# Supplementary material for: New Glomeromycotan Taxa, Dominikia glomerocarpica sp. nov. and Epigeocarpum crypticum gen. nov. et sp. nov. From Brazil, and Silvaspora gen. nov. From New Caledonia
Source: Front Microbiol. 2021 Apr 23;12:655910. doi: 10.3389/fmicb.2021.655910 (PMC8102679; doi:10.3389/fmicb.2021.655910)
Supplement: Supplementary file 4 [file Data_Sheet_1.FASTA]

>Claroideoglomus_claroideum_FR750058
GCTCTTCAACGAGGAATCCCTAGTAAGCGTAAGTCATCAGCTTGCGTTGATTACGTCCCTGCCCTTTGTACA-CACCGCCCGTCGCTACTACCGATTGAATGGCTTAGTGAGGTCTTCGGATCGGCGATCGGTGAGTAGCAA-TATTCGCTGGTTGCTGAG-AAGTTGATCAAACTTGGTCATTTAGAGGAAGTAAAAGTCGTAACAAGGTTTCCGTAGGTGAACCTGCGGAAGGATCATTATAAAATT---------------------TTCA-------------------------------------------------------------------------------------TATATTAATTTA-------------------------TTTAATATATAAAAT-TATAC-AAAAATGTATTCAAAAC-CCACACTCTTTATTAACCA---TAAAAAAA-------------CATTATATCTTTG--TATATAA-----TA--TAAAAAAACAACTTTCAACAACGGATCTCTTGGCTCTCGCATCGATGAAGAACGCAGCGAATTGCGATAAGTAATGTGAATTGCAGAA-TTACGTGAATCATCGAATCTTTGAACGCATATTGCACTCTCTGGTAATCC-GGGGAGTATGCCTGTTTGAGGGTCAGTAAATAATAATTATCAT------------AATC----TTG-----------------ATTATGGAAT-TGGG-CTTTT------ATTTCA-T----TTTAATG------ATTTATGGCCT-TAAATTTATGTTA--CGCTTGTTTAA-AT--GAAATTCGACCGAATGGA------------------GCAATTAAA----CATTC------------TCTCGTTAGGC-GGAT-----TCATCAAGCAATTACGATT-TTTTGGCCGTCGAGGCACTTTTTTTTTAGA--AGTGCTT-GGTCGAGATTGTAAAAGAT---------ACATTTAA-CAATGACCTCAAATCAGGCAAGAATACCCGCTGAACTTAAGCATATCAATAAGC-GGAGGAAAAGAAACTAACAAGGATT-CCCCTAGTAACGGCGAGTGAA-GAGGGAAGAGCTCAAA-TTTTAAAT-CTG-CCTTG---TTTCAAGGTCG-AGTTGTAATTTGAAGAAGCGTTTT-CTTGGGC-TCGCGGCCGGTAGAAGTTCTTT-GGAACAGGACATCAT-AGA-GGGTGACAAT-CCCGTCTGCGACC-GGTCGTGCGTTCA-------TCTACGATACG-CTTTCAAAGAGTCGAGTT-GTTT-GGGATTGCAGCTCCAAAT--GGG-TGGTAAACAT-CACCTAAGGCTAAATATTGGCGAGAGACCGATAGCGAACAAGTACC-GT-GAGGGAAAGATGAAAAGAACTTTGAAAAGAGAGTTAAACAGTAC-GTGAAATCGTTGAAAGGGAAACGATTGAAGTCAGTCGTG-CTGGCGCGAAATCAACCC-TCTCA-TCGGGAGATCACATGTTG-TGGCGAGC-CTCAAA-ACCGCCACA-GCGTGTG-ACCTCACGATGAGGGGGAGCACTT--TCGTGTCCGCTGGTTAACATCAA-TTTCGAACGTCATAAAAAGGCTGG-AGGGATGTGGCTCCTT-------CGGGAGTGTTATAACCTTTAGCGGAATGTGGTGGTC--GGGATTGAGGATTGCAACGAATA-CCTTTAGGGCTGTTCCACCTGGCTTCTCTTT-GGTATCCTGGTGACGACAGCTTGCTGACGTT-GTTAGGATTCGCCTTTGAACAGGCTAGAGTGTGAGCAAA-TTCGTTAAGGATGTTAA-CGTAATGGCTTTAAACGACCCGTCTTGAAACACGGACCAAGGAGTCTAGCATATATGCGAGTGTT0101001001-010----0----------------0------0----------00-000001-000---00000000000000001000000100001000000000000000000001--0000001------------000---000-000-000000000000000000100-01---000-000001-1001000000000001---------1---00-00-0000000000000001-------0--0011100-00001000010--00-00-0--01---000--1000000000001-00000011-0000000000000001----------0--00000-000001001--------00-0--00000100000000001-------000001000000000000000000000001-00000001000000000000000010----0001000001001111101--011001000111100100000001--001111-11110011010100001001000001010010001000111-----0100100010100110
>Claroideoglomus_claroideum_FR750059
GCTCTTCAACGAGGAATCCCTAGTAAGCGTAAGTCATCAGCTTGCGTTGATTACGTCCCTGCCCTTTGTACA-CACCGCCCGTCGCTACTACCGATTGAATGGCTTAGTGAGGTCTTCGGATCGGCGATCGGTGAGTAGCAA-TATTCGCTGGTTGCTGAG-AAGTTGATCAAACTTGGTCATTTAGAGGAAGTAAAAGTCGTAACAAGGTTTCCGTAGGTGAACCTGCGGAAGGATCATTATAAAATT---------------------TTCA-------------------------------------------------------------------------------------TATATTAATTTA-------------------------TTTAATATATAAAAT-TATAC-AAAAATGTATTCAAAAC-CCACACTCTTTA-TAACCA---TAAAAAAA-------------CATTATATCTTTG--TATATAA-----TA--TAAAAAAACAACTTTCAACAACGGATCTCTTGGCTCTCGCATCGATGAAGAACGCAGCGAATTGCGATAAGTAATGTGAATTGCAGAA-TTACGTGAATCATCGAATCTTTGAACGCATATTGCACTCTCTGGTAATCC-GGGGAGTATGCCTGTTTGAGGGTCAGTAAATAATAATTATCAT------------AATC--TTTTG-----------------ATTGTGGAAT-TGGG-CTTTT------ATTTCATT----TTTAATG------ATTTATGGCCT-TAAATTTATGTTA--CGCTTGTTTAATAT--GAAATTCGACCGAATGGA------------------GCAATTAAA----CATTC------------TCTCGTTAGGC-GGAT-----TCATCAAGCAATTACGA-T-TTTTGGCCGTCGAGTCAC-TTTTTTTTAGA--AGTGCTT-GGTCGAGATTGT--AAGAT---------ACATTTAA-TAATGACCTCAAATCAGGCAAGAATACCCGCTGAACTTAAGCATATCAATAAGC-GGAGGAAAAGAAACTAACAAGGATT-CCCCTAGTAACGGCGAGTGAA-GAGGGAAGAGCTCAAA-TTTTAAAT-CTG-CCTTG---TTTCAAGGTCG-AGTTGTAATTTGAAGAAGCGTTTT-CTTGGGC-TCGCGGCCGGTAGAAGTTCTTT-GGAACAGGACATCAT-AGA-GGGTGACAAT-CCCGTCTGCGACC-GGTCGTGCGTTCA-------TCTACGATACG-CTTTCAAAGAGTCGAGTT-GTTT-GGGATTGCAGCTCCAAAT--GGG-TGGTAAACAT-CACCTAAGGCTAAATATTGGCGAGAGACCGATAGCGAACAAGTACC-GT-GAGGGAAAGATGAAAAGAACTTTGAAAAGAGAGTTAAACAGTAC-GTGAAATTGTTGAAAGGGAAACGATTGAAGTCAGTCGTG-CTGGCGCGAAATCAACCC-TCTCA-TCGGGAGATCACATGTTG-TGGCGAGC-CTCAAA-ACCGCCACA-GCGTGTG-ACCTCACGATGAGGGGGAGCACTT--TCGTGTCCGCTGGTTAACATCAA-TTTCGAACGTCATAAAAAGGCTGG-AGGGATGTGGCTCCTT-------CGGGAGTGTTATAACCTTTAGCGGAATGTGGTGGTC--GGGATTGAGGATTGCAACGAATA-CCTTTAGGGCTGTTCCACCTGGCCTCTCTTT-GGTATCCTGGTGACGACAGCTTGCTGACGTT-GTTAGGACTCGCCTTTGAACAGGCTAGAGTGTGAGCAAA-TTCGTTAAGGATGTTAA-CGTAATGGCTTTAAACGACCCGTCTTGAAACACGGACCAAGGAGTCTAGCATATATGCGAGTGTT0101001001-010----0----------------0------0----------00-000001-000---00000000000000001000000100001000000000000001000001--0000001------------000---000-000-000000000000000000100-01---000-000001-1001000000000001---------01000000000000000000000001-------0--0011100-00000000010--00-00-0--01---000--1000000000001-00000001-0000000000000001----------0--00000-000001001--------00-0--00000100000000001-------000101000000000000000000001001-0000000101000-000000000010----0001000001001111101--011001000111100100000001--001111-11110011010100001001000001010010001000111-----0100100010100110
>Entrophospora_infrequens_14_MT722034
GCTCTTCAACGAGGAATCCCTAGTAAGCGTAAGTCATCAGCTTGCGTTGATTACGTCCCTGCCCTTTGTACA-CACCGCCCGTCGCTACTACCGATTGAATGGCTTAGTGAGGTCTTCGGATCGGCGATCGGTGAGTAGCAA-TATTCGCTGGTTGCTGAG-AAGTTGATCAAACTTGGTCATTTAGAGGAAGTAAAAGTCGTAACAAGGTTTCCGTAGGTGAACCTGCGGAAGGATCATTATAAAATT---------------------TTTCA------------------------------------------------------------------------------------TATATTAAATTT------------------------ATTTAATGTATAAAATTTATACAAAAAATGTATTCAAAAC-CCACATTCTTTA-TAACCA---TAAAAAAA-------------CATTATATCT-TG--TATATAA-----TA--TAAAAAAACAACTTTCAACAACGGATCTCTTGGCTCTCGCATCGATGAAGAACGCAGCGAATTGCGATAAGTAATGTGAATTGCAGAA-TTATGTGAATCATCGAATCTTTGAACGCATATTGCACTCTCTGGTAATCC-GGGGAGTATGCCTGTTTGAGGGTCAGTAAATAATAATTATCAC------------AATC--TTTTG-----------------ATTGTGGAAT-TGGG-CCTTT------ATTTCA-------TTAATG------ATTTATGGCCT-CAAATTTACGTTA-CCGCTTGTTTAATAT--GAAATTTGACCGAATGGA------------------GCAATTAAA----CATTC------------TCTCGTTAGGC-GGATT---CTCATCAAGCAATTACGATT-TTTTGGCCGCCGAAGGAC---TTTTTAACA--AGTGCTT-GGCCGAGATCGT---GAGT---------TTTTTAAC-AAATGACCTCAAATCAGGCAAGAATACCCGCTGAACTTAAGCATATCAATAAGC-GGAGGAAAAGAAACTAACAAGGATT-CCCCTAGTAACGGCGAGTGAA-GAGGGAAGAGCTCAAA-TTTTAAAT-CTG-CCTTG---TTTCAAGGTCG-AGTTGTAATTTGAAGAAGCGTTTT-CTTGGGC-TTGCGGCCGGTAGAAGTTCTTT-GGAACAGGACATCAT-AGA-GGGTGACAAT-CCCGTCTGCGACC-GGTCGTGCGTTCA-------TCTACGATACG-CTTTCAAAGAGTCGAGTT-GTTT-GGGATTGCAGCTCCAAAT--GGG-TGGTAAACAT-CACCTAAGGCTAAATATTGGCGAGAGACCGATAGCGAACAAGTACC-GT-GAGGGAAAGATGAAAAGAACTTTGAAAAGAGAGTTAAACAGTAC-GTGAAATTGTTGAAAGGGAAACGATTGAAGTCAGTCGTG-CTGGCGCGAAATCAACCC-TCTCG-TCTGGAGA-GACATGTTG-TGGCGAGC-CTCAAA-ACCGCCACA-GCATGT--CTCTCCCGACGAGGGGGAGCACTT--TCGTGTCCGCTGGTTAACATCAA-TTTCGAACGTCATAAAAAGGCTGG-AGGGATGTGGCTCCTT-------CGGGAGTGTTATAACCTTTAGCGGAATGTGGTGGTC--GGGATTGAGGATTGCAACGAATA-CCTTTAGGGCTGTTCCACCTGGCCTCTCTTT-GGTATCCTGGTGACGACAGCTTGCTGACTTC-GTTAGGATTCGCCTTTGAACAGGCTAGAGTGTGAGCAAA-TTCGTTAAGGATGTTAA-CGTAATGGCTTTAAACGACCCGTCTTGAAACACGGACCAAGGAGTCTAGCATATATGCGAGTGTT0101001001-00000010----------------0------0----------00-0000001000---00000000000000000000000000001000000000000001000001--0000001------------000---000-000-000000001000000000100-01---000-000001-1001000000000001---------01000000000000000000000001-------0--0011100-0000-10-0----00-00-0--01---000--1000000000000100000001-0000000000000001----------0--00000-000001001--------00-0--000001000000000000001-0-00000100000000000000000000-101-000000010-100-000000000010----0001000001001111101--011001000111100100000001--001111-111100110101000110010000010101-0001000111-----0100100010100110
>Entrophospora_infrequens_20_MT722039
GCTCTTCAACGAGGAATCCCTAGTAAGCGTAAGTCATCAGCTTGCGTTGATTACGTCCCTGCCCTTTGTACA-CACCGCCCGTCGCTACTACCGATTGAATGGCTTAGTGAGGTCTTCGGATCGGAGATCGGTGAGTAGCAA-TATTCGCTGGTTGCTGAG-AAGTTGATCAAACTTGGTCATTTAGAGGAAGTAAAAGTCGTAACAAGGTTTCCGTAGGTGAACCTGCGGAAGGATCATTATAAAATT---------------------TTTCA--------------------------------------------------------------------------------------TATTAAATTT------------------------ATTTAATA--TAAAATTTATAC--AAAATGTATTCAAAAC-CCACACTCTTTA-TAACCA---TAAAAAAA-------------CATTATATCT-TG--TATATAA-----TA--TAAAAAAACAACTTTCAACAACGGATCTCTTGGCTCTCGCATCGATGAAGAACGCAGCGAATTGCGATAAGTAATGTGAATTGCAGAA-TTACGTGAATCATCGAATCTTTGAACGCATATTGCACTCTCTGGTAATCC-GGGGAGTATGCCTGTTTGAGGGTCAGTAAATAA-TATTATCAT------------AATCTTTTTTG-----------------ATTGTGGAAT-TGGG-CCTTT------ATTTCA-------TTAATG------ATTTATGGCCT-CAAATTTACGTTA-CCGCTTGTTTAATAT--GAAATTCGACCGAATGGA------------------GCAATTAAA----CATTC------------TCTCGTTAGGC-GGAT-----TCATCAAGCAATTACGATT-TTTTGGCCGCCGAAGGAC---TTTTTAACA--AGTGCTT-GGCCGAGATCGT---GAGT---------TTTTTAAC-AAATGACCTCAAATCAGGCAAGAATACCCGCTGAACTTAAGCATATCAATAAGT-GGAGGAAAAGAAACTAACAAGGATT-CCCCTAGTAACGGCGAGTGAA-GAGGGAAGAGCTCAAA-TTTTAAAT-CTG-CCTTG---TTTCAAGGTCG-AGTTGTAATTTGAAGAAGCGTTTT-CTTGGGC-TCGCGGCCGGTAGAAGTTCTTT-GGAACAGGACATCAT-AGA-GGGTGACAAT-CCCGTCCGTGACC-GGTCGTGCGTTCA-------TCTACGATACG-CTTTCAAAGAGTCGAGTT-GTTT-GGGATTGCAGCTCCAAAT--GGG-TGGTAAACAT-CACCTAAGGCTAAATATTGGCGAGAGACCGATAGCGAACAAGTACC-GT-GAGGGAAAGATGAAAAGAACTTTGAAAAGAGAGTTAAACAGTAC-GTGAAATTGTTGAAAGGGAAACGATTGAAGTCAGTCGTG-CTGGCGCGAAATCAACCC-TCTCG-TCTGGAGA-GACATGTTG-TGGCGAGC-CTCAAA-ACCGCCACA-GCATGT--CTCTCCCGACGAGGGGGAGCACTT--TCGTGTCCGCTGGTTAACATCAA-TTTCGAACGTCATAAAAAGGCTGG-AGGGATGTGGCTCCTT-------CGGGAGTGTTATAACCTTTAGCGGAATGTGGTGGTC--GGGATTGAGGATTGCAACGAATA-CCTTTAGGGCTGTTCCACCTGGCCTCTCTTT-GGTATCCTGGTGATGACAGCTTGCTGACTTT-GTTAGGATTTGCCATTGAACAGGCTAGAGTGTGAGCAAA-TTCGTTAAGGATGTTAA-CGTAATGGCTTTAAACGACCCGTCTTGAAACACGGACCAAGGAGTCTAGCATATATGCGAGTGTT0101001001-000000-1-----------------------0-------------0-00001000---00100000-00000000000000-10001000000000000001000001--0000001------------000---000-000-000000001000000000100-01---000-000001-1001000001000001---------00000000000000000000000001-------0--0011100-0000-10-0----00-00-0--01---000--1000000000000100000001-0000000000000001----------0--00000-000001001--------00-0--00000100000000001-------00000100000000000000000000-101-000000010-100-000000000010----0001000001001111101--011001000111100100000001--001111-111100110101000110010000010101-0001000111-----0100100010100110
>Claroideoglomus_drummondii_AJ972464
-------------------------------------------------ATTACGTCCCTGCCCTTTGTACA-CACCGCCCGTCGCTACTACCGATTGAATGGCTTAGTGAGGTCTTCGGATCGGCGATTGATGAGTAGCTA-TATTCGTCGGTTGCTGAA-AAGTTGAACAAACTTGGTCATTTAGAGGAAGTAAAAGTCGTAACAAGGTTTCCGTAGGTGAACCTGCGGAAGGATCATTATAAAATT---------------------TTCA---------------------------------------------------------------------------------------TATTTATTTC----------------------------AATATGTAAAAAATATAT---ATATATATTCAAAAC-CCACACTCTTTTATAACCATTATAAAAAAAA------------CATAATATA--------------------------AAAACAACTTTCAACAACGGATCTCTTGGCTCTCGCATCGATGAAGAACGCAGCGAATTGCGATAAGTAATGTGAATTGCAGAA-TTACGTGAATCATCGAATCTTTGAACGCATATTGCACTCTCTGGTAGTCC-GGGGAGTATGCCTGTTTGAGGGTCAGTAAAAAT-AATAATT--A----TCAC--GAATCGTTTTCG----------------ATGCGTGGAAT-TGGG-CTTTT------ATTTCG---------ACAG------ATCTATGGCCT-TAAATTACGTTTATTGGCTTGTTGTATATAAAAAATCCGACCAAA-GGA------------------GCAATTAAA----CATTC------------TCTCGTCAGCG-GATT-----TTCGCGAGCCGTTACGA-T-CTTTGGAAGCGCAAAAGC---GCTCTCGCG--AGCGTTTCAGCCAAAGTCGT--AAGCT---------TACTCTAA-CAATGACCTCAAATCAGACAAGAATACCCGCTGAACTTAAGCATATCAATAAGC-GGAGGAAAAGAAACTAACAAGGATT-CCCCTAGTAACGGCGAGTGAA-GAGGGAAGAGCTCAAA-TTTTAAAT-CTG-CCTCG---TTTCAAGGTCG-AGTTGTAATTTGAAGAAGCGTTTT-CTTGTTC-TCGCGGCCGGTAGAAGTTCCTT-GGAACAGGGCATCAT-AGA-GGGTGACAAT-CCCGTCTGTGACC-GGTCGTGGGATCA-------TCTGCGATACG-CTTTCAAAGAGTCGAGTT-GTTT-GGGATTGCAGCTCCAAAC--GGG-TGGTAAACAT-CACCTAAGGCTAAATATTGGCGAGAGACCGATAGCGAACAAGTACC-GT-GAGGGAAAGATGAAAAGAACTTTGAAAAGAGAGT-AAATAGTAC-GTGAAATTGTTGAAAGGGAAACGATTGAAG----------------------------------------------------------------------------------------------------------------------------------------------------------------------------------------------------------------------------------------------------------------------------------------------------------------------------------------------------------------------------------------------------------------------------------------------------101001001-0-1----------------------------0-------------0-000--100---00000000000000000000000--100100000000000000000000000000000001----------000---000-000-001-----------------------------------10010000010010-01--000010000000000000000000000000001-----00-00011100-0000--1-------0-00-0--01---000--100000000000000000000000000000000000011----------0--00000-000001001--------00-0--00000100000000001-------00010100000000000000000000-101-0000000001000-000000000010----0001000001001111101--011001000111100100000001--001111-1111101-------------------------------------------------------
>Claroideoglomus_drummondii_AJ972465
-------------------------------------------------ATTACGTCCCTGCCCTTTGTACA-CACCGCCCGTCGCTACTACCGATTGAATGGCTTAGTGAGGTCTTCGGATCGGCGATTGATGAGTAGCAA-TATTCGTCGGTTGCTGAA-AAGTTGAACAAACTTGGTCATTTAGAGGAAGTAAAAGTCGTAACAAGGTTTCCGTAGGTGAACCTGCGGAAGGATCATTATAAAATT---------------------TTCA---------------------------------------------------------------------------------------TATTTATTTC----------------------------AATATGTAAAAAATATAT---ATATATATTCAAAAC-CCACACTCTTTTATAACCATTATAAAAAAAA------------CATAATATA--------------------------AAAACAACTTTCAACAACGGATCTCTTGGCTCTCGCATCGATGAAGAACGCAGCGAATTGCGATAAGTAGTGTGAATTGCAGAA-TTACGTGAATCATCGAATCTTTGAACGCATATTGCACTCTCTGGTAATCC-GGGGAGTATGCCTGTTTGAGGGTCAGTAAAAAT-AATAATT--A----TCAC--GAATCGTTTTCG----------------ATGCGTGGAAT-TGGG-CTTTT------ATTTCG---------ACAG------ATCTATGGCCT-TAAATTACGTTTATTGGCTTGTTGTATATAAAAAATCCGACCAAA-GGA------------------GCAATTAAA----CATTC------------TCTCGTCAGCG-GATT-----TTCGCGAGCCGTTACGA-T-CTTTGGAAGCGTAAAAGC---GCTCTCGCG--AGCGTTTCAGCCAAAGTCGT--AAGCT---------TACTCTAA-CAATGACCTCAAATCAGGCAAGAATACCCGCTGAACTTAAGCATATCAATAAGC-GGAGGAAAAGAAACTAACAAGGATT-CCCCTAGTAACGGCGAGTGAA-GAGGGAAGAGCTCAAA-TTTTAAAT-CTG-CCTTG---TTTCAAGGTCG-AGTTGTAATTTGAAGAAGCGTATT-CTTGTTC-TCGCGGCCGGTAGAAGTTCCTT-GGAACAGGGCATCAT-AGA-GGGTGACAAT-CCCGTCTGTGACC-GGTCGTGGGATCA-------TCTACGATACG-CTTTCAAAGAGTCGAGTT-GTTT-GGGATTGCAGCTCCAAAC--GGG-TGGTAAACAT-CACCTAAGGCTAAATATTGGCGAGAGACCGATAGCGAACAAGTACC-GT-GAGGGAAAGATGAAAAGAACTTTGAAAAGAGAGTTAGATAGTACAGTGAAATTGTTGAAAGGGAAACGATTGAAG----------------------------------------------------------------------------------------------------------------------------------------------------------------------------------------------------------------------------------------------------------------------------------------------------------------------------------------------------------------------------------------------------------------------------------------------------101001001-0-1----------------------------0-------------0-000--100---00000000000000000000000--100100000000000000000000000000000001----------000---000-000-001-----------------------------------10010000010010-01--000010000000000000000000000000001-----00-00011100-0000--1-------0-00-0--01---000--100000000000000000000000000000000000011----------0--00000-000001001--------00-0--00000100000000001-------00010100000000000000000000-101-0000000001000-000000000010----0001000001001111101--011001000111100100000001--001111-1111000-------------------------------------------------------
>Claroideoglomus_walkeri_KP191489
-------------------------------------------------------------------------------------------------------------------------------------------------------------------------------------------------------------------------------------------------------------------------------------------------------------------------------------------------------------------------------------------------------------------------------------------------------------------------------------------------------------------------------------------------------------------CGCATCGATGAAGAACGCAGCGAATTGCGATAAGTAATGTGAATTGCAGAA-ATACGTGAATCATCGAATCTTTGAACGCATATTGCACTCTCTGGTAATCC-GGAGAGTATGCCTGTTTGAGGGTCAGTAAACAAACATTATC---------AT--AAATCATTG-------------------ATTTATGGAAT-TGGG-CATTT------ATTTCAAT----ATACAAG------ATTTATTGCCT-TAAATTTACGTCGT------------TAT-GAAATTCTCTCTAAATGGA------------------GCAATTAAA----CATTC--------T-CGTTTGGTTGGGA-CATTTCATTTACAAAAACTATTACGATT-TYC---ACGCGCAAAGACGCTTTTAACAAA--GTGGTCTCAGCTACGATCGT--AAGTT----------AATTTAA-CAAAGACCTCAAATCAGGCAAGAATACCCGCTGAACTTAAGCATATCAATAAGC-GGAGGAAAAGAAACTAACAAGGATT-CCCCTAGTAACGGCGAGTGAA-GAGGGAAGAGCTCAAA-TTTTAAAT-CTA-TCTTG-TTCTTCAAGGTCG-AGTTGTAATTTGAAGAAGCGTTTT-CTTGGAT-TTGCAGCCGGTAGAAGTTCCTT-GGAACAGGACATCAT-TGA-GGGTGACAAT-CCCGTCTGTGACC-GGTTGCTCGTTCA-------TCTATGATACG-CTTTCAAAGAGTCGAGTT-GTTT-GGGATTGCAGCTCCAAAT--GGG-TGGTAAACAT-CACCTAAGGCTAAATATTGGCGAGAGACCGATAGCGAACAAGTACC-GT-GAGGGAAAGATGAAAAGAACTTTGAAAAGAGAGTTAAATAGTAC-GTGAAATTGTTGAAAGGGAAACGATTGAAGTCAGTCGTG-CTGGCGCGTAATCAGCCT-ACGAT-TTGTCAAA-CAAGTAGTGTGGGTGAGC-CTCAAA-ACCGCCATA-TTATTT--GTCTGGTTAATCGTCGGTGCACTT--TCGTGTCGGCTGGTTAACATCAA-TTTCAAATGTCATAAAAAGGCTGG-AGGGATGTGGCTCCTT-------CGGGAGTGTTATAACCTTTAGCGGAATGTGGTGTTT--GGGATTGAGGATTGCAACGAATA-CCTTTAGGGCTGTTCCACCTGGTCTCTCTTT-GGCATCTTGGCGGCGACAGCTTGCTGACGTT-GTTAAGAGTTGACATTGAACAGGCTAGAGTGTGGGCAAA-TTCGTTAAGGATGTTAA-CGTAATGGCTTTAAACGACCCGTCTTGAAACACGGACCAAGGAGTCTAACATATATGCGAGTGTT------------------------------------------------------------------------------------------------------------------------------------------------------------------------------------------------100100000000-1-0---0-001000000000001--------------0------00-00011100-00000000010--00-00-0--01---000--1000000000000010---00010000000000000001----------0--00000-0000010001-00--00000010000001000000000000000000000001000000000010000000000001-0000000001000-0000000000-1----000100000100111110010011001000111100100000001--001111-111100110101000100010000010101-0001000111-----0100100010100110
>Claroideoglomus_walkeri_KP191490
-------------------------------------------------------------------------------------------------------------------------------------------------------------------------------------------------------------------------------------------------------------------------------------------------------------------------------------------------------------------------------------------------------------------------------------------------------------------------------------------------------------------------------------------------------------------CGCATCGATGAAGAACGCAGCGAATTGCGATAAGTAATGTGAATTGCAGAA-ATACGTGAATCATCGAATCTTTGAACGCATATTGCACTCTCTGGTAATCC-GGAGAGTATGCCTGTTTGAGGGTCAGTAAACAAACATTATC---------AT--AAATCATTG-------------------ATTTATGGAAT-TGGG-CATTT------ATTTCAAT----ATACAAG------ATTTATTGCCT-TAAATTTACGTCGT------------TAT-GAAATTCTCTCTAAATGGA------------------GCAATTAAA----CATTC--------T-CGTTTGGTTGGGA-CATTTCATTTACAAAAACTATTACGATT-TTC---ACGCGCAAAGACGCTTTTAACAAA--GTGGTCTCAGCTACGATCGT--AAGTT----------AATTTAA-CAAAGACCTCAAATCAGGCAAGAATACCCGCTGAACTTAAGCATATCAATAAGC-GGAGGAAAAGAAACTAACAAGGATT-CCCCTAGTAACGGCGAGTGAA-GAGGGAAGAGCTCAAA-TTTTAAAT-CTA-TCTTG-TTCTTCAAGGTCG-AGTTGTAATTTGAAGAAGCGTTTT-CTTGGAT-TTGCAGCCGGTAGAAGTTCCTT-GGAACAGGACATCAT-TGA-GGGTGACAAT-CCCGTCTGTGACC-GGTTGCTCGTTCA-------TCTATGATACG-CTTTCAAAGAGTCGAGTT-GTTT-GGGATTGCAGCTCCAAAT--GGG-TGGTAAACAT-CACCTAAGGCTAAATATTGGCGAGAGACCGATAGCGAACAAGTACC-GT-GAGGGAAAGATGAAAAGAACTTTGAAAAGAGAGTTAAATAGTAC-GTGAAATTGTTGAAAGGGAAACGATTGAAGTCAGTCGTG-CTGGCGCGTAATCAGCCT-ACGAT-TTGTCAAA-CAAGTAGTG-TGGTGAGC-CTCAAA-ACCGCCATA-TTATTT--GTCTGGTTAATCGTCGGTGCACTT--TCGTGTCGGCTGGTTAACATCAA-TTTCAAATGTCATAAAAAGGCTGGGAGGGATGTGGCTCCTT------CCGGGAGTGTTATAACCTTTAGCGGAATGTGGTGGTTTGGGAATTGAGGATTGCAACGAATA-CCTTTAGGGCTGTTCCACCTGGTCTCTCTTT-GGCATCTTGGCGGCGACAGCTTGCTGACGTT-GTTAAGAGTTGACATTGAACAGGCTAGAGTGTGGGCAAA-TTCGTTAAGGATGTTAA-CGTAATGGCTTTAAACGACCCGTCTTGAAACACGGACCAAGGAGTCTAACATATATGCGAGTGTT------------------------------------------------------------------------------------------------------------------------------------------------------------------------------------------------100100000000-1-0---0-001000000000001--------------0------00-00011100-00000000010--00-00-0--01---000--1000000000000010---00010000000000000001----------0--00000-0000010001-00--00000010000001000000000000000000000001000000000010000000000001-0000000001000-0000000000-1----000100000100111110010011001000111100100000001--001111-111100110101000110010000010101-00010001001-0--0000100010100110
>Dominikia_achra_KJ564157
GTTCTTCAACGAGGAATCCCTAGTAAGCACAAGTCATCAGCTTGTGCTGATTACGTCCCTGCCCTTTGTACA-CACCGCCCGTCGCTACTACCGATTGAATGGCTTAGTGAGGCCCTCGAATCGATTTTCGGAGACTGGCAA-CAGTTTCCGTCTGTTGAG-AAGTTGGTCAAACTTGGTCATTTAGAGGAAGTAAAAGTCGTAACAAGGTTTCCGTAGGTGAACCTGCGGAAGGATCATTACT-GAT----------------------TTGG--------------------------CGAACCG-A----------------------------------------------------AA--GGTTCT-----------------------------GCGATCA--------------CTTGTATTTAAAA---CCCACACTT--------------TAAA------TGTATA-TTTTTTATTAAA---------TGA-TAAAA-----TAAAGATCACTTTCAACAACGGATCTCTTGGCTCTCGCATCGATGAAGAACGTAGCGAAGTGCGATAAGTAATGTGAATTGCAGTA-TTCCGTGAATCATCGAATCTTTGAACGCAAATTGCACTCTCTGGTATTCC-GGAGAGTATGCCTGTTTGAGGGTCAATTAAAT--AAAAATC-GA-GG-TTGT---TGCTGCTTTT------TGTGGTGAC---GCTTCGGAAT-TGGG-TCGTC--------TTTAC------CTTCGG--TT----AAGTGACTT-AAAA-TTTTGC----------------AT----GA-TTTTTCGAACGTA-TTTAAATGATTTTA----------------TGTAC--------G-TTTGTAAT--ATC-GA-------ATATTAGGT-GTGGTCATT-TT--------------------------CG--TG-A-----TTCACGTCTAT--AA------------TTTTCATA-TATTGACCTCAAATCAGGTAAGAATACCCGCTGAACTTAAGCATATCAATAAGC-GGAGGAAAAGAAAATAACAATGATT-CCCTTAGTAACGGCGAGTGAA-GGGGGAAAAGCTCAAA-TTTTAAAT-CTG-CTAGG-TTATACCTGTCAG-AGTTGTATTTTGAAGAAGTGTTTT-C-TGTGT--CTCGGTTGGTCCAAGTCTTTT-GGGATAAGGCATCATGGAA-GGGTTAGAAT-CCCGTCC--GACT-GACC------TTT-TGACGCTTTACGATACA-CTTTCAAAGAGTCGAGTT-GTTTGGGGATTGCAGCTCCAAAT-GGGG-AGGTAAATTT-CTCCTAAGGCTAAATATTGGCGAGAGACCGATAGCGAACAAGTACC-GT-GAGGGAAAGATGAAAAGAACTTTGAAAAGAGAGTAAAATAGTAC-GTGAAATTGTTGAAAGGGAAACGATTAAAGTCAGTCGTA-CCGACGAGAATTCAAC-TCTTCAA-GTGTGAACTTGTGGGCGT-GCGTGAGCTTTTAA--AACCTCGCT-GTTTGCAACGTTTGTGCTTTTTGGGTGTACTTTTTCGTAT-GGTAGGCCAACGTCAG-TTTCGTTTACCATAAAATGACCAT-AGGAATGTAGCTTTGATCTCGTATTGAAGTGTTATAGCCCCTGGTAG-ATGTGGTAAAT--GAAACTGAGGATTGCAACGAATA-CCCTTT-GGGCTATCCGTCTGACCTCTGAAA-GTTGCTTAGGTGCCGAAAGCATGCTTACGGTTATTTAAG-TTGACGGTCAATAGGTTAGAACGTGATTATA-TTCGTTAAGGACGTTGG-CGTAATGGCTTTAAACGACCCGTCTTGAAACACGGACCAAGGAGTCTAACATATATGCGAGTGTT010100111--0001--00-0-------00000011------0-------------0-1-0---10----000000000010-------------1---001-0----------0------001-0000000---000000001000000000000000000-1---------0--001000000001----100100001-0000100110000-100000000000000000000001--00-0--010--0011-10----000010----00-00-0--001-001---1100001--------0-------10000001000000001000000000000010---0000--0001-00--000000100001-10000010-----------0100010000000010----0-00----01-11------01000-1-0----0---0----00010000010011111001001101-10010111-10001---01000110011111001110010000100000001-010000000100110000001100100110010110
>Dominikia_achra_KJ564158
GTTCTTCAACGAGGAATCCCTAGTAAGCACAAGTCATCAGCTTGTGCTGATTACGTCCCTGCCCTTTGTACA-CACCGCCCGTCGCTACTACCGATTGAATGGCTTAGTGAGGCCCTCGAATCGATTTTCGGAGACTGGCAA-CAGTTTCCGTCTGTTGAG-AAGTTGGTCAAACTTGGTCATTTAGAGGAAGTAAAAGTCGTAACAAGGTTTCCGTAGGTGAACCTGCGGAAGGATCATTACT-GAT----------------------TTGG--------------------------CGAACCG-A----------------------------------------------------AA--GGTTCT-----------------------------GCGATCA--------------CTTGTATTTAAAA---CCCACACTT--------------TAAA------TGTATA-TTTTTTATTAAA---------TGA-TAAAA-----TAAAGATCACTTTCAACAACGGATCTCTTGGCTCTCGCATCGATGAAGAACGTAGCGAAGTGCGATAAGTAATGTGAATTGCAGTA-TTCCGTGAATCATCGAATCTTTGAACGCAAATTGCACTCTCTGGTATTCC-GGAGAGTATGCCTGTTTGAGGGTCAATTAAAT--AAAAATC-GA-GG-TTGT---TGCTGCTTTT------TGTGGTGAC---GCTTCGGAAT-TGGG-TCGTC--------TTTAC------CTTCGG--TT----AAGTGACTT-AAAA-TTTTGC----------------AT----GA-TTTTTCGAACGTA-TTTAAATGATTTTA----------------TGTAC--------G-TTTGTAAT--ATC-GA-------ATATTAGGT-GTGGTCATT-TT--------------------------CG--TG-A-----TTCACGTCTAT--AA------------TTTTCATA-TATTGACCTCAAATCAGGTAAGAATACCCGCTGAACTTAAGCATATCAATAAGC-GGAGGAAAAGAAAATAACAATGATT-CCCTTAGTAACGGCGAGTGAA-GGGGGAAAAGCTCAAA-TTTTAAAT-CTG-CTAGG-TTATACCTGTCAG-AGTTGTATTTTGAAGAAGTGTTTT-C-TGTGT--CTCGGTTGGTCCAAGTCTTTT-GGGATAAGGCATCATGGGA-GGGTTAGAAT-CCCGTCC--GACT-GACC------TTT-TGACGCTTTACGATACA-CTTTCAAAGAGTCGAGTT-GTTT-GGGATTGCAGCTCCAAAT-GGGG-AGGTAAATTT-CTCCTAAGGCTAAATATTGGCGAGAGACCGATAGCGAACAAGTACC-GT-GAGGGAAAGATGAAAAGAACTTTGAAAAGAGAGTAAAATAGTAC-GTGAAATTGTTGAAAGGGAAACGATTAAAGTCAGTCGTA-CCGACGAGAATTCAAC-TCTTCAA-GTGTGAACTTGTGGGCGT-GCGTGAGCTTTTAA--AACCTCGCT-GTTTGCAACGTTTGTGCTTTTTGGGTGTACTTTTTCGTAT-GGTAGGCCAACGTCAG-TTTCGTTTACCATAAAATGACCAT-AGGAATGTAGCTTTGATCTCGTATTGAAGTGTTATAGCCCCTGGTAG-ATGTGGTAAAT--GAAACTGAGGATTGCAACGAATA-CCCTTT-GGGCTATCCGTCTGACCTCTGAAA-GTTGCTTAGGTGCCGAAAGCATGCTTACGGTTATTTAAG-TTGACGGTCAATAGGTTAGAACGTGATTATA-TTCGTTAAGGACGTTGG-CGTAATGGCTTTAAACGACCCGTCTTGAAACACGGACCAAGGAGTCTAACATATATGCGAGTGTT010100111--0001--00-0-------00000011------0-------------0-1-0---10----000000000010-------------1---001-0----------0------001-0000000---000000001000000000000000000-1---------0--001000000001----100100001-0000100110000-100000000000000000000001--00-0--010--0011-10----000010----00-00-0--001-001---1100001--------0-------10000001000000001000000000000010---0000--0001-00--000000100001-10000010-----------0100010000000010----0-00----01-11------01000-1-0----0---0----00010000010011111001001101-10010111-10001---01000111011111001110010000100000001-010000000100110000001100100110010110
>Dominikia_achra_KJ564159
GTTCTTCAACGAGGAATCCCTAGTAAGCACAAGTCATCAGCTTGTGCTGATTACGTCCCTGCCCTTTGTACA-CACCGCCCGTCGCTACTACCGATTGAATGGCTTAGTGAGGCCCTCGAATCGATTTTCGGAGACTGGCAA-CAGTTTCCGTCTGTTGAG-AAGTTGGTCAAACTTGGTCATTTAGAGGAAGTAAAAGTCGTAACAAGGTTTCCGTAGGTGAACCTGCGGAAGGATCATTACT-GAT----------------------TTGG--------------------------CGAACCG-A----------------------------------------------------AA--GGTTCT-----------------------------GCGATCA--------------CTTGTATTTAAAA---CCCACACTT------------TTTAAA------TGTATA-TTTTTTATTAAA---------TGA-TAAAA-----TAAAGATCACTTTCAACAACGGATCTCTTGGCTCTCGCATCGATGAAGAACGTAGCGAAGTGCGATAAGTAATGTGAATTGCAGTA-TTCCGTGAATCATCGAATCTTTGAACGCAAATTGCACTCTCTGGTATTCC-GGAGAGTATGCCTGTTTGAGGGTCAATTAAAT--AAAAATC-GG-GG-TTGT---TGCTGTCTTT------TGTGGTGAC---GCTTCGGAAT-TGGG-TCGTC--------TTTACC----TCTTTGG--TT----AAGTAACCT-AAAA-TTTTAT----------------AT----GA-TTTTTCGAACGCA-TTTAAATTATTTTA----------------CGTAC-GTTT---G-TTTGTAAT--ATC-GA-------ATATTAGGT-GTGGTCATT-TT--------------------------CA--TG-A-----TTCATGTCTAT--AA------------TTTTCATA-TATTGACCTCAAATCAGGTAAGAATACCCGCCGAACTTAAGCATATCAATAAGC-GGAGGAAAAGAAAATAACAATGATT-CCCTTAGTAACGGCGAGTGAAGGGGGGAAAAGCTCAAA-TTTTAAAT-CTG-CTAGG-TTATACCTATCAG-AGTTGTATTTTGAAGAAGTGTTTT-C-CGTGT--CTCGGTTGGTCCAAGTCCTTT-GGGATAAGGCATCATGGGA-GGGTTAGAAT-CCCGTCC--GACT-GACC------TTT-TGACGCTTTACGATACA-CTTTCAAAGAGTCGAGTT-GTTT-GGGATTGCAGCTCCAAAT-GGGG-AGGTAAATTT-CTCCTAAGGCTAAATATTGGCGAGAGACCGATAGCGAACAAGTACC-GT-GAGGGAAAGATGAAAAGAACTTTGAAAAGAGAGTAAAATAGTAC-GTGAAATTGTTGAAAGGGAAACGATTGAAGTCAGTCGTA-CCGACGAGAATTCAAC-TCTTCAA-GTGTGAACTTGTGGGCGT-GCGTGAGC-TTTAA--AACCTCGCT-GTTTGCAACGTTTGTGCTTTTTGGGTGTACTTTTTCGTAT-GGTAGGCCAACGTCAG-TTTCGTTTACCATAAAATGACCGG-AGGAATGTAGCTTTGATCTCGTATTGAAGTGTTATAGCCCCTGGTAG-ATGTGGTAAAT--GAAACTGAGGATTGCAACGAATA-CCCTTT-GGGCTATCCGTCTGACCTCTGAAA-GTTGCTTAGGTGCCGAAAGCATGCTTACGGTTATTTAAG-TTGACGGTCAATAGGTTAGAACGTGATTATA-TTCGTTAAGGACGTTGG-CGTAATGGCTTTAAACGACCCGTCTTGAAACACGGACCAAGGAGTCTAACATATATGCGAGTGTT010100111--0001--00-0-------00000011------0-------------0-1-0---10----000000000010-------------1---00010----------0------001-0000000---000000001000000000000000000-1---------0--001000000001----100100001-0000100110000-100000000000000000000001--00-0--010--0011-10----00000010--00-00-0--001-001---1100001--------0-------10000001000000001000000000000010---0000--00001001-000000100001-10000010-----------0100010000000010----0-00----01-11------01000-1-0----0---0----00010000010010111001001101-10010111-10001---01000111011111001110010000100100001-010000000100110000001100100110010110
>Dominikia_lithuanica_KX758115
GCTCTTGAACGAGGAATCCCTAGTAAGCACAAGTCATCAGCTTGTGCTGATTACGTCCCTGCCCTTTGTACA-CACCGCCCGTCGCTACTACCGATTGAATGGCTTAGTGAGGCCCTCGAATCGACTCTCGGAGACTGGCAA-CAGTTTTCGTCTGTTGAG-AAGTTGGTCAAACTTGGTCATTTAGAGGAAGTAAAAGTCGTAACAAGGTTTCCGTAGGTGAACCTGCGGAAGGATCATTACT-GAT----------------------TTGG--------------------------CGAACCG-A----------------------------------------------------AA--GGTTTC-----------------------------GCGATCA--------------CTTGTATTTAAAA---CCCACACTT------------TTTAAA------TGTATATTTTTTTATTAAA---------TGA-TAAAA----TTGAAGATCACTTTCAACAACGGATCTCTTGGCTCTCGCATCGATGAAGAACGTAGCGAAGTGCGATAAGTAATGTGAATTGCAGTA-TTCCGTGAATCATCGAATCTTTGAACGCAAATTGCACTCTTTGGTATTCC-GGAGAGTATGCCTGTTTGAGGGTC-GTTAAAT--AAAAATC-GG-GG-TTGT---TGCTGCCTTT------CGTGGTGAC---GCTTCGGAAT-TGGG-TCGTC--------TTTAC------CTTCGG--TT---AAAGTGACCT-AAAA-CTTTGT----------------AT----GA-TTTTTCGAACGTA-TTTAAATTATTTTA----------------CGTAC--------G-TTTGTAAT--GTC-GA-------ATATTAGGT-GTGGTCATT-TT--------------------------CA--TG-A-----TTCGCATCTAT--AA------------TTTTCATA-TATTGACCTCAAATCAGGTAAGAATACCCGCTGAACTTAAGCATATCAATAAGC-GGAGGAAAAGAAAATAACAATGATT-CCCTTAGTAACTGCGAGTGAA-GGGGGAAAAGCTCAAA-TTTTAAAT-CTG-CTAGG-TTATACCTATCAG-AGTTGTATTTTGAAGAAGTGTTTT-C-CGTGT--CTCGGTTGGTTCAAGTCCTTT-GGGATAAGGCATCAT-GGA-GGGTTAGAAT-CCCGTCC--GACT-GACC------TTT-TGACGCTTTACGATACA-CTTTCAAAGAGTCGAGTT-GTTT-GGGATTGCAGCTCCAAAT--GGGAAGGTAAATTT-CTCCTAAGGCTAAATATTGGCAAGAGACCGATAGCGAACAAGTACC-GT-GAGGGAAAGATGAAAAGAACTTTGAAAAGAGAGTAAAATAGTAC-GTGAAATTGTTGAAAGGGAAACGATTGAAGTCAGTCGTA-CTAACGAGAATTCAAC-TCTTCAA-GTGCAAACTTGTGGGCGT-GCGTGAGC-TTTAA--AACCTCGCT-GTTTGCAACGTTCGTGCTTTTTGGGTGTACTTTTTCGTAT-GGTAGGCCAACGTCAG-TTTCGTTTACCATAAAATGACCGG-AGGAATGTAGCTTCGATCTCGTATTGAAGTGTTATAGCCCCTGGTAG-ATGTGGTAAAT--GAAACTGAGGATTGCAACGAATA-CCCTTT-GGGCTATCCGTCTGACCTCTGAAA-GTTACTTAGGTGCCGAAAGCATGCTTACGGTCATTTAAG-TTGACGGTCAATAGGTTAGAACGTGATTACA-TTCGTTAAGGACGTTGG-CGTAATGGCTTTAAACGACCCGTCTTGAAACACGGACCAAGGAGTCTAACATATATGCGAGTGTT010100111--0001--00-0-------00000011------0-------------0-1-0---10----000000000010-------------1---00010----------0------001-0000000---000000000000000000000000000-1---------0--0010000000001---100110001-0000100110000-100000000000000000000001--00-0--010--0011-10----000010----00-00-0--001-0001--1100001--------0-------10000001000000001000000000000010---0000--0001-00--000000100001-10000010-----------0100010000000010----0-00----01-11------01000-1-0----0---0----00010000010011111001001101-10011111-10001---010001111-0111001110010000100100001-010000000100110000001100100110010110
>Dominikia_lithuanica_KX758117
GCTCTTGAACGAGGAATCCCTAGTAAGCACAAGTCATCAGCTTGTGCTGATTACGTCCCTGCCCTTTGTACA-CACCGCCCGTCGCTACTACCGATTGAATGGCTTAGTGAGGCCCTCGAATCGACTCTCGGAGACTGGCAA-CAGTTTTCGTCTGTTGAG-AAGTTGGTCAAACTTGGTCATTTAGAGGAAGTAAAAGTCGTAACAAGGTTTCCGTAGGTGAACCTGCGGAAGGATCATTACT-GAT----------------------TTGG--------------------------CGAACCG-A----------------------------------------------------AA--GGTTTC-----------------------------GCGATCA--------------CTTGTATTTAAAA---CCCACACTT------------TTTAAA------TGTATATTTTTTTATTAAA---------TGA-TAAAA----TTGAAGATCACTTTCAACAACGGATCTCTTGGCTCTCGCATCGATGAAGAACGTAGCGAAGTGCGATAAGTAATGTGAATTGCAGTA-TTCCGTGAATCATCGAATCTTTGAACGCAAATTGCACTCTTTGGTATTCC-GGAGAGTATGCCTGTTTGAGGGTC-GTTAAAT--AAAAATC-GG-GG-TTGT---TGCTGCCTTT------CGTGGTGAC---GCTTCGGAAT-TGGG-TCGTC--------TTTAC------CTTCGG--TT---AAAGTGACCT-AAAA-CTTTGT----------------AT----GA-TTTTTCGAACGTA-TTTAAATTATTTTA----------------CGTAC--------G-TTTGTAAT--GTC-GA-------ATATTAGGT-GTGGTCATT-TT--------------------------CA--TG-A-----TTCGCATCTAT--AA------------TTTTCATA-TATTGACCTCAAATCAGGTAAGAATACCCGCTGAACTTAAGCATATCAATAAGCGGGAGGAAAAGAAAATAACAATGATT-CCCTTAGTAACTGCGAGTGAA-GGGGGAAAAGCTCAAA-TTTTAAAT-CTG-CTAGG-TTATACCTATCAG-AGTTGTATTTTGAAGAAGTGTTTT-C-CGTGT--CTCGGTTGGTTCAAGTCCTTT-GGGATAAGGCATCAT-GGA-GGGTTAGAAT-CCCGTCC--GACT-GACC------TTT-TGACGCTTTACGATACA-CTTTCAAAGAGTCGAGTT-GTTT-GGGATTGCAGCTCCAAAT--GGG-AGGTAAATTT-CTCCTAAGGCTAAATATTGGCGAGAGACCGATAGCGAACAAGTACC-GT-GAGGGAAAGATGAAAAGAACTTTGAAAAGAGAGTAAAATAGTAC-GTGAAATTGTTGAAAGGGAAACGATTGAAGTCAGTCGTA-CTAACGAGAATTCAAC-TCTTCAA-GTGCAAACTTGTGGGCGT-GCGTGAGC-TTTAA--AACCTCGCT-GTTTGCAACGTTCGTGCTTTTTGGGTGTACTTTTTCGTAT-GGTAGGCCAACGTCAG-TTTCGTTTACCATAAAATGACCGG-AGGAATGTAGCTTCGATCTCGTATTGAAGTGTTATAGCCCCTGGTAG-ATGTGGTAAAT--GAAACTGAGGATTGCAACGAATA-CCCTTT-GGGCTATCCGTCTGACCTCTGAAA-GTTACTTAGGTGCCGAAAGCATGCTTACGGTCATTTAAG-TTGACGGTCAATAGGTTAGAACGTGATTACA-TTCGTTAAGGACGTTGG-CGTAATGGCTTTAAACGACCCGTCTTGAAACACGGACCAAGGAGTCTAACATATATGCGAGTGTT010100111--0001--00-0-------00000011------0-------------0-1-0---10----000000000010-------------1---00010----------0------001-0000000---000000000000000000000000000-1---------0--0010000000001---100110001-0000100110000-100000000000000000000001--00-0--010--0011-10----000010----00-00-0--001-0001--1100001--------0-------10000001000000001000000000000010---0000--0001-00--000000100001-10000010-----------0100010000000010----0-00----01-11------01000-1-0----0---0----00010000000011111001001101-10011111-10001---010001111-1111001110010000100100001-010000000100110000001100100110010110
>Dominikia_lithuanica_KX758116
GCTCTTAAACGAGGAATCCCTAGTAAGCACAAGTCATCAGCTTGTGCTGATTACGTCCCTGCCCTTTGTACA-CACCGCCCGTCGCTACTACCGATTGAATGGCTTAGTGAGGCCCTCGAATCGACTCTCGGAGACTGGCAA-CAGTTTTCGTCTGTTGAG-AAGTTGGTCAAACTTGGTCATTTAGAGGAAGTAAAAGTCGTAACAAGGTTTCCGTAGGTGAACCTGCGGAAGGATCATTACT-GAT----------------------TTGG--------------------------CGAACCG-A----------------------------------------------------AA--GGTTTC-----------------------------GCGATCA--------------CTTGTATTTAAAA---CCCACACTT------------TTTAAA------TGTATATTTTTTTATTAAA---------TGA-TAAAA----TTGAAGATCACTTTCAACAACGGATCTCTTGGCTCTCGCATCGATGAAGAACGTAGCGAAGTGCGATAAGTAATGTGAATTGCAGTA-TTCCGTGAATCATCGAATCTTTGAACGCAAATTGCACTCTCTGGTATTCC-GGAGAGTATGCCTGTTTGAGGGTCAGTTAAAT--AAAAATC-GG-GG-TTGT---TGCTGCCTTT------CGTGGTGAC---GCTTCGGAAT-TGGG-TCGTC--------TTTAC------CTTCGG--TT---AAAGTGACCT-AAAA-TTTTGT----------------AT----GA-TTTTTCGAACGTA-TTTAAATTATTTTA----------------CGTAC--------G-TTTGTAAT--GTC-GA-------ATATTAGGT-GTGGTCATT-TT--------------------------CA--TG-A----ATTCGCGTCTAT--AA------------TTTTCATA-TATTGACCTCAAATCAGGTAAGAATACCCGCCGAACTTAAGCATATCAATAAGC-GGAGGAAAAGAAAATAACAATGATT-CCCTTAGTAACGGCGAGTGAA-GGGGGAAAAGCTCAAA-TTTTAAAT-CTG-CTAGG-TTGTACCTGTCAG-AGTTGTATTTTGAAGAAGTGTTTT-C-CGTGT--CTTGGTTGGTCCAAGTCCTTT-GGGATAAGGTATCAT-GGA-GGGTTAGAAT-CCCGTCC--GACT-GACC------TTT-TGACGCTTTACGATACA-CTTTCAAAGAGTCGAGTT-GTTT-GGGATTGCAGCTCCAAAT--GGG-AGGTAAATTT-CTCCTAAGGCTAAATATTGGCGAGAGACCGATAGCGAACAAGTACC-GT-GAGGGAAAGATGAAAAGAACTTTGAAAAGAGAGTAAAATAGTAC-GTGAAATTGTTGAAAGGGAAACGATTGAAGTCAGTCGTA-CTAACGAGAATTCAAC-TCTTCAA-GTGCAAACTTGTGGGCGT-GCGTGAGC-TTTAA--AACCTCGCT-GTTTGCAACGTTCGTGCTTTTTGGGTGTACTTTTTCGTAT-GGTAGGCCAACGTCAG-TTTCGTTTACCATAAAATGACCGG-AGGAATGTAGCTTCGATCTCGTATTGAAGTGTTATAGCCCCTGGTAG-ATGTGGTAAAT--GAAACTGAGGATTGCAACGAATA-CCCTTT-GGGCTATCCGTCTGACCTCTGAAA-GTTACTTAGGTGCCGAAAGCATGCTTACGGTCATTTAAG-TTGACGGTCAATAGGTTAGAACGTGATTACA-TTCGTTAAGGACGTTGG-CGTAATGGCTTTAAACGACCCGTCTTGAAACACGGACCAAGGAGTCTAACATATATGCGAGTGTT010100111--0001--00-0-------00000011------0-------------0-1-0---10----000000000010-------------1---00010----------0------001-0000000---000000000000000000000000000-1---------0--0010000000001---100100001-0000100110000-100000000000000000000001--00-0--010--0011-10----000010----00-00-0--001-0001--1100001--------0-------10000001000000001000000000000010---0000--0001-00--000000100001-10000010-----------0100010000000010----0-00----01-101-0---01000-1-0----0---0----00010000010011111001001101-10011111-10001---010001111-1111001110010000100100001-010000000100110000001100100110010110
>Dominikia_lithuanica_KX758119
GCTCTTCAACGAGGAATCCCTAGTAAGCACAAGTCATCAGCTTGTGCTGATTACGTCCCTGCCCTTTGTACA-CACCGCCCGTCGCTACTACCGATTGAATGGCTTAGTGAGGCCCTCGAATCGACTCTCGGAGACTGGCAA-CAGTTTTCGTCTGTTGAG-AAGTTGGTCAAACTTGGTCATTTAGAGGAAGTAAAAGTCGTAACAAGGTTTCCGTAGGTGAACCTGCGGAAGGATCATTACT-GAT----------------------TTGG--------------------------CGAACCG-A----------------------------------------------------AA--GGTTTC-----------------------------GCGATCA--------------CTTGTATTTAAAA---CCCACACTT------------TTTAAA------TGTATATTTTTTTATTAAA---------TGA-TAAAA----TTGAAGATCACTTTCAACAACGGATCTCTTGGCTCTCGCATCGATGAAGAACGTAGCGAAGTGCGATAAGTAATGTGAATTGCAGTA-TTCCGTGAATCATCGAATCTTTGAACGCAAATTGCACTCTCTGGTATTCC-GGAGAGTATGCCTGTTTGAGGGTCAGTTAAAT--AAAAATC-GG-GG-TTGT---TGCTGCCTTT------CGTGGTGAC---GCTTCGGAAT-TGGG-TCGTC--------TTTAC------CTTCGG--TT---AAAGTGACCT-AAAA-TTTTGT----------------AT----GA-TTTTTCGAACGTA-TTTAAATTATTTTA----------------CGTAC--------G-TTTGTAAT--GTC-GA-------ATATTAGGT-GTGGTCATT-TT--------------------------CA--TG-A-----TTCGCGTCTAT--AA------------TTTTCATA-TATTGACCTCAAATCAGGTAAGAATACCCGCCGAACTTAAGCATATCAATAAGC-GGAGGAAAAGAAAATAACAATGATT-CCCTTAGTAACGGCGAGTGAA-GGGGGAAAAGCTCAAA-TTTTAAAT-CTG-CTAGG-TTGTACCTGTCAG-AGTTGTATTTTGAAGAAGTGTTTT-C-CGTGT--CTTGGTTGGTCCAAGTCCTTT-GGGATAAGGTATCATGGAA-GGGTTAGAAT-CCCGTCC--GACT-GACC------TTT-TGACGCTTTACGATACA-CTTTCAAAGAGTCGAGTT-GTTT-GGGATTGCAGCTCCAAAT--GGG-AGGTAAATTT-CTCCTAAGGCTAAATATTGGCGAGAGACCGATAGCGAACAAGTACC-GT-GAGGGAAAGATGAAAAGAACTTTGAAAAGAGAGTAAAATAGTAC-GTGAAATTGTTGAAAGGGAAACGATTGAAGTCAGTCGTA-CTAACGAGAATTCAAC-TCTTTAA-GTGCAAACTTGTGGGCGT-GCGTGAGC-TTTAA--AACCTCGCT-GTTTGCAACGTTCGTGCTTTTTGGGTGTACTTTTTCGTAT-GGTAGGCCAACGTCAG-TTTCGTTTACCATAAAATGACCGG-AGTAATGTAGCTTCGATCTCGTATTGAAGTGTTATAGCCCCTGGTAG-ATGTGGTAAAT--GAAACTGAGGATTGCAACGAATA-CCCTTT-GGGCTATCCGTCTGACCTCTGAAA-GTTACTTAGGTGCCGAAAGCATGCTTACGGTCATTTAAG-TTGACGGTCAATAGGTTAGAACGTGATTACA-TTCGTTAAGGACGTTGG-CGTAATGGCTTTAAACGACCCGTCTTGAAACACGGACCAAGGAGTCTAGCATATATGCGAGTGT-010100111--0001--00-0-------00000011------0-------------0-1-0---10----000000000010-------------1---00010----------0------001-0000000---000000000000000000000000000-1---------0--0010000000001---100100001-0000100110000-100000000000000000000001--00-0--010--0011-10----000010----00-00-0--001-0001--1100001--------0-------10000001000000001000000000000010---0000--0001-00--000000100001-10000010-----------0100010000000010----0-00----01-11------01000-1-0----0---0----00010000010011111001001101-10010111-10001---010001111-1111001110010000100100001-010000000100110000001100100110010110
>Dominikia_duoreactiva_KR105638
GCTCTTCAACGAGGAATCCCTAGTAAGCACAAGTCATCAGCTTGTGCTGATTACGTCCCTGCCCTTTGTACA-CACCGCCCGTCGCTACTACCGATTGAATGGCTTAGTGAGGCCCTCGAATCGACTCTCGAAGACTGGCAACCAGTTTTCGTCTGTTGAG-AAGTTGGTCAAACTTGGTCATTTAGAGGAAGTAAAAGTCGTAACAAGGTTTCCGTAGGTGAACCTGCGGAAGGATCATTACT-GAT----------------------TTGG--------------------------CGAACCG-AGCGTT-----------------AAGC--------------------------GA--GGTTCT-----------------------------GCGATCAC-------------TTTGTATTTAAAA---CCCACACTT------------TTTAAA------TGTATA-TTTTTTATTAAA---------TGAATAAAA---ATTAAAGATCACTTTCAACAACGGATCTCTTGGCTCTCGCATCGATGAAGAACGTAGCGAAGTGCGATAAGTAATGTGAATTGCAGTA-TTCCGTGAATCATCGAATCTTTGAACGCAAATTGCACTCTCTGGTATTCC-GGAGAGTATGCCTGTTTGAGGGTCAGTTAAAT--AAAAATC-GG-GGTTTGT---TGCCGCCTTT------CGTGGTGAC---GCTTCGGAAT-TGGG-TCGTC--------TTTGC------CTTCGG--TTAAAAAAGTGACCT-AAAA-TTTCGT----------------AT----GA-TTTTTCGAACGTA-TTTAAATTATTTTA----------------CGTAC--------G-TTTGTGAT--ATC-GAAT-----ATATTAGGT-GTGGTCATT-TT--------------------------CG--TG-A-----TTCCCGCCTAT--AAT----------TTTTTCATC-TATTGACCTCAAATCAGGTAAGAGTACCCGCTGAACTTAAGCATATCAATAAGC-GGAGGAAAAGAAAATAACAATGATT-CCCTTAGTAACGGCGAGTGAA-GGGGGAAAAGCTCAAA-TTTTAAAT-CTG-CCAGG-TTATACCTATCAG-AGTTGTATTTTGAAGAAGTGTTTT-C-CGTGT--CTCGGTTTGTCCAAGTCCTTT-GGGATAAGGCGTCAT-GGA-GGGTTAGAAT-CCCGTCC--GACT-GACC------TTT-TGACACTTTACGATACA-CTTTCAAAGAGTCGAGTT-GTTT-GGGATTGCAGCTCCAAAT--GGG-AGGTAAATTT-CTCCTAAGGCTAAATATTGGCGAGAGACCGATAGCGAACAAGTACC-GT-GAGGGAAAGATGAAAAGAACTTTGAAAAGAGAGTAAAATAGTAC-GTGAAATTGTTGAAAGGGAAACGATTGAAGTCAGTCGTA-CCGATGAGAATTCAAC-TCTTCGA-GTGCTCACTTGTGGGCGT-GCGTGAGC-CTTAA--AACCTCGCT-GTTTGCAATGTTTGTGCTTTTTGGGTGTAATTTTTCGTAT-GGTAGGCCAACGTCAG-TTTCGTTTACCATAAAATGATCGG-AGGAAAGTAGCTTCGATCTTGTATTGAAGTGTTATAGCCCCTTGTAG-ATGTGGTAAAC--GAAACTGAGGATTGCAACGAATA-CCCTTT-GGGCTATCCGTTTGGCCTTTGAAA-GTTGCTTAGGTGCCGAAAGCATGCTTACGGTTATTTAAG-TTCCCGGTCAATAGGTTAGAACGTGATTACC-TTCGTTAAGGACGTTGG-GGTAATGGCTTTAAACGACCCGTCTTGAAACCCGGACCAAGGAGTTTAACATATATGCGAGTGTT010000111--0001--00-0-------00000010000000000010-----1--0-1-0---10----0000000000001------------1---00010----------0------001-0000000---000000001000000000000000000-1---------0--00000000000001--100100001-0000100100000-100000000000000000000001--00-0--010--0011-10----000010----00-00-0--001-0000001100001--------0-------10000001000000001000000000000010---0000--0001-00--000000100001-100000000001-------0100010000000010----0-00----01-11------01000-00001-000-00---000010000010011111001001101-10011111-10001---010001111-1111001110010000100100001-010000000100110000001100100110010110
>Dominikia_duoreactiva_KR105640
GCTCTTCAACGAGGAATCCCTAGTAAGCACAAGTCATCAGCTTGTGCTGATTACGTCCCTGCCCTTTGTACA-CACCGCCCGTCGCTACTACCGATTGAATGGCTTAGTGAGGCCCTCGAATCGACTCTCGAAGACTGGCAACCAGTTTTCGTCTGTTGAG-AAGTTGGTCAAACTTGGTCATTTAGAGGAAGTAAAAGTCGTAACAAGGTTTCCGTAGGTGAACCTGCGGAAGGATCATTACT-GAT----------------------TTGG--------------------------CGAACCG-AGCGTT-----------------AAGC--------------------------GA--GGTTCT-----------------------------GCGATCAC-------------TTTGTATTTAAAA---CCCACACTT------------TTTAAA------TGTATA-TTTTTTATTAAA---------TGAATAAAA---ATTAAAGATCACTTTCAACAACGGATCTCTTGGCTCTCGCATCGATGAAGAACGTAGCGAAGTGCGATAAGTAATGTGAATTGCAGTA-TTCCGTGAATCATCGAATCTTTGAACGCAAATTGCACTCTCTGGTATTCC-GGAGAGTATGCCTGTTTGAGGGTCAGTTAAAT--AAAAATC-GG-GGTTTGT---TGCCGCCTTT------CGTGGTGAC---GCTTCGGAAT-TGGG-TCGTC--------TTTGC------CTTCGG--TTAAAAAAGTGACCT-AAAA-TTTCGT----------------AT----GA-TTTTTCGAACGTA-TTTAAATTATTTTA----------------CGTAC--------G-TTTGTGAT--ATC-GAAT-----ATATTAGGT-GTGGTCATT-TT--------------------------CG--TG-A-----TTCCCGCCTAT--AAT----------TTTTTCATC-TATTGACCTCAAATCAGGTAAGAGTACCCGCTGAACTTAAGCATATCAATAAGC-GGAGGAAAAGAAAATAACAATGATT-CCCTTAGTAACGGCGAGTGAA-GGGGGAAAAGCTCAAA-TTTTAAAT-CTG-CCAGG-TTATACCTATCAG-AGTTGTATTTTGAAGAAGTGTTTT-C-CGTGT--CTCGGTTTGTCCAAGTCCTTT-GGGATAAGGCGTCAT-GGA-GGGTTAGAAT-CCCGTCC--GACT-GACC------TTT-TGACACTTTACGATACA-CTTTCAAAGAGTCGAGTT-GTTT-GGGATTGCAGCTCCAAAT--GGG-AGGTAAATTT-CTCCTAAGGCTAAATATTGGCGAGAGACCGATAGCGAACAAGTACC-GT-GAGGGAAAGATGAAAAGAACTTTGAAAAGAGAGTAAAATAGTAC-GTGAAATTGTTGAAAGGGAAACGATTGAAGTCAGTCGTA-CCGATGAGAATTCAAC-TCTTCGA-GTGCTCACTTGTGGGCGT-GCGTGAGC-CTTAA--AACCTCGCT-GTTTGCAATGTTTGTGCTTTTTGGGTGTAATTTTTTGTAT-GGTAGGCCAACGTCAG-TTTCGTTTACCATAAAATGATCGG-AGGAAAGTAGCTTCGATCTTGTATTGAAGTGTTATAGCCCCTTGTAG-ATGTGGTAAAC--GAAACTGAGGATTGCAACGAATA-CCCTTT-GGGCTATCCGTTTGGCCTTTGAAA-GTTGCTTAGGTGCCGAAAGCATGCTTACGGTTATTTAAG-TTCCCGGTCAATAGGTTAGAACGTGATTACC-TTCGTTAAGGACGTTGG-GGTAATGGCTTTAAACGACCCGTCTTGAAACCCGGACCAAGGAGTTTAACATATATGCGAGTGTT010000111--0001--00-0-------00000010000000000010-----1--0-1-0---10----0000000000001------------1---00010----------0------001-0000000---000000001000000000000000000-1---------0--00000000000001--100100001-0000100100000-100000000000000000000001--00-0--010--0011-10----000010----00-00-0--001-0000001100001--------0-------10000001000000001000000000000010---0000--0001-00--000000100001-100000000001-------0100010000000010----0-00----01-11------01000-00001-000-00---000010000010011111001001101-10011111-10001---010001111-1111001110010000100100001-010000000100110000001100100110010110
>Dominikia_duoreactiva_KR105639
GCTCTTCAACGAGGAATCCCTAGTAAGCACAAGTCATCAGCTTGTGCTGATTACGTCCCTGCCCTTTGTACA-CACCGCCCGTCGCTACTACCGATTGAATGGCTTAGTGAGGCCCTCGAATCGACTCTCGAAGACTGGCAA-CAGTTTTCGTCTGTTGAG-AAGTTGGTCAAACTTGGTCATTTAGAGGAAGTAAAAGTCGTAACAAGGTTTCCGTAGGTGAACCTGCGGAAGGATCATTACT-GAT----------------------TTGG--------------------------CGAACCG-A----------------------------------------------------AA--GGTTCT-----------------------------GCGATCA--------------TTTATATTTAAAA---CCCACACTT------------TTTGAA------TTTATA-TTTTTTATTTTA---------TGA-TAAAT-----TAAAGATCACTTTCAACAACGGATCTCTTGGCTCTCGCATCGATGAAGAACGTAGCGAAGTGCGATATGTAATGTGAATTGCAGTA-TTCCGTGAATCATCGAATCTTTGAACGCAAATTGCACTCTCTGGTATTCC-GGAGAGTATGCCTGTTTGAGGGTCAGTTAAAT--AAAAATC-GG-GGTTTGT---TGCCGCCTTT------CGTGGTGAC---GCTTCGGAAT-TGGG-TCGTC--------TTTGC------CTTCGG--TTAAAAAAGTGACCT-AAAA-TTTCGT----------------AT----GA-TTTTTCGAACGTA-TTTAAATTATTTTA----------------CGTAC--------G-TTTGTGAT--ATC-GAAT-----ATATTAGGT-GTGGTCATT-TT--------------------------CG--TG-A-----TTCCCGCCTAT--AAT----------TTTTTCATC-TATTGACCTCAAATCAGGTAAGAGTACCCGCTGAACTTAAGCATATCAATAAGC-GGAGGAAAAGAAAATAACAATGATT-CCCTTAGTAACGGCGAGTGAA-GGGGGAAAAGCTCAAA-TTTTAAAT-CTG-CCAGG-TTATACCTATCAG-AGTTGTATTTTGAAGAAGTGTTTT-C-CGTGT--CTCGGTTTGTCCAAGTCCTTT-GGGATAAGGCGTCAT-GGA-GGGTTAGAAT-CCCGTCC--GACT-GACC------TTT-TGACACTTTACGATACA-CTTTCAAAGAGTCGAGTT-GTTT-GGGATTGCAGCTCCAAAT--GGG-AGGTAAATTT-CTCCTAAGGCTAAATATTGGCGAGAGACCGATAGCGAACAAGTACC-GT-GAGGGAAAGATGAAAAGAACTTTGAAAAGAGAGTAAAATAGTAC-GTGAAATTGTTGAAAGGGAAACGATTGAAGTCAGTCGTA-CCGATGAGAATTCAAC-TCTTCGA-GTGCTCACTTGTGGGCGT-GCGTGAGC-CTTAA--AACCTCGCT-GTTTGCAATGTTTGTGCTTTTTGGGTGTAATTTTTCGTAT-GGTAGGCCAACGTCAG-TTTCGTTTACCATAAAATGATCGG-AGGAATGTAGCTTCGATCTTGTATTGAAGTGTTATAGCCCCTTGTAG-ATGTGGTAAAC--GAAACTGAGGATTGCAACGAATA-CCCTTT-GGGCTATCCGTTTGGCCTTTGAAA-GTTGCTTAGGTGCCGAAAGCATGCTTACGGTTATTTAAG-TTCCCGGTCAATAGGTTAGAACGTGATTACC-TTCGTTAAGGACGTTGG-GGTAATGGCTTTAAACGACCCGTCTTGAAACCCGGACCAAGGAGTTTAACATATATGCGAGTGTT010100111--0001--00-0-------00000011------0-------------0-1-0---10----000000000010-------------1---00010----------0------001-0000000---000000001000000000000000000-1---------0--001000000001----100100001-0000100100000-100000000000000000000001--00-0--010--0011-10----000010----00-00-0--001-0000001100001--------0-------10000001000000001000000000000010---0000--0001-00--000000100001-100000000001-------0100010000000010----0-00----01-11------01000-00001-000-00---000010000010011111001001101-10011111-10001---010001111-1111001110010000100100001-010000000100110000001100100110010110
>Dominikia_bernensis_HG938302
GCTCTTGAACGAGGAATCCCTAGTAAGCACAAGTCATCAGCTTGTGCTGATTACGTCCCTGCCCTTTGTACA-CACCGCCCGTCGCTACTACCGATTGAATGGCTTAGTGAGACCCTCGGATCGGCGCTCGGAGACTGGCAA-CAGTTTCCGTTTGTTGAG-AAGTTGGTCAAACTTGGTCATTTAGAGGAAGTAAAAGTCGTAACAAGGTTTCCGTAGGTGAACCTGCGGAAGGATCATTAAT-GAT----------------------TTTG--------------------------CGAACCG-AGCGTC------------------AGC--------------------------GA--GGTTCT-----------------------------GCGATCA----------------CGTATTTAAAA---CCCACACTT------------TTTGAA------CGTATA--AAATTTTTGTA---------TGA-TAAAA---ATTAAAGATCACTTTCAACAACGGATCTCTTGGCTCTCGCATCGATGAAGAACGTAGCGAAGTGCGATAAGTAATGTGAATTGCAGAA-TTCCGTGAATCATCGAATCTTTGAACGCAAATTGCACTCTTTGGTATTCC-GAAGAGTATGCCTGTTTGAGGGTCAGTCAAAT--AAAAATC-GG-GG-TTGT---TGCTGCCTTT------GGTGGTGAC---GCTTCGGAAC-TGGG-TCGTC--------TTTGC------CTTCGG--TT----AAGTGACCT-AAAA-TTTCGG----------------AT----GA-TTTTTCGAACGTA-TTTAAATTCTTTTA----------------CGTAC--------G-TTTGTAT---ATC-GA-------ATATTGGAT-GTGGTCATT-TC--------------------------CA--TG-A-----TTCGCGTCTAT--AAT---------TATTTTCATC-AAATGACCTCAAATCAAGTAAGAGTACCCGCTGAACTTAAGCATATCAATAAGC-GGAGGAAAAGAAAATAACAATGATT-CCCTTAGTAACGGCGAGTGAA-GGGGGATAAGCTCAAA-TTTTAAAT-CTGACTAGG-TTTTACCTATCAG-AGTTGTATTTTGAAGAAGCGTTTT-C-CGCGT--CTCGGTTGGCCCAAGTCCTTT-GGGATAAGGCATCAT-GGA-GGGTGAGAAT-CCCGTTC--GGTT-GACC------TTA-TGACGTTTTACGATACG-CTTTCAAAGAGTAGAGTT-GTTT-GGGATTGCAGCTCAAAAT--GGG-AGGTAAATTT-CTCCCAAGGCTAAATATTGGCGAGAGACCGATAGCGAACAAGTACC-GT-GAGGGAAAGATGAAAAGAACTTTGAAAAGAGAGTAAAATAGTAC-GTGAAATTGTTGAAAGGGAAACGATTGAAGTCAGTCGTA-CCGACGAGAAATCAGC-TTTTCGA-GTGCGAATTTGTGGGCGT-GCGTGAGCTGTCAAA-GGCCTCGCT-GTTTGCA-TGTTTGTGCTTTTTGGGTGTACTTTTTCGTAT-GGTAGGCCAACGTCAG-TTTCGATCACCATAAAATGATCGG-AGGAATGTAGCTTCGATCTCGTATTGAAGTGTTATAGCCTTTGGTAG-ATGTGGTGATC--GAAACTGAGGATTGCAACGAATA-CCCTTT-GGGCTATCCGTCTGACCTCTGGAA-GTTGCTTGGATGCCGAAAGCTTGCTTATGGT-ATTTAAG-ACGACGGTCAAAAGGTTAGAACGTGATTACA-TTCGTTAAGGACGTTGG-CGTAATGGCTTTAAACGACCCGTCTTGAAACACGGACCAAGGAGTCTAGCATATATGCGAGTGTT010100111--0001--00-0-------000000100000000000-1-----1--0-1-0---10----0000000000-1-------------1---00010----------0------001-0000000---00000000-100000000000000000-1---------0--00100000000001--100100001-0000100110000-100000000000000000000001--00-0--010--0011-10----000010----00-00-0--001-001---1100001--------0-------10000001000000001000000000000010---0000--0001-00--00000010001--10000010-----------0100010000000010----0-00----01-11------01000-000001000000-00000010000010011110001001101-10011111-10001---010001111-11110011100100001000000001010010000100110000001100100110110110
>Dominikia_bernensis_HG938303
GCTCTTCAACGAGGAATCCCTAGTAAGCACAAGTCATCAGCTTGTGCTGATTACGTCCCTGCCCTTTGTACA-CACCGCCCGTCGCTACTACCGATTGAATGGCTTAGTGAGGCCCTCGGATCGGCGCTCGGAGACTGGCAA-CAGTTTCCGTTTGTTGAG-AAGTTGGTCAAACTTGGTCATTTAGAGGAAGTAGAAGTCGTAACAAGGTTTCCGTAGGTGAACCTGCGGAAGGATCATTAAT-GAT----------------------TTTG--------------------------CGAACCG-AGCGTC------------------AGC--------------------------GG--GGTTCT-----------------------------GCGATCA--------------CTTGTATTTAAAA---CCCACACTT------------TTTGAA------CGTATA-AAAATTTTTGTA---------TGA-TAAAA---ATTAAAGATCACTTTCAACAACGGATCTCTTGGCTCTCGCATCGATGAAGAACGTAGCGAAGTGCGATAAGTAACGTGAATTGCAGAA-TTCCGTGAATCATCGAATCTTTGAACGCAAATTGCACTCCTTGGTATTCC-GAAGAGTATGCCTGTTTGAGGGTCAGTCAAAT--AAAAATC-GG-GG-TTGT---TGCTGCCTTC------GGTGGTGAC---GCTTCGGAAC-TGGG-TCGTC--------TTTGC------CTTCGG--TT----AAGTGACCT-AAAA-TTTCGG----------------AT----GA-TTTTTCGAACGTA-TTTAAATTCCTTTA----------------CGTAC--------G-TTTGTGT---ATC-GA-------ATATTGGAT-GCGGTCATT-CC--------------------------CA--TG-A-----TTCGCGTCTAT--AAT---------TATTTTCATC-AAATGACCTCAAATCAGGTAAGAGTACCCGCTGAACTTAAGCATATCAATAAGC-GGAGGAAAAGAAAATAACAATGATT-CCCTTAGTAACGGCGAGTGAA-GGGGGATAAGCTCAAA-TTTTAAAT-CTGACTAGG-TTTTACCTATCAG-AGTTGTATTTTGAAGAAGCGTTTT-C-CGCGT--CTCGGTTGGCCCAAGTCCTTT-GGGATAAGGCATCAT-GGA-GGGTGAGAAT-CCCGTTC--GGTT-GACC------TTA-TGACGTTTTACGATACG-CTTTCAAAGAGTCGAGTT-GTTT-GGGATTGCAGCTCAAAAT--GGG-AGGTAAATTT-CTCCTAAGGCTAAATATTGGCGAGAGACCGATAGCGAACAAGTACC-GT-GAGGGAAAGATGAAAAGAACTTTGAAAAGAGAGTAAAATAGTAC-GTGAAATTGTTGAAAGGGAAACGATTGAAGTCAGTCGTA-CCGACGAGAAATCAGC-TTTTCGA-GTGCTTACTTGTGGGCGT-GCGTGAGCTGTCAAA-GGCCTCGCT-GTTTGCA-TGTTTGTGCTTTTTGGGTGTACTTTTTCGTAT-GGTAGGCCAACGTCAG-TTTCGATCACCATAAAATGATTGG-AGGAATGTAGCTTCGATCTCGTATTGAAGTGTTATAGCCTTTGGTAG-ATGTGGTGATC--GAAACTGAGGATTGCAACGAATA-CCCTTTAGGGCTATCCGTCTGACCTCTGGAA-GTTGCTTGGGTGCCGAAAGCTTGCTTATGGT-ATTTAAG-ACGACGGTCAAAAGGTTAGAACGTGATTACA-TTCGTTAAGGACGTTGG-CGTAATGGCTTTAAACGACCCGTCTTGAAACACGGACCAAGGAGTCTAACATATATGCGAGTGTT010100111--0001--00-0-------000000100000000000-1-----1--0-1-0---10----000000000010-------------1---00010----------0------001-0000000---000000001000000000000000000-1---------0--00100000000001--100100001-0000100110000-100000000000000000000001--00-0--010--0011-10----000010----00-00-0--001-001---1100001--------0-------10000001000000001000000000000010---0000--0001-00--00000010001--10000010-----------0100010000000010----0-00----01-11------01000-000001000000-00000010000010011110001001101-10011111-10001---010001111-11110011100100001000000001010010000100110000001100100010110110
>Dominikia_bernensis_HG938304
GCTCTTGAACGAGGAATCCCTAGTAAGCACAAGTCATCAGCTTGTGCTGATTACGTCCCTGCCCTTTGTACA-CACCGCCCGTCGCTACTACCGATTGAATGGCTTAGTGAGGCCCTCGGATCGGCGCTCGGAGACTGGCAA-CAGTTTCCGTTTGTTGAG-AAGTTGGTCAAACTTGGTCATTTAGAGGAAGTAAAAGTCGTAACAAGGTTTCCGTAGGTGAACCTGCGGAAGGATCATTAAT-GAT----------------------TTTG--------------------------CGAACCG-AGCGTC------------------AGC--------------------------GA--GGTTCT-----------------------------GCGATCA--------------CTTGTATTTAAAA---CCCACACTT------------TTTGAA------CGTATA-AAAATTTTTGTA---------TGA-TAAAA---ATTAAAGATCACTTTCAACAACGGATCTCTTGGCTCTCGCATCGATGAAGAACGTAGCGAAGTGCGATAAGTAATGTGAATTGCAGAA-TTCCGTGAATCATCGAATCTTTGAACGCAAATTGCACTCTTTGGTATTCC-GAAGAGTATGCCTGTTTGAGGGTCAGTCAAAT--AAAAATC-GG-GG-TTGT---TGCTGCCTTC------GGTGGTGAC---GCTTCGGAAC-TGGG-TCGTC--------TTTGC------CTTCGG--TT----AAGTGACCT-AAAA-TTTCGG----------------AT----GA-TTTTTCGAACGTA-TTTAAATTCCTTTA----------------CGTAC--------G-TTTGTGT---ATC-GA-------ATATTGGAT-GCGGTCATT-CC--------------------------CA--TG-A-----TTCGCGTCTAT--AAT---------TATTTTCATC-AAATGACCTCAAATCAGGTAAGAGTACCCGCTGAACTTAAGCATATCAATAAGC-GGAGGAAAAGAAAATAACAATGATT-CCCTTAGTAACGGCGAGTGAA-GGGGGATAAGCTCAAA-TTTTAAAT-CTGACTAGG-TTTTACCTATCAG-AGTTGTATTTTGAAGAAGCGTTTT-C-CGCGT--CTCGGTTGGCCCAAGTCCTTT-GGGATAAGGCATCAT-GGA-GGGTGAGAAT-CCCGTTC--GGTT-GACC------TTA-TGACGTTTTACGATACG-CTTTCAAAGAGTCGAGTT-GTTT-GGGATTGCAGCTCAAAAT--GGG-AGGTAAATTT-CTCCTAAGGCTAAATATTGGCGAGAGACCGATAGCGAACAAGTACC-GT-GAGGGAAAGATGAAAAGAACTTTGAAAAGAGAGTAAAATAGTAC-GTGAAATTGTTGAAAGGGAAACGATTGAAGTCAGTCGTA-CCGACGAGAAATCAGC-TTTTCGA-GTGCTTACTTGTGGGCGT-GCGTGAGCTGTCAAA-GGCCTCGCT-GTTTGCA-TGTTTGTGCTTTTTGGGTGTACTTTTTCGTAT-GGTAGGCCAACGTCAG-TTTCGATCACCATAAAATGATTGG-AGGAATGTAGCTTCGATCTCGTATTGAAGTGTTATAGCCTTTGGTAG-ATGTGGTGATC--GAAACTGAGGATTGCAACGAATA-CCCTTTAGGGCTATCCGTCTGACCTCTGGAG-GTTGCTTGGGTGCCGAAAGCTTGCTTATGGT-ATTTAAG-ACGACGGTCAAAAGGTTAGAACGTGATTACA-TTCGTTAAGGACGTTGG-CGTAATGGCTTTAAACGACCCGTCTTGAAACACGGACCAAGGAGTCTAACATGTATGCGAGTGTT010100111--0001--00-0-------000000100000000000-1-----1--0-1-0---10----000000000010-------------1---00010----------0------001-0000000---000000001000000000000000000-1---------0--00100000000001--100100001-0000100110000-100000000000000000000001--00-0--010--0011-10----000010----00-00-0--001-001---1100001--------0-------10000001000000001000000000000010---0000--0001-00--00000010001--10000010-----------0100010000000010----0-00----01-11------01000-000001000000-00000010000010011110001001101-10011111-10001---010001111-11110011100100001000000001010010000100110000001100100010110110
>Dominikia_minuta_KJ564163
------------------------------------------------------------------------------------------------------------------------------------------------------------------------------------------------------------------------------------------------------------------------------------------------------------------------------------------------------------------------------------------------------------------------------------------------------------------------------------------------------------------------------------------------CAACGGATATCTTGGCTCTTGCAACGATGAAGAACGCAGCGAAGTGCGATAAGTAATGTGAATTGCAGAA-TTCCGTGAATCATCGAATCTTTGAACGCAAATTGCACTCTTTGGTATTCC-GAAGAGTATGCCTGTTTGAGGGTCAGTCAAAT--AAAAATC-GG-GG-TTGT---TGCTGCCTTC------GGTGGTGAC---GCTTCGGAAC-TGGG-TCGTC--------TTTGC------CTTCGG--TT----AAGTGACCT-AAAA-TTTCGG----------------AT----GA-TTTTTCGAACGTA-TTTAATTTTTTTTA----------------TGTAC--------G-TTTGTAT---ATC-GA-------ATATTAGAT-GCGGTCATT-TC--------------------------CA--TG-A-----TTCGCGTCCAT--AAT---------TATTTTCATC-AAATGACCTCAAATCAGGTAAGAGTACCCGCTGAACTTAAGCATATCAATAAGC-GGAGGAAAAGAAAATAACAATGATT-CCCTTAGTAACGGCGAGTGAA-GGGGGATAAGCTCAAA-TTTTAAAT-CTGACTAGG-TTTTACCTATCAG-AGTTGTATTTTGAAGAAGCGTTTT-C-CGCGT--CTCGGTTGGCCCAAGTCCTTT-GGGATAAGGCATCAT-GGA-GGGTGAGAAT-CCCGTTC--GGTT-GACC------TTA-TGACGTTTTACGATACG-CTTTCAAAGAGTCGAGTT-GTTT-GGGATTGCAGCTCAAAAT--GGG-AGGTAAATTT-CTCCTAAGGCTAAATATTGGCGAGAGACCGATAGCGAACAAGTACC-GT-GAGGGAAAGATGAAAAGAACTTTGAAAAGAGAGTAAAATAGTAC-GTGAAATTGTTGAAAGGGAAACGATTGAAGTCAGTCGTA-TCGACGAGAAATCAAC-TTTTCGA-GTGCGAATTTGTGGGCGT-GCGTGAGCTGTTAAA-GGCCTCGCT-GTTTGCA--ATTAGTGCTTTTTGGGTGTACTTTTTCGTAT-GGTAGGCCAACGTCAG-TTTCGATCACCATAAAATGATCGG-AGGAATGTAGCTTCGATCTCGTATTGAAGTGTTATAGCCTTTGGTAG-ATGTGGTGATC--GAAACTGAGGATTGCAACGAATA-CCCTCT-GGGCTATCCGTCTGACCTCTGGAA-GTTGCTTGGGTGCCGAAAGCTTGCTTATGGT-ATTTAAG-ACGACGGTCAAAAGGTTAGAACGTGATTACA-TTCGTTAAGGACGTTGG-CGTAATGGCTTTAAACGACCCGTCTTGAAACACGGACCAAGGAGTCTAACATATATGCGAGTGTT------------------------------------------------------------------------------------------------------------------------------------------------------------------------------------------------100100001-0000100110000-100000000000000000000001--00-0--010--0011-10----000010----00-00-0--001-001---1100001--------0-------10000001000000001000000000000010---0000--0001-00--00000010001--10000010-----------0100010000000010----0-00----01-11------01000-000001000000-00000010000010011110001001101-10011111-10001---010001111-111100111001000010000000010100-1000100110000001100100110110110
>Dominikia_minuta_KJ564164
------------------------------------------------------------------------------------------------------------------------------------------------------------------------------------------------------------------------------------------------------------------------------------------------------------------------------------------------------------------------------------------------------------------------------------------------------------------------------------------------------------------------------------------------CAACGGATATCTTGGCTCTTGCAACGATGAAGAACGCAGCGAAGTGCGATAAGTAATGTGAATTGCAGAA-TTCCGTGAATCATCGAATCTTTGAACGCAAATTGCACTCTTTGGTATTCC-GAAGAGTATGCCTGTTTGAGGGTCAGTCAAAT--AAAAATC-GG-GG-TTGT---TGCTGCCTTC------GGTGGTGAC---GCTTCGGAAC-TGGG-TCGTC--------TTTGC------CTTCGG--TT----AAGTGACCT-AAAA-TTTCGG----------------AT----GA-TTTTTCGAACGTA-TTTAATTTTTTTTA----------------TGTAC--------G-TTTGTAT---ATC-GA-------ATATTAGAT-GCGGTCATT-TC--------------------------CA--TG-A-----TTCGCGTCCAT--AAT---------TATTTTCATC-AAATGACCTCAAATCAGGTAAGAGTACCCGCTGAACTTAAGCATATCAATAAGC-GGAGGAAAAGAAAATAACAATGATT-CCCTTAGTAACGGCGAGTGAA-GGGGGATAAGCTCAAA-TTTTAAAT-CTGACTAGG-TTTTACCTATCAG-AGTTGTATTTTGAAGAAGCGTTTT-C-CGCGT--CTCGGTTGGCCCAAGTCCTTT-GGGATAAGGCATCAT-GGA-GGGTGAGAAT-CCCGTTC--GGTT-GACC------TTA-TGACGTTTTACGATACG-CTTTCAAAGAGTCGAGTT-GTTT-GGGATTGCAGCTCAAAAT--GGG-AGGTAAATTT-CTCCTAAGGCTAAATATTGGCGAGAGACCGATAGCGAACAAGTACC-GT-GAGGGAAAGATGAAAAGAACTTTGAAAAGAGAGTAAAATAGTAC-GTGAAATTGTTGAAAGGGAAACGATTGAAGTCAGTCGTA-TCGACGAGAAATCAAC-TTTTCGA-GTGCGAATTTGTGGGCGT-GCGTGAGCTGTTAAA-GGCCTCGCT-GTTTGCA--ATTAGTGCTTTTTGGGTGTACTTTTTCGTAT-GGTAGGCCAACGTCAG-TTTCGATCACCATAAAATGATCGG-AGGAATGTAGCTTCGATCTCGTATTGAAGTGTTATAGCCTTTGGTAG-ATGTGGTGATC--GAAACTGAGGATTGCAACGAATA-CCCTCT-GGGCTATCCGTCTGACCTCTGGAA-GTTGCTTGGGTGCCGAAAGCTTGCTTATGGT-ATTTAAG-ACGACGGTCAAAAGGTTAGAACGTGATTACA-TTCGTTAAGGACGTTGG-CGTAATGGCTTTAAACGACCCGTCTTGAAACACGGACCAAGGAGTCTAACATATATGCGAGTGTT------------------------------------------------------------------------------------------------------------------------------------------------------------------------------------------------100100001-0000100110000-100000000000000000000001--00-0--010--0011-10----000010----00-00-0--001-001---1100001--------0-------10000001000000001000000000000010---0000--0001-00--00000010001--10000010-----------0100010000000010----0-00----01-11------01000-000001000000-00000010000010011110001001101-10011111-10001---010001111-111100111001000010000000010100-1000100110000001100100110110110
>Dominikia_minuta_KJ564165
------------------------------------------------------------------------------------------------------------------------------------------------------------------------------------------------------------------------------------------------------------------------------------------------------------------------------------------------------------------------------------------------------------------------------------------------------------------------------------------------------------------------------------------------CAACGGATATCTTGGCTCTTGCAACGATGAAGAACGCAGCGAAGTGCGATAAGTAATGTGAATTGCAGAA-TTCCGTGAATCATCGAATCTTTGAACGCAAATTGCACTCTTTGGTATTCC-GAAGAGTATGCCTGTTTGAGGGTCAGTCAAAT--AAAAATC-GG-GG-TTGT---TGCTGCCTTC------GGTGGTGAC---GCTTCGGAAC-TGGG-TCGTC--------TTTGC------CTTCGG--TT----AAGTGACCT-AAAA-TTTCGG----------------AT----GA-TTTTTCGAACGTA-TTTAATTTTTTTTA----------------TGTAC--------G-TTTGTAT---ATC-GA-------ATATTAGAT-GCGGTCATT-TC--------------------------CA--TG-A-----TTCGCGTCCAT--AAT---------TATTTTCATC-AAATGACCTCAAATCAGGTAAGAGTACCCGCTGAACTTAAGCATATCAATAAGC-GGAGGAAAAGAAAATAACAATGATT-CCCTTAGTAACGGCGAGTGAAGGGGGGATAAGCTCAAA-TTTTAAAT-CTGACTAGG-TTTTACCTATCAG-AGTTGTATTTTGAAGAAGCGTTTT-C-CGCGT--CTCGGTTGGCCCAAGTCCTTT-GGGATAAGGCATCAT-GGA-GGGTGAGAAT-CCCGTTC--GGTT-GACC------TTA-TGACGTTTTACGATACG-CTTTCAAAGAGTCGAGTT-GTTT-GGGATTGCAGCTCAAAAT--GGG-AGGTAAATTT-CTCCTAAGGCTAAATATTGGCGAGAGACCGATAGCGAACAAGTACC-GT-GAGGGAAAGATGAAAAGAACTTTGAAAAGAGAGTAAAATAGTAC-GTGAAATTGTTGAAAGGGAAACGATTGAAGTCAGTCGTA-TCGACGAGAAATCAAC-TTTTCGA-GTGCGAATTTGTGGGCGT-GCGTGAGCTGTTAAA-GGCCTCGCT-GTTTGCA--ATTAGTGCTTTTTGGGTGTACTTTTTCGTAT-GGTAGGCCAACGTCAG-TTTCGATCACCATAAAATGATCGG-AGGAATGTAGCTTCGATCTCGTATTGAAGTGTTATAGCCTTTGGTAG-ATGTGGTGATC--GAAACTGAGGATTGCAACGAATA-CCCTCT-GGGCTATCCGTCTGACCTCTGGAA-GTTGCTTGGGTGCCGAAAGCTTGCTTATGGT-ATTTAAG-ACGACGGTCAAAAGGTTAGAACGTGATTACA-TTCGTTAAGGACGTTGG-CGTAATGGCTTTAAACGACCCGTCTTGAAACACGGACCAAGGAGTCTAACATATATGCGAGTGTT------------------------------------------------------------------------------------------------------------------------------------------------------------------------------------------------100100001-0000100110000-100000000000000000000001--00-0--010--0011-10----000010----00-00-0--001-001---1100001--------0-------10000001000000001000000000000010---0000--0001-00--00000010001--10000010-----------0100010000000010----0-00----01-11------01000-000001000000-00000010000010010110001001101-10011111-10001---010001111-111100111001000010000000010100-1000100110000001100100110110110
>Dominikia_indica_KJ564166
-------------------------------------------------------------------------------------------------------------GAGGCCCTCGGAACGGCGCTCGGAGACTGGCAA-CAGTTTCCGTTTGTTGAG-AAGTTGGTCAAACTTGGTCATTTAGAGGAAGTAAAAGTCGTAACAAGGTTTCCGTAGGTGAACCTGCGGAAGGATCATTAAT-GAT----------------------TTTG--------------------------CGAACCG-AGCGTC------------------AGC--------------------------AA--GGTTCT-----------------------------GCGATCA--------------CTTGTATTTAAAA---CCCACACTT------------TTGAA-------CGTATA-AAATTTTTTGTA---------TGA-TAAAA---ATTAAAGATCACTTTCAACAACGGATCTCTTGGCTCTCGCATCGATGAAGAACGTAGCGAAGTGCGATATGTAATGTGAATTGCAGAA-TTCCGTGAATCATCGAATCTTTGAACGCAAATTGCACTCTTTGGTATTCC-GAAGAGTATGCCTGTTTGAGGGTCAGTCAAAT--AAAAATC-GG-GG-TTGTTGCTGCTGCCTTC------GGTGGTGAC---GCTTCGGAAC-TGGG-TCGTC--------TTTTC------TTTCGG--TT----AAGTGACCT-AAAA-TTTCGG----------------AT----GA-TTTTTCGAACGTA-TTTAATTTTTTTTA----------------CGTAC--------G-TTTGTAT---ATC-AA-------ATATTAGAT-GTGATCATT-TT--------------------------CA--TG-A-----TTCGCGTCTAT--AAT-----------TTTTCATC-AAATGACCTCAAATCAGGTAAGAGTACCCGCTGAACTTAAGCATATCAATAAGC-GGAGGAAAAGAAAATAACAATGATT-CCCTTAGTAACGGCGAGTGAA-GGGGGATAAGCTCAAA-TTTTAAAT-CTGACTAGG-TTTTACCTATCAG-AGTTGTATTTTGAAGAAGCGTTTT-C-CGCGT--CTCGGTTGGCCCAAGTCCTTT-GGGATAAGGCATCAT-GGA-GGGTGAGAAT-CCCGTTC--GGTT-AACC------TTA-TGACGTTTTACGATACG-CTTTCAAAGAGTCGAGTT-GTTT-GGGATTGCAGCTCAAAAT--GGG-AGGTAAATTT-CTCCTAAGGCTAAATATTGGCGAGAGACCGATAGCGAACAAGTACC-GT-GAGGGAAAGATGAAAAGAACTTTGAAAAGAGAGTAAAACAGTAC-GTGAAATTGTTGAAAGGGAAACGATTGAAGTCAGTCGTA-CCGACGAGAAATCAGC-TTTTCGA-GTGCGAATTTGTGGGCGT-GCGTGAGCTGTCAAA-GGCCTCGCT-GTTTGCA-TGTTTGTGCTTTTTGGGTGTACTTTTTCGTAT-GGTAGGCCAACGTCAG-TTTCGATCACCATAAAATGATCGG-AGGAATGTAGCTTCGATCTCGTATTGAAGTGTTATAGCCTTTGGTAG-ATGTGGTGATC--GAAACTGAGGATTGCAACGAATA-CCCTTT-GGGCTATCCGTCTGACCTCTGGAA-GTTGCTTGGGTGCCGAAAGCTTGCTTATGGT-ATTTAAG-ACGACGGTCAAAAGGTTAGAACGTGATTACA-TTCGTTAAGGACGTTGG-CGTAATGGCTTTAAACGACCCGTCTTGAAACACGGACCAAGGAGTCTAACATATATGCGAGTGT---0100111--0001--00-0-------000000100000000000-1-----1--0-1-0---10----000000000010-------------1---00010----------0------01--0000000---000000001000000000000000000-1---------0--00100000000001--100100001-00001001100000000000000000000000000001--00-0--010--0011-10----000010----00-00-0--001-001---1100001--------0-------10000001000000001000000000000010---0000--0001-00--00000010001--10000010-----------0100010000000010----0-00----01-11------01000-0000--10---0----00010000010011110001001101-10011111-10001---010001111-11110011100100001000000001010010000100110000001100100110110110
>Dominikia_indica_KJ564167
GTTCTTCAACGAGGAATCCCTAGTAAGCACAAGTCATCAGCTTGTGCTGATTACGTCCCTGCCCTTTGTACA-CACCGCCCGTCGCTACTACCGATTGAATGGCTTAGTGAGGCCCTCGGATCGGCGCTCGGAGACTGGCAA-CAGTTTCCGTTTGTTGAG-AAGTTGGTCAAACTTGGTCATTTAGAGGAAGTAAAAGTCGTAACAAGGTTTCCGTAGGTGAACCTGCGGAAGGATCATTAAT-GAT----------------------TTTG--------------------------CGAACCG-AGCGTC------------------AGC--------------------------AA--GGTTCT-----------------------------GCGATCA--------------CTTGTATTTAAAA---CCCACACTT------------TTGAA-------CGTATA-AAATTTTTTGTA---------TGA-TAAAA---ATTAAAGATCACTTTCAACAACGGATCTCTTGGCTCTCGCATCGATGAAGAACGTAGCGAAGTGCGATATGTAATGTGAATTGCAGAA-TTCCGTGAATCATCGAATCTTTGAACGCAAATTGCACTCTTTGGTATTCC-GAAGAGTATGCCTGTTTGAGGGTCAGTCAAAT--AAAAATC-GG-GG-TTGTTGCTGCTGCCTTC------GGTGGTGAC---GCTTCGGAAC-TGGG-TCGTC--------TTTTC------TTTCGG--TT----AAGTGACCT-AAAA-TTTCGG----------------AT----GA-TTTTTCGAACGTA-TTTAATTTTTTTTA----------------CGTAC--------G-TTTGTAT---ATC-AA-------ATATTAGAT-GTGATCATT-TT--------------------------CA--TG-A-----TTCGCGTCTAT--AAT-----------TTTTCATC-AAATGACCTCAAATCAGGTAAGAGTACCCGCTGAACTTAAGCATATCAATAAGC-GGAGGAAAAGAAAATAACAATGATT-CCCTTAGTAACGGCGAGTGAA-GGGGGATAAGCTCAAA-TTTTAAAT-CTGACTAGG-TTTTACCTATCAG-AGTTGTATTTTGAAGAAGCGTTTT-C-CGCGT--CTCGGTTGGCCCAAGTCCTTT-GGGATAAGGCATCATGGGA-GGGTGAGAAT-CCCGTTC--GGTT-AACC------TTA-TGACGTTTTACGATACG-CTTTCAAAGAGTCGAGTT-GTTT-GGGATTGCAGCTCAAAAT--GGG-AGGTAAATTT-CTCCTAAGGCTAAATATTGGCGAGAGACCGATAGCGAACAAGTACC-GT-GAGGGAAAGATGAAAAGAACTTTGAAAAGAGAGTAAAACAGTAC-GTGAAATTGTTGAAAGGGAAACGATTGAAGTCAGTCGTA-CCGACGAGAAATCAGC-TTTTCGA-GTGCGAATTTGTGGGCGT-GCGTGAGCTGTCAAA-GGCCTCGCT-GTTTGCA-TGTTTGTGCTTTTTGGGTGTACTTTTTCGTAT-GGTAGGCCAACGTCAG-TTTCGATCACCATAAAATGATCGG-AGGAATGTAGCTTCGATCTCGTATTGAAGTGTTATAGCCTTTGGTAG-ATGTGGTGATC--GAAACTGAGGATTGCAACGAATA-CCCTTT-GGGCTATCCGTCTGACCTCTGGAA-GTTGCTTGGGTGCCGAAAGCTTGCTTATGGT-ATTTAAG-ACGACGGTCAAAAGGTTAGAACGTGATTACA-TTCGTTAAGGACGTTGG-CGTAATGGCTTTAAACGACCCGTCTTGAAACACGGACCAAGGAGTCTAACATATATGCGAGTGTT010100111--0001--00-0-------000000100000000000-1-----1--0-1-0---10----000000000010-------------1---00010----------0------01--0000000---000000001000000000000000000-1---------0--00100000000001--100100001-00001001100000000000000000000000000001--00-0--010--0011-10----000010----00-00-0--001-001---1100001--------0-------10000001000000001000000000000010---0000--0001-00--00000010001--10000010-----------0100010000000010----0-00----01-11------01000-0000--10---0----00010000010011110001001101-10010111-10001---010001111-11110011100100001000000001010010000100110000001100100110110110
>Dominikia_indica_KJ564169
GTTCTTCAACGAGGAATCCCTAGTAAGCACAAGTCATCAGCTTGTGCTGATTACGTCCCTGCCCTTTGTACA-CACCGCCCGTCGCTACTACCGATTGAATGGCTTAGTGAGGCCCTCGGATCGGCGCTCGGAGACTGGCAA-CAGTTTCCGTTTGTTGAG-AAGTTGGTCAAACTTGGTCATTTAGAGGAAGTAAAAGTCGTAACAAGGTTTCCGTAGGTGAACCTGCGGAAGGATCATTAAT-GAT----------------------TTTG--------------------------CGAACCG-AGCGTC------------------AGC--------------------------AA--GGTTCT-----------------------------GCGATCA--------------CTTGTATTTAAAA---CCCACACTT------------TTGAA-------CGTATA-AAATTTTTTGTA---------TGA-TAAAA---ATTAAAGATCACTTTCAACAACGGATCTCTTGGCTCTCGCATCGATGAAGAACGTAGCGAAGTGCGATATGTAATGTGAATTGCAGAA-TTCCGTGAATCATCGAATCTTTGAACGCAAATTGCACTCTTTGGTATTCC-GAAGAGTATGCCTGTTTGAGGGTCAGTCAAAT--AAAAATC-GG-GG-TTGTTGCTGCTGCCTTC------GGTGGTGAC---GCTTCGGAAC-TGGG-TCGTC--------TTTTC------TTTCGG--TT----AAGTGACCT-AAAA-TTTCGG----------------AT----GA-TTTTTCGAACGTA-TTTAATTTTTTTTA----------------CGTAC--------G-TTTGTAT---ATC-AA-------ATATTAGAT-GTGATCATT-TT--------------------------CA--TG-A-----TTCGCGTCTAT--AAT-----------TTTTCATC-AAATGACCTCAAATCAGGTAAGAGTACCCGCTGAACTTAAGCATATCAATAAGC-GGAGGAAAAGAAAATAACAATGATT-CCCTTAGTAACGGCGAGTGAA-GGGGGATAAGCTCAAA-TTTTAAAT-CTGACTAGG-TTTTACCTATCAG-AGTTGTATTTTGAAGAAGCGTTTT-C-CGCGT--CTCGGTTGGCCCAAGTCCTTT-GGGATAAGGCATCATGGGA-GGGTGAGAAT-CCCGTTC--GGTT-AACC------TTA-TGACGTTTTACGATACG-CTTTCAAAGAGTCGAGTT-GTTT-GGGATTGCAGCTCAAAAT-GGGG-AGGTAAATTT-CTCCTAAGGCTAAATATTGGCGAGAGACCGATAGCGAACAAGTACC-GT-GAGGGAAAGATGAAAAGAACTTTGAAAAGAGAGTAAAACAGTAC-GTGAAATTGTTGAAAGGGAAACGATTGAAGTCAGTCGTA-CCGACGAGAAATCAGC-TTTTCGA-GTGCGAATTTGTGGGCGT-GCGTGAGCTGTCAAA-GGCCTCGCT-GTTTGCA-TGTTTGTGCTTTTTGGGTGTACTTTTTCGTAT-GGTAGGCCAACGTCAG-TTTCGATCACCATAAAATGATCGG-AGGAATGTAGCTTCGATCTCGTATTGAAGTGTTATAGCCTTTGGTAG-ATGTGGTGATC--GAAACTGAGGATTGCAACGAATA-CCCTTT-GGGCTATCCGTCTGACCTCTGGAA-GTTGCTTGGGTGCCGAAAGCTTGCTTATGGT-ATTTAAG-ACGACGGTCAAAAGGTTAGAACGTGATTACA-TTCGTTAAGGACGTTGG-CGTAATGGCTTTAAACGACCCGTCTTGAAACACGGACCAAGGAGTCTAACATATATGCGAGTGTT010100111--0001--00-0-------000000100000000000-1-----1--0-1-0---10----000000000010-------------1---00010----------0------01--0000000---000000001000000000000000000-1---------0--00100000000001--100100001-00001001100000000000000000000000000001--00-0--010--0011-10----000010----00-00-0--001-001---1100001--------0-------10000001000000001000000000000010---0000--0001-00--00000010001--10000010-----------0100010000000010----0-00----01-11------01000-0000--10---0----00010000010011110001001101-10010111-10001---010001110111110011100100001000000001010010000100110000001100100110110110
>Dominikia_indica_KJ564168
GTTCTTCAACGAGGAATCCCTAGTAAGCACAAGTCATCAGCTTGTGCTGATTACGTCCCTGCCCTTTGTACA-CACCGCCCGTCGCTACTACCGATTGAATGGCTTAGTGAGGCCCTCGGATCGGCGCTCGGAGACTGGCAA-CAGTTTCCGTTTGTTGAG-AAGTTGGTCAAACTTGGTCATTTAGAGGAAGTAAAAGTCGTAACAAGGTTTCCGTAGGTGAACCTGCGGAAGGATCATTAAT-GAT----------------------TTTG--------------------------CGAACCG-AGCGTC------------------AGC--------------------------AA--GGTTCT-----------------------------GCGATCA--------------CTTGTATTTAAAA---CCCACACTT------------TTGAA-------CGTATA-AAATTTTTTGTA---------TGA-TAAAA---ATTAAAGATCACTTTCAACAACGGATCTCTTGGCTCTCGCATCGATGAAGAACGTAGCGAAGTGCGATATGTAATGTGAATTGCAGAA-TTCCGTGAATCATCGAATCTTTGAACGCAAATTGCACTCTTTGGTATTCC-GAAGAGTATGCCTGTTTGAGGGTCAGTCAAAT--AAAAATC-GG-GG-TTGTTGCTGCTGCCTTC------GGTGGTGAC---GCTTCGGAAC-TGGG-TCGTC--------TTTTC------TTTCGG--TT----AAGTGACCT-AAAA-TTTCGG----------------AT----GA-TTTTTCGAACGTA-TTTAATTTTTTTTA----------------CGTAC--------G-TTTGTAT---ATC-AA-------ATATTAGAT-GTGATCATT-TT--------------------------CA--TG-A-----TTCGCGTCTAT--AAT-----------TTTTCATC-AAATGACCTCAAATCAGGTAAGAGTACCCGCTGAACTTAAGCATATCAATAAGC-GGAGGAAAAGAAAATAACAATGATT-CCCTTAGTAACGGCGAGTGAAGGGGGGATAAGCTCAAA-TTTTAAAT-CTGACTAGG-TTTTACCTATCAG-AGTTGTATTTTGAAGAAGCGTTTT-C-CGCGT--CTCGGTTGGCCCAAGTCCTTT-GGGATAAGGCATCATGGGA-GGGTGAGAATCCCCGTTC--GGTT-AACC------TTA-TGACGTTTTACGATACG-CTTTCAAAGAGTCGAGTTTGTTT-GGGATTGCAGCTCAAAAT--GGG-AGGTAAATTT-CTCCTAAGGCTAAATATTGGCGAGAGACCGATAGCGAACAAGTACC-GT-GAGGGAAAGATGAAAAGAACTTTGAAAAGAGAGTAAAACAGTAC-GTGAAATTGTTGAAAGGGAAACGATTGAAGTCAGTCGTA-CCGACGAGAAATCAGC-TTTTCGA-GTGCGAATTTGTGGGCGT-GCGTGAGCTGTCAAA-GGCCTCGCT-GTTTGCA-TGTTTGTGCTTTTTGGGTGTACTTTTTCGTAT-GGTAGGCCAACGTCAG-TTTCGATCACCATAAAATGATCGG-AGGAATGTAGCTTCGATCTCGTATTGAAGTGTTATAGCCTTTGGTAG-ATGTGGTGATC--GAAACTGAGGATTGCAACGAATA-CCCTTT-GGGCTATCCGTCTGACCTCTGGAA-GTTGCTTGGGTGCCGAAAGCTTGCTTATGGT-ATTTAAG-ACGACGGTCAAAAGGTTAGAACGTGATTACA-TTCGTTAAGGACGTTGG-CGTAATGGCTTTAAACGACCCGTCTTGAAACACGGACCAAGGAGTCTAACATATATGCGAGTGTT010100111--0001--00-0-------000000100000000000-1-----1--0-1-0---10----000000000010-------------1---00010----------0------01--0000000---000000001000000000000000000-1---------0--00100000000001--100100001-00001001100000000000000000000000000001--00-0--010--0011-10----000010----00-00-0--001-001---1100001--------0-------10000001000000001000000000000010---0000--0001-00--00000010001--10000010-----------0100010000000010----0-00----01-11------01000-0000--10---0----00010000010010110001001101-10010101-10001---010001011-11110011100100001000000001010010000100110000001100100110110110
>Dominikia_bonfaneaeisolate_2
GCTCTTAAACGAGGAATCCCTAGTAAGCACAAGTCATCAGCTTGTGCTGATTACGTCCCTGCCCTTTGTACA-CACCGCCCGTCGCTACTACCGATTGAATGGCTTAGTGAGGCCCTCGGATCGATGCTCGGAGACTGGCAA-CAGTTTCCGTTCGTTGAG-AAGTTGGTCAAACTTGGTCATTTAGAGGAAGTAAAAGTCGTAACAAGGTTTCCATAGGTGAACCTGCGGAAGGATCATTACT-GAT----------------------TTGG--------------------------CGGACCG-AGCGTC------------------AGC--------------------------GA--GGTTCC-----------------------------GCGATCA--------------CCTGTATTTAAAA---CTCACACTT------------TTGAAT------TATGTG-TATATTCTTGTATTTT-----TGA-TAAAA-----AAAAGATCACTTTCAACAACGGATCTCTTGGCTCTCGCATCGATGCAGAACGTAGCGAAGTGCGATAAGTAATGTGAATTGCAGAA-TTCCGTGAATCATCGAATCTTTGAACGCAAATTGCACTCTCTGGTATTCC-GGAGAGTATGCCTGTTTGAGGGTCAGTTAAAT--AAAAATC-GG-TG-TTGT---TGCTGCCTTG------CGTGGTGAC---GCATCGGATT-TGGG-TTGTT--------CTTAC------CTTCGG--TT----AAGTGACCT-AAAA-TTTTGC----------------AT----GA-TTTTTCGAACGTA-TCTAAATT-ATTTA----------------CGTAC--------G-TTTGTGAT--ATC-GA-------ACATTAGGT-GTGATCATT-CT--------------------------CA--TG-A-----TTCGCGCCTAT--GAT-----------TTCTCATC-AAATGACCTCAAATCAGGTAAGAGTACCCGCTGAGCTTAAGCATATCAATAAGC-GGAGGAAAAGAAAATAACAATGATT-CCCTTAGTAACGGCGAGTGAA-GGGGGATAAGCTCAAA-TTTTAAAT-CTGGCTAGG-TTTTACCTATCAG-AGTTGTATTTTGAAGAAGCGTTTT-C-CGCGT--CTCGGTTGGCCCAAGTCCTTT-GGGATAAGGTATCAT-GGA-GGGTGAGAAT-CCCGTTC--GGTT-GACC------TTA-TGACGCTTTACGATACG-CTTTCAAAGAGTCGAGTT-GTTT-GGGATTGCAACTCAAAAT--GGG-AGGTAAATTT-CTCCTAAGGCTAAATATCGGCGAGAGACCGATAGCGAACAAGTACC-GT-GAGGGAAAGGTGAAAAGAACTTTGAAAAGAGAGTAAAATAGTAT-GTGAAATTGTTGAAAGGGAAACGATTGAAGTCAGTCGTA-CCGACGAGAAATCAGC-TCTTCGA-GTGCGAACCTGTGGGCGT-GCGTGAGTCTTTAACGGTCCTCGCT-GTTTGCAATGTTTGTGCTTCTTGGGTGTACTTTTTCGTAT-GGTAGGCCAACGTCAG-TTTCGATTACCATAAAATGATCGG-AGGAATGTAGCTTCGATCTCGTATTGAAGTGTTATAGCCTCTGGTGG-ATGTGGTGACC--GAAACTGAGGATTGCAACGAATA-CCCTTT-GGGCTATCCGTCTGACCTCTGAAA-GTTGCTTAGATGTCGAAAGCTTGCTTACGGTCATTTAAG-TTGACGGTCAAAAGGTTAGAACGTGATTACA-TTCGTTAAGGACGTTGG-CGTAATGGCTTTAAACGACCCGTCTTGAAACACGGACCAAGGAGTCTAACATATGTGCGAGTGTT010100111--0001--00-0-------000000100000000000-1-----1--0-1-0---10----000000000010-------------1---00010----------0------001-0000000---0000000010000000000000000000000000000001-001000000001----100100001-0000100110000-100000000000000000000001--00-0--010--0011-10----000010----00-00-0--001-001---1100001--------0-------10000001000000001000000000010010---0000--0001-00--000000100001-10000010-----------0100010000000010----0-00----01-11------01000-0000--10---0----00010000010011110001001101-10011111-10001---010001111-11110011100100001000000000010000000100110000001100100110010110
>Dominikia_bonfaneaeisolate_3
GCTCTTCAACGAGGAATCCCTAGTAAGCACAAGTCATCAGCTTGTGCTGATTACGTCCCTGCCCTTTGTACA-CACCGCCCGTCGCTACTACCGATTGAATGGCTTAGTGAGGCCCCCGGATCGATGCTCGGAGACTGGCAA-CAGTTTCCGTTCGTTGGG-AAGTTGGTCAAACTTGGTCATTTAGAGGAAGTAAAAGTCGTAACAAGGTTTCCGTAGGTGAACCTGAGGAAGGATCATTACT-GAT----------------------TTGG--------------------------CGGACCA-AGCGTC------------------AGC--------------------------GA--GGTTCC-----------------------------GCGATCA--------------CCTGTATTTAAAA---CCCACAC-T------------TTGAAT------TATGTA---TATTTTTGTATTTG-TAAATGA-TAAAA-----AAAAGATCACTTTCAACAACGGATCTCTTGGCTCTCGCATCGATGAAGAACGTAGCGAAGTGCGATAAGTAATGTGAATTGCAGAA-TTCCGTGAATCATCGAATCTTTGAACGCAAATTGCACTCTCCGGTATTCC-GGAGAGTATGCCTGTTTGAGGGTCAGTTAAAT--AAAAATC-GG-TG-TTGT---TGCTGCCTTG------CGTGGTGAC---GCATCGGATT-TGGG-TCGTC---------TTAC------CTTCGG--TT----AAGTGACCT-AAAA-TTTTGC----------------AT----GA-TTTTTCGAACGTA-TTTAAATT-ATTTA----------------CGTAC--------G-TTTGTGAT-AATC-GA-------ACATTAGGT-GTGGTCATT-CT--------------------------CA--TG-A-----TTCGCGCCTAT--GAT---------TTTTCTCATCAAAATGACCTCAAATCAGGTAAGAGTACCCGCTGAACTTAAACATATCAATAAGCGGGAGGAAAAGAAAATAACAATGATT-CCCTTAGTAACGGCGAGTGAA-GGGGGATAAGCTCAAA-TTTTAAAT-CTGATTAGG-TCTTACCTATCAG-AGTTGTATTTTGAAGAAGCGTTTT-C-CGCGT--CTCGGTTGGCCCAAGTCCTTT-GGGATGAGGTATCAT-GGA-GGGTGAGAAT-CCCGTTC--GGTT-GACC------TTA-TGACGCTTTACGATACG-CTCTCAAAGAGTCGAGTT-GTTT-GGGATTGCAGCTCAAAAT--GGG-AGGTAAATTT-CTCCTAAGGCTAAATATCGGCGAGAGACCGATAGCGAACAAGTACC-GT-GAGGGAAAGATGAAAAGAACTTTGAAAAGAGAGTAAAATAGTAC-GTGAAATTGTTGAAAGGGAAACGATTGAAGTCAGTCGTA-CCGACGAGAAATCAGC-TTTTCGA-GTGCGATCTTGTGGGCGT-GCGTGAGTCTTTAACGGGCCTCGCT-GTTTGCAATGTTTGTGCTTCTTGGGTGTACTTTTTCGTAT-GGTAGGCCAACGTCAG-TTTCGATTACCGTAAAATGATCGG-AGGAATGTAGCTTCGATCTCGTATTGAAGTGTTATAGCCTCTGGTAG-ATGCGGTGATC--GAAACTGAGGATTGCAACGAATA-CCCTTT-GGGCTATCCGTCTGACCTCTGAAA-GTTACTTAGGTGCTGAAAGCGTGCTTACGGT-ATTTAAG-TTGACGGTCAACAGGTTAGAACGTGATTACA-TTCGTTAAGGACGTTGG-CGTAATGGCTTTAAACGACCCGTCTTGAAACACGGACCAAGGAGTCTAACATATGTGCGAGTGTT010100111--0001--00-0-------000000100000000000-1-----1--0-1-0---10----000000000010-------------1---10010----------0------001-0000000---00000000--1000-000-0000000000000000000001001000000001----100100001-0000100110000-100000000000000000000001--00-0--010--0011--1----000010----00-00-0--001-001---1100001--------0-------10000001000000001000000000010010---0000--0001-00--000000100000110000010-----------0100010000000010----0-00----01-11------01000-000001000000-00000000000000011110001001101-10011111-10001---010001111-11110011100100001000000000010000000100110000001100100110110110
>Dominikia_bonfaneaeisolate_33
GCTCTTCAACGAGGAATCCCTAGTAAGCACAAGTCATCAGCTTGTGCTGATTACGTCCCTGCCCTTTGTACA-CACCGCCCGTCGCTACTACCGATTGAATGGCTTAGTGAGGCCCCCGGATCGATGCTCGGAGACTGGCAA-CAGTTTCCGTTCGTTGGG-AAGTTGGTCAAACTTGGTCATTTAGAGGAAGTAAAAGTCGTAACAAGGTTTCCGTAGGTGAACCTGAGGAAGGATCATTACT-GAT----------------------TTGG--------------------------CGGACCA-AGCGTC------------------AGC--------------------------GA--GGTTCC-----------------------------GCGATCA--------------CCTGTATTTAAAA---CCCACAC-T------------TTGAAT------TATGTA---TATTTTTGTATTTG-TAAATGA-TAAAA-----AAAAGATCACTTTCAACAACGGATCTCTTGGCTCTCGCATCGATGAAGAACGTAGCGAAGTGCGATAAGTAATGTGAATTGCAGAA-TTCCGTGAATCATCGAATCTTTGAACGCAAATTGCACTCTCCGGTATTCC-GGAGAGTATGCCTGTTTGAGGGTCAGTTAAAT--AAAAATC-GG-TG-TTGT---TGCTGCCTTG------CGTGGTGAC---GCATCGGATT-TGGG-TCGTC---------TTAC------CTTCGG--TT----AAGTGACCT-AAAA-TTTTGC----------------AT----GA-TTTTTCGAACGTA-TTTAAATT-ATTTA----------------CGTAC--------G-TTTGTGAT-AATC-GA-------ACATTAGGT-GTGGTCATT-CT--------------------------CA--TG-A-----TTCGCGCCTAT--GAT---------TTTTCTCATCAAAATGACCTCAAATCAGGTAAGAGTACCCGCTGAACTTAAACATATCAATAAGCGGGAGGAAAAGAAAATAACAATGATT-CCCTTAGTAACGGCGAGTGAAGGGGGGATAAGCTCAAATTTTTAAAT-CTGATTAGG-TCTTACCTATCAG-AGTTGTATTTTGAAGAAGCGTTTT-C-CGCGT--CTCGGTTGGCCCAAGTCCTTT-GGGATGAGGTATCAT-GGA-GGGTGAGAAT-CCCGTTC--GGTT-GACC------TTA-TGACGCTTTACGATACG-CTCTCAAAGAGTCGAGTT-GTTT-GGGATTGCAGCTCAAAAT--GGG-AGGTAAATTT-CTCCTAAGGCTAAATATCGGCGAGAGACCGATAGCGAACAAGTACC-GT-GAGGGAAAGATGAAAAGAACTTTGAAAAGAGAGTAAAATAGTAC-GTGAAATTGTTGAAAGGGAAACGATTGAAGTCAGTCGTA-CCGACGAGAAATCAGC-TTTTCGA-GTGCGATCTTGTGGGCGT-GCGTGAGTCTTTAACGGGCCTCGCT-GTTTGCAATGTTTGTGCTTCTTGGGTGTACTTTTTCGTAT-GGTAGGCCAACGTCAG-TTTCGATTACCGTAAAATGATCGG-AGGAATGTAGCTTCGATCTCGTATTGAAGTGTTATAGCCTCTGGTAG-ATGCGGTGATC--GAAACTGAGGATTGCAACGAATA-CCCTTT-GGGCTATCCGTCTGACCTCTGAAA-GTTACTTAGGTGCTGAAAGCGTGCTTACGGT-ATTTAAG-TTGACGGTCAACAGGTTAGAACGTGATTACA-TTCGTTAAGGACGTTGG-CGTAATGGCTTTAAACGACCCGTCTTGAAACACGGACCAAGGAGTCTAACATATGTGCGAGTGTT010100111--0001--00-0-------000000100000000000-1-----1--0-1-0---10----000000000010-------------1---10010----------0------001-0000000---00000000--1000-000-0000000000000000000001001000000001----100100001-0000100110000-100000000000000000000001--00-0--010--0011--1----000010----00-00-0--001-001---1100001--------0-------10000001000000001000000000010010---0000--0001-00--000000100000110000010-----------0100010000000010----0-00----01-11------01000-000001000000-00000000000000010010001001101-10011111-10001---010001111-11110011100100001000000000010000000100110000001100100110110110
>Dominikia_bonfaneaeisolate_5
GTTCTTCAACGAGGAATCCCTAGTAGGCACAAGTCATCAACTTGTGCTGATTACGTCCCTGCCCTTTGTACA-CACCGCCCGTCCCTACTACCGATTGAATGGCTTAGTGAGGCCCTCGGATCGACGCTCGGAGACTGGCAA-CAGTTTCCGTTCGTTGAG-AAGTTGGTCAAACTTGGTCATTTAGAGGAAGTAAAAGTCGTAACAAGGTTTCCGTAGGTGGACCTGCGGAAGGATCATTACT-GAT----------------------TTGG--------------------------CGGACCG-AGCGTC------------------AGC--------------------------GA--GGTTCC-----------------------------GCGATCG--------------CCTGTATTTAAAA---CCCACAC-T------------TTGAAT------TATGTA--TATTTTTTGTATTTTTTAAATGA-TAAAA-----AAAAGATCACTTTCAACAACGGATCTCTTGGCTCTCGCATCGATGAAGAACGTAGCGAAGTGCGATAAGTAATGTGAATTGCAGAA-TTCCGTGAATCATCGAATCTTTGAACGCAAATTGCACTCTCTGGTATTCC-GGAGAGTATGCCTGTTTGAGGGTCAGTTAAAT--AAAAATC-GG-TG-TCGT---TGCTGCCTTG------CGTGGCGAC---GCATCGGATT-TGGG-TCGTC---------TTAC------CTTCGG--TT----AAGTGACCT-AAAA-TTTTGC----------------AT----GA-TTTTTCGAACGTA-TTTAAATT-ATTTA----------------CGTAC--------G-TTTGTGAT-AATC-GA-------ACATTAGGT-GTGGTCATT-CT--------------------------CA--TG-A-----TTCGCGCCTAT--GAT-----------TTCCCATCAAAATGACCTCAAATCAGGTAAGAGTACCCGCTGAACTTAAGCATATCAATAAGC-GGAGGAAAAGAAAATAACAATGATT-CCCTTAGTAACGGCGAGTGAA-GGGGGATAAGCCCAAA-TTTTAAAT-CTGACTAGG-TTTTACCTATCAG-AGTTGTATTTTGAAGAAGCGTTTT-C-CGCGT--CTCGGTTGGCCCAAGTCCTTT-GGGATAAGGTATCAT-GGA-GGGTGAGAAT-CCCGTTC--GGTT-GACC------TTA-TGACGCTTTACGATACG-CTCTCAAAGAGTCGAGTT-GTTT-GGGATTGCAGCTCAAAAT--GGG-AGGTAAATTT-CTCCTAAGGCTAAATATCGGCGAGAGACCGATAGCGAACAAGTACC-GT-GAGGGAAAGATGAAAAGAACTTTGAAAAGAGAGTAAAATAGTAC-GTGAAATTGTTGAAAGGGAAACGATTGAAGTCAGTCGTA-CCGACGAGAAATCAGC-TTTTCGA-GTGCAATCTTGTGGGCGT-GCGTGAGTCTTTAACGGGCCTCGCT-GTTTGCAATGTTTGTGCTTTTTGGGTGTACTTTTTCGTAT-GGTAGGCCAACGTCAG-TTTCGATTACCGTAAAATGATCGG-AGGAATGTAGCTTCGATCTCGTATTGAAGTGTTATAGCCTCTGGTAG-ATGCGGTAATT--GAAACTGAGGATTGCAACGAATA-CCCTTT-GGGCTATCCGTCTGACCTCTGAAA-GTTACTTAGGTGCTGAAAGCGTGCTTACGGT-ATTTAAG-TTGACGGTCAACAGGTTAGAACGTGATTACA-TTCGTTAAGGACGTTGG-CGTAATGGCTTTAAACGACCCGTCTTGAAACACGGACCAAGGAGTCTAACATATGTGCGAGTGTT010100111--0001--00-0-------000000100000000000-1-----1--0-1-0---10----000000000010-------------1---10010----------0------001-0000000---00000000-10000000000000000000000000000000001000000001----100100001-0000100110000-100000000000000000000001--00-0--010--0011--1----000010----00-00-0--001-001---1100001--------0-------10000001000000001000000000010010---0000--0001-00--000000100000110000010-----------0100010000000010----0-00----01-11------01000-0000--10---0----00000000010011110001001101-10011111-10001---010001111-11110011100100001000000000010000000100110000001100100110110110
>Dominikia_difficilevidera_KR105644
GCTCTTGAACGAGGAATCCCTAGTAAGCACAAGTCACCAGCTTGTGCTGATTACGTCCCTGCCCTTTGTACA-CACCGCCCGTCGCTACTACCGATTGAATGGCTTAGTGAGGCCCTCGGATCGACGCTCAGAGACTGGCAA-CAGTTTCCGTTCGTTGAG-AAGTTGGTCAAACTTGGTCATTTAGAGGAAGTAAAAGTCGTAACAAGGTTTCCGTAGGTGAACCTGCGGAAGGATCATTACT-GAT----------------------TTTG--------------------------CAAACCG-AGCGGT-----------------TAGC--------------------------AA--GGTTTT-----------------------------GCGATCAACT----------TTATATATTTAAAA---CCCACTCTT------------------------TATATTGTATATTTTTTTTTATTTTGAATGA-TAAAAAAATTAAAAGATCACTTTCAACAACGGATCTCTTGGCTCTCGCATCGATGAAGAACGTAGCGAAGTGCGATAAGTAATGTGAATTGCAGAA-TTCCGTGAATCATCGAATCTTTGAACGCAAATTGCACTCTCTGGTATTCC-GGAGAGTATGCCTGTTTGAGGGTCTGTTAAAT--AAAAATC-GG-GG-TTGT---TGCTGCCTTTTTTTTGTGTGGTGAC---GCTTCGGAAT-TGGGTTTTTC--------TTTACC-----CTTCGG--GT---TAAGTGACCT-AAAA-TTTTGC----------------AT----GATTTTTTCGAACGTA-TTTGAATTTTTTTA----------------CGTAC--------G-TTTGTGATAAATC-GAAT-----ATATTAGGT-GTGGTCATC-CT--------------------------CA--TG-AT----TTCACGTCTAT--AATTT-------TTTTTTCATT-TTTAGACCTCAAATCAGGTAAGAACACCCGCTGAACTTAAGCATATCAATAAGC-GGAGGAAAAGAAAATAACAATGATT-CCCTTAGTAACGGCGAGTGAA-GGGGGATAAGCTCAAA-TTTTAAAT-CTGACTTGG-TTATACCTATCAA-AGTTGTAATTTGAAGAAGCGTTTT-C-CGCGT--CTCGGTTGACCCAAGTCCTTT-GGGATAAGGCATCAT-GGA-GGGTGAGAAT-CCCGTTC--GGTT-GACC------TTA-TGACGTTTTACGATACG-CTTTCTAAGAGTCGAGTT-GTTT-GGGATTGCAGCTCAAAAT--GGG-AGGTAAATTT-CTCCTAAGGCTAAATATCGGCGAGAGACCGATAGCGAACAAGTACC-GT-GAGGGAAAGATGAAAAGAACTTTGAAAAGAGAGTTAAATAGTAC-GTGAAATTGTTGAAAGGGAAACGATTGAAGTCAGTCGTA-CTGACGAGAAATCAGC-TCTTTGA-GTGCGTTCTTGTGGGCGT-GTGAGAGTCTTTAACGGGCCTCGCT-GTTTGCAATGTTTGTGCTTTTTGGGTGTACTTTTTTGTAT-GGTAGGCCAACGTCAG-TTTCGATTATCATAAAATGATCAG-AGGAAAGTAGCTTTGATTTCG-ATTGAAGTGTTATAGCCTTTGGTAG-ATGTGGTAATT--GAAACTGAGGATTGCAACGAATA-CCCTTT-GGGCTATCTGTTTGACCTTTGAAA-GTTACTTAGGTGCCGAAAGCTTGCTTACGGTCATTTAAG-TTGGCGGTCAATAGGTTAGAACGTGATTACC-TTCGTTAAGGACGTTGG-CGTAATGGCTTTAAACGACCCGTCTTGAAACCCGGACCAAGGAGTTTAACATATATGCGAGTGTT010100111--0001--00-0-------00000010000000000010-----1--0-1-0---10----000000000000001--0-------1---00--1---------------------0000000---000000000000000000000000000000000000000000010000000000000100100001-0000100110000-10000000000000000000000000000000010--0010-10----000000-1--00-00-0--001-0001--1100001--------0-------10000000000000001000000000000010---0000--0001-00--0000001000000100000000001-------0100010000000010----0-00----01-10001---01000-000000000000100000010000010011110001001101-10011111-10001---010001111-11110011100100001000000000010000000100110000011100100110010110
>Dominikia_difficilevidera_KR105645
GCTCTTGAACGAGGAATCCCTAGTAAGCACAAGTCACCAGCTTGTGCTGATTACGTCCCTGCCCTTTGTACA-CACCGCCCGTCGCTACTACCGATTGAATGGCTTAGTGAGGCCCTCGGATCGACGCTCAGAGACTGGCAA-CAGTTTCCGTTCGTTGAG-AAGTTGGTCAAACTTGGTCATTTAGAGGAAGTAAAAGTCGTAACAAGGTTTCCGTAGGTGAACCTGCGGAAGGATCATTACT-GAT----------------------TTTG--------------------------CAAACCG-AGCGGT-----------------TAGC--------------------------AA--GGTTTT-----------------------------GCGATCAACT----------TTATATATTTAAAA---CCCACTCTT------------------------TATATTGTATATTTTTTTTTATTTTGAATGA-TAAAAAAATTAAAAGATCACTTTCAACAACGGATCTCTTGGCTCTCGCATCGATGAAGAACGTAGCGAAGTGCGATAAGTAATGTGAATTGCAGAA-TTCCGTGAATCATCGAATCTTTGAACGCAAATTGCACTCTCTGGTATTCC-GGAGAGTATGCCTGTTTGAGGGTCTGTTAAAT--AAAAATC-GG-GG-TTGT---TGCTGCCTTTTTTTTGTGTGGTGAC---GCTTCGGAAT-TGGGTTTTTC--------TTTACC-----CTTCGG--GT---TAAGTGACCT-AAAA-TTTTGC----------------AT----GATTTTTTCGAACGTA-TTTGAATTTTTTTA----------------CGTAC--------G-TTTGTGATAAATC-GAAT-----ATATTAGGT-GTGGTCATC-CT--------------------------CA--TG-AT----TTCACGTCTAT--AATTT-------TTTTTTCATT-TTTAGACCTCAAATCAGGTAAGAACACCCGCTGAACTTAAGCATATCAATAAGC-GGAGGAAAAGAAAATAACAATGATT-CCCTTAGTAACGGCGAGTGAA-GGGGGATAAGCTCAAA-TTTTAAAT-CTGACTTGG-TTATACCTATCAA-AGTTGTAATTTGAAGAAGCGTTTT-C-CGCGT--CTCGGTTGACCCAAGTCCTTT-GGGATAAGGCATCAT-GGA-GGGTGAGAAT-CCCGTTC--GGTT-GACC------TTA-TGACGTTTTACGATACG-CTTTCTAAGAGTCGAGTT-GTTT-GGGATTGCAGCTCAAAAT--GGG-AGGTAAATTT-CTCCTAAGGCTAAATATCGGCGAGAGACCGATAGCGAACAAGTACC-GT-GAGGGAAAGATGAAAAGAACTTTGAAAAGAGAGTTAAATAGTAC-GTGAAATTGTTGAAAGGGAAACGATTGAAGTCAGTCGTA-CTGACGAGAAATCAGC-TCTTTGA-GTGCGTTCTTGTGGGCGT-GTGAGAGTCTTTAACGGGCCTCGCT-GTTTGCAATGTTTGTGCTTTTTGGGTGTACTTTTTTGTAT-GGTAGGCCAACGTCAG-TTTCGATTATCATAAAATGATCAG-AGGAAAGTAGCTTTGATTTCG-ATTGAAGTGTTATAGCCTTTGGTAG-ATGTGGTAATT--GAAACTGAGGATTGCAACGAATA-CCCTTT-GGGCTATCTGTTTGACCTTTGAAA-GTTACTTAGGTGCCGAAAGCTTGCTTACGGTCATTTAAG-TTGGCGGTCAATAGGTTAGAACGTGATTACC-TTCGTTAAGGACGTTGG-CGTAATGGCTTTAAACGACCCGTCTTGAAACCCGGACCAAGGAGTTTAACATATATGCGAGTGTT010100111--0001--00-0-------00000010000000000010-----1--0-1-0---10----000000000000001--0-------1---00--1---------------------0000000---000000000000000000000000000000000000000000010000000000000100100001-0000100110000-10000000000000000000000000000000010--0010-10----000000-1--00-00-0--001-0001--1100001--------0-------10000000000000001000000000000010---0000--0001-00--0000001000000100000000001-------0100010000000010----0-00----01-10001---01000-000000000000100000010000010011110001001101-10011111-10001---010001111-11110011100100001000000000010000000100110000011100100110010110
>Dominikia_difficilevidera_KR105646
GCTCTTGAACGAGGAATCCCTAGTAAGCACAAGTCACCAGCTTGTGCTGATTACGTCCCTGCCCTTTGTACA-CACCGCCCGTCGCTACTACCGATTGAATGGCTTAGTGAGGCCCTCGGATCGACGCTCAGAGACTGGCAA-CAGTTTCCGTTCGTTGAG-AAGTTGGTCAAACTTGGTCATTTAGAGGAAGTAAAAGTCGTAACAAGGTTTCCGTAGGTGAACCTGCGGAAGGATCATTACT-GAT----------------------TTTG--------------------------CAAACCG-AGCGGT-----------------TAGC--------------------------AA--GGTTTT-----------------------------GCGATCAACT----------TTATATATTTAAAA---CCCACTCTT------------------------TATATTGTATATTTTTTTTTATTTTGAATGA-TAAAAAAATTAAAAGATCACTTTCAACAACGGATCTCTTGGCTCTCGCATCGATGAAGAACGTAGCGAAGTGCGATAAGTAATGTGAATTGCAGAA-TTCCGTGAATCATCGAATCTTTGAACGCAAATTGCACTCTCTGGTATTCC-GGAGAGTATGCCTGTTTGAGGGTCTGTTAAAT--AAAAATC-GG-GG-TTGT---TGCTGCCTTTTTTTTGTGTGGTGAC---GCTTCGGAAT-TGGGTTTTTC--------TTTACC-----CTTCGG--GT---TAAGTGACCT-AAAA-TTTTGC----------------AT----GATTTTTTCGAACGTA-TTTGAATTTTTTTA----------------CGTAC--------G-TTTGTGATAAATC-GAAT-----ATATTAGGT-GTGGTCATC-CT--------------------------CA--TG-AT----TTCACGTCTAT--AATTT-------TTTTTTCATT-TTTAGACCTCAAATCAGGTAAGAACACCCGCTGAACTTAAGCATATCAATAAGC-GGAGGAAAAGAAAATAACAATGATT-CCCTTAGTAACGGCGAGTGAA-GGGGGATAAGCTCAAA-TTTTAAAT-CTGACTTGG-TTATACCTATCAA-AGTTGTAATTTGAAGAAGCGTTTT-C-CGCGT--CTCGGTTGACCCAAGTCCTTT-GGGATAAGGCATCAT-GGA-GGGTGAGAAT-CCCGTTC--GGTT-GACC------TTA-TGACGTTTTACGATACG-CTTTCTAAGAGTCGAGTT-GTTT-GGGATTGCAGCTCAAAAT--GGG-AGGTAAATTT-CTCCTAAGGCTAAATATCGGCGAGAGACCGATAGCGAACAAGTACC-GT-GAGGGAAAGATGAAAAGAACTTTGAAAAGAGAGTTAAATAGTAC-GTGAAATTGTTGAAAGGGAAACGATTGAAGTCAGTCGTA-CTGACGAGAAATCAGC-TCTTTGA-GTGCGTTCTTGTGGGCGT-GTGAGAGTCTTTAACGGGCCTCGCT-GTTTGCAATGTTTGTGCTTTTTGGGTGTACTTTTTTGTAT-GGTAGGCCAACGTCAG-TTTCGATTATCATAAAATGATCAG-AGGAAAGTAGCTTTGATTTCG-ATTGAAGTGTTATAGCCTTTGGTAG-ATGTGGTAATT--GAAACTGAGGATTGCAACGAATA-CCCTTT-GGGCTATCTGTTTGACCTTTGAAA-GTTACTTAGGTGCCGAAAGCTTGCTTACGGTCATTTAAG-TTGGCGGTCAATAGGTTAGAACGTGATTACC-TTCGTTAAGGACGTTGG-CGTAATGGCTTTAAACGACCCGTCTTGAAACCCGGACCAAGGAGTTTAACATATATGCGAGTGTT010100111--0001--00-0-------00000010000000000010-----1--0-1-0---10----000000000000001--0-------1---00--1---------------------0000000---000000000000000000000000000000000000000000010000000000000100100001-0000100110000-10000000000000000000000000000000010--0010-10----000000-1--00-00-0--001-0001--1100001--------0-------10000000000000001000000000000010---0000--0001-00--0000001000000100000000001-------0100010000000010----0-00----01-10001---01000-000000000000100000010000010011110001001101-10011111-10001---010001111-11110011100100001000000000010000000100110000011100100110010110
>Dominikia_disticha_KJ564146
GCTCTTCAACGAGGAATCCCTAGTAAGCACAAGTCACCAGCTTGTGCTGATTACGTCCCTGCCCTTTGTACA-CACCGCCCGTCGCTACTACCGATTGAATGGCTTAGTGAGGCCTTCGGATCGATGCTCAGAAACTGGCAA-CAGTTTTTGTTCGTTGAG-AAGTTGGTCAAACTTGGTCATTTAGAGGAAGTAAAAGTCGTAACAAGGTTTCCGTAGGTGAACCTGCGGAAGGATCATTACT-GAT----------------------TTGG--------------------------CAAACCG-AGCGTT------------------AGC--------------------------GA--GGTTTT------------------------------CGATCAA-------------CTTGTATTTAAAA---CCCACTCTT------------TATAAT------AATTTA-TACATAATTTTT-------AATA-----AA---ATTAAAGATCACTTTCAACAACGGATCTCTTGGCTCTCGCATCGATGAAGAACGTAGCGAAGTGCGATAAGTAATGTGAATTGCAGAA-TTCCGTGAATCATCGAATCTTTGAACGCATATTGCACTCTCTGGTATTCC-GGAGAGTATGCCTGTTTGAGGGTCAGTTAAAT--AAAAATC-GG-AG-TTTT---TGCCACCTTTT-----CGTGGTGAC---GCTTCGGAAT-TGGG-TCGTC---------TTAC------CTTCGG--A----TAAGTGACTT-AAAATTTTTGT----------------AT----GA--TATCCAAACGTA-TTTAAATTTATTTG-----------------GCAC--------G-TTTGTGAT--ATT-GAAT--G--TTATTAGGT-GTGATCATC-CT--------------------------CA--TG-A-----TTCATGTCTAT--AA------------TTTTCATC-TAATGACCTCAAATCAGGTAAGAGTACCCGCTGAACTTAAGCATATCAATAAGC-GGAGGAAAAGAAAATAACAATGATT-CCCTTAGTAACGGCGAGTGAA-GGGGGAAAAGCTCAAA-TTTTAAAT-CTG-CTAGG-TTTTACCTATCAG-AGTTGTATTTTGAAGAAGCGTTTT-C-CGCGT--CTCGGTTGGCCCAAATCCTTT-GGGATAAGGTATCATGGAA-GGGTGAGAAT-CCCGTTC--GGTT-GACC------TTA-TGACGCTTTACGATACG-CTCTCAAAGAGTCGAGTT-GTTT-GGGATTGCAGCTCAAAAT--GGG-AGGTAAATTT-CTCCTAAGGCTAAATATCGGCGAGAGACCGATAGCGAACAAGTACC-GT-GAGGGAAAGATGAAAAGAACTTTGAAAAGAGAGTAAAATAGTAC-GTGAAATTGTTGAAAGGGAAACGATTGAAGTCAGTCGTA-CCGACGGAAAATCAGC-TCTTCGA-GTGCGGACTTGTGGGCGT-ACGCGAGC-TTTAACCGGCCTTGTC-GTTTGCTACGTTTGTGCTTTTTGGGTGTACTTTTTCGTAT-GGTAGGCCAACGTCAG-TTTCGATTACCATAAAATGATCGG-AGGAATGTAGCTTCGATCTTGTATTGAAGTGTTATAGCCTTTGGTAG-ATGTGGTGACT--GAGACTGAGGATTGCAACGAATA-CCCTTT-GGGCTATCCGTCTGACCTCTGAAA-GTTGCTTAGGTGCCGAAAGCTTGCTTACGGTCATCTATG-ACGACGGTCAAAAGGTTAGAACGTGATTATA-TTCGTTAAGGATGTTGG-CGTAATGGCTTTAAACGACCCGTCTTGAAACACGGACCAAGGAGTCTAACATATATGCGAGTG--010100111--0001--00-0-------000000100000000000-1-----1--0-1-0----1----0000000000001------------1---00010----------0------001-0000000---000000001000000000000000000-01-0-0----00-10---000-00001--100100001-0000100110000-100000000000000000000000000010--010--0011--1----000010----00-00-0--001-010---1000001--------0-------1000000-100-000010000000000000-1----000---001-00--000000100001-1000000000001-0001-0100010000000010----0-00----01-11------01000-1-0----0---0----00010000010011111001001101-10010111-10001---010001111-11110011100100001001000000010000000100110000001100100110010110
>Dominikia_disticha_KJ564147
GTTCTTCAACGAGGAATCCCTAGTAAGCACAAGTCACCAGCTTGTGCTGATTACGTCCCTGCCCTTTGTACA-CACCGCCCGTCGCTACTACCGATTGAATGGCTTAGTGAGGCCTTCGGATCGATGCTCAGAAACTGGCAA-CAGTTTTTGTTCGTTGAG-AAGTTGGTCAAACTTGGTCATTTAGAGGAAGTAAAAGTCGTAACAAGGTTTCCGTAGGTGAACCTGCGGAAGGATCATTACT-GAT----------------------TTGG--------------------------CAAACCG-AGCGTT------------------AGC--------------------------GA--GGTTTT------------------------------CGATCAA-------------CTTGTATTTAAAA---CCCACTCTT------------TATAAT------AATTTA-TACATAATTTTT-------AATA-----AA---ATTAAAGATCACTTTCAACAACGGATCTCTTGGCTCTCGCATCGATGAAGAACGTAGCGAAGTGCGATAAGTAATGTGAATTGCAGAA-TTCCGTGAATCATCGAATCTTTGAACGCATATTGCACTCTCTGGTATTCC-GGAGAGTATGCCTGTTTGAGGGTCAGTTAAAT--AAAAATC-GG-AG-TTTT---TGCCACCTTTT-----CGTGGTGAC---GCTTCGGAAT-TGGG-TCGTC---------TTAC------CTTCGG--A----TAAGTGACTT-AAAATTTTTGT----------------AT----GA--TATCCAAACGTA-TTTAAATTTATTTG-----------------GCAC--------G-TTTGTGAT--ATT-GAAT--G--TTATTAGGT-GTGATCATC-CT--------------------------CA--TG-A-----TTCATGTCTAT--AA------------TTTTCATC-TAATGACCTCAAATCAGGTAAGAGTACCCGCTGAACTTAAGCATATCAATAAGC-GGAGGAAAAGAAAATAACAATGATT-CCCTTAGTAACGGCGAGTGAA-GGGGGAAAAGCTCAAA-TTTTAAAT-CTG-CTAGG-TTTTACCTATCAG-AGTTGTATTTTGAAGAAGCGTTTT-C-CGCGT--CTCGGTTGGCCCAAATCCTTT-GGGATAAGGTATCATGGAA-GGGTGAGAAT-CCCGTTC--GGTT-GACC------TTA-TGACGCTTTACGATACG-CTCTCAAAGAGTCGAGTT-GTTT-GGGATTGCAGCTCAAAAT-GGGG-AGGTAAATTT-CTCCTAAGGCTAAATATCGGCGAGAGACCGATAGCGAACAAGTACC-GT-GAGGGAAAGATGAAAAGAACTTTGAAAAGAGAGTAAAATAGTAC-GTGAAATTGTTGAAAGGGAAACGATTGAAGTCAGTCGTA-CCGACGGAAAATCAGC-TCTTCGA-GTGCGGACTTGTGGGCGT-ACGCGAGC-TTTAACCGGCCTTGTC-GTTTGCTACGTTTGTGCTTTTTGGGTGTACTTTTTCGTAT-GGTAGGCCAACGTCAG-TTTCGATTACCATAAAATGATCGG-AGGAATGTAGCTTCGATCTTGTATTGAAGTGTTATAGCCTTTGGTAG-ATGTGGTGACT--GAGACTGAGGATTGCAACGAATA-CCCTTT-GGGCTATCCGTCTGACCTCTGAAA-GTTGCTTAGGTGCCGAAAGCTTGCTTACGGTCATCTATG-ACGACGGTCAAAAGGTTAGAACGTGATTATA-TTCGTTAAGGATGTTGG-CGTAATGGCTTTAAACGACCCGTCTTGAAACACGGACCAAGGAGTCTAACATATATGCGAGTGTT010100111--0001--00-0-------000000100000000000-1-----1--0-1-0----1----0000000000001------------1---00010----------0------001-0000000---000000001000000000000000000-01-0-0----00-10---000-00001--100100001-0000100110000-100000000000000000000000000010--010--0011--1----000010----00-00-0--001-010---1000001--------0-------1000000-100-000010000000000000-1----000---001-00--000000100001-1000000000001-0001-0100010000000010----0-00----01-11------01000-1-0----0---0----00010000010011111001001101-10010111-10001---010001110111110011100100001001000000010000000100110000001100100110010110
>Dominikia_disticha_KJ564148
GCTCTTCAACGAGGAATCCCTAGTAAGCACAAGTCACCAGCTTGTGCTGATTACGTCCCTGCCCTTTGTACA-CACCGCCCGTCGCTACTACCGATTGAATGGCTTAGTGAGGCCTTCGGATCGATGCTCAGAAACTGGCAA-CAGTTTTTGTTCGTTGAG-AAGTTGGTCAAACTTGGTCATTTAGAGGAAGTAAAAGTCGTAACAAGGTTTCCGTAGGTGAACCTGCGGAAGGATCATTACT-GAT----------------------TTGG--------------------------CAAACCG-AGCGTT------------------AGC--------------------------GA--GGTTTT------------------------------CGATCAA-------------CTTGTATTTAAAA---CCCACTCTT------------TATAAT------AATTTA-TACATAATTTTT-------AATA-----AA---ATTAAAGATCACTTTCAACAACGGATCTCTTGGCTCTCGCATCGATGAAGAACGTAGCGAAGTGCGATAAGTAATGTGAATTGCAGAA-TTCCGTGAATCATCGAATCTTTGAACGCATATTGCACTCTCTGGTATTCC-GGAGAGTATGCCTGTTTGAGGGTCAGTTAAAT--AAAAATC-GG-AG-TTTT---TGCCACCTTTT-----CGTGGTGAC---GCTTCGGAAT-TGGG-TCGTC---------TTAC------CTTCGG--A----TAAGTGACTT-AAAATTTTTGT----------------AT----GA--TATCCAAACGTA-TTTAAATTTATTTG-----------------GCAC--------G-TTTGTGAT--ATT-GAAT--G--TTATTAGGT-GTGATCATC-CTC-------------------------CA--TG-A-----TTCATGTCTAT--AA------------TTTTCATC-TAATGACCTCAAATCAGGTAAGAGTACCCGCTGAACTTAAGCATATCAATAAGC-GGAGGAAAAGAAAATAACAATGATT-CCCTTAGTAACGGCGAGTGAA-GGGGGAAAAGCTCAAA-TTTTAAAT-CTG-CTAGG-TTTTACCTATCAG-AGTTGTATTTTGAAGAAGCGTTTT-C-CGCGT--CTCGGTTGGCCCAAATCCTTT-GGGATAAGGTATCATGGAA-GGGTGAGAAT-CCCGTTC--GGTT-GACC------TTA-TGACGCTTTACGATACG-CTCTCAAAGAGTCGAGTT-GTTTGGGGATTGCAGCTCAAAAT--GGG-AGGTAAATTT-CTCCTAAGGCTAAATATCGGCGAGAGACCGATAGCGAACAAGTACC-GT-GAGGGAAAGATGAAAAGAACTTTGAAAAGAGAGTAAAATAGTAC-GTGAAATTGTTGAAAGGGAAACGATTGAAGTCAGTCGTA-CCGACGGAAAATCAGC-TCTTCGA-GTGCGGACTTGTGGGCGT-ACGCGAGC-TTTAACCGGCCTTGTC-GTTTGCTACGTTTGTGCTTTTTGGGTGTACTTTTTCGTAT-GGTAGGCCAACGTCAG-TTTCGATTACCATAAAATGATCGG-AGGAATGTAGCTTCGATCTTGTATTGAAGTGTTATAGCCTTTGGTAG-ATGTGGTGACT--GAGACTGAGGATTGCAACGAATA-CCCTTT-GGGCTATCCGTCTGACCTCTGAAA-GTTGCTTAGGTGCCGAAAGCTTGCTTACGGTCATCTATG-ACGACGGTCAAAAGGTTAGAACGTGATTATA-TTCGTTAAGGATGTTGG-CGTAATGGCTTTAAACGACCCGTCTTGAAACACGGACCAAGGAGTCTAACATATATGCGAGTGTT010100111--0001--00-0-------000000100000000000-1-----1--0-1-0----1----0000000000001------------1---00010----------0------001-0000000---000000001000000000000000000-01-0-0----00-10---000-00001--100100001-0000100110000-100000000000000000000000000010--010--0011--1----000010----00-00-0--001-010---1000001--------0-------1000000-100-000010000000000000-1----000---001-00--000000100001-1000000000001-0001-0100010000000000-1--0-00----01-11------01000-1-0----0---0----00010000010011111001001101-10010111-10001---010001101-11110011100100001001000000010000000100110000001100100110010110
>Dominikia_iranica_KJ564153
----------------TCCCTAGTAAGCACAAGTCACCAGCTTGTGCTGATTACGTCCCTGCCCTTTGTACA-CACCGCCCGTCGCTACTACCGATTGAATGGCTTAGTGAGGCCTTCGGATCGGCGTTCGGGGACTGGCAA-CAGTCTCCGTCTGTTGAA-AAGTTGGTCAAACTTGGTCATTTAGAGGAAGTAAAAGTCGTAACAAGGTTTCCGTAGGTGAACCTGCGGAAGGATCATTATT-ATT----------------------TGGGTCGGG-TTTACTTCCTGCTCTGT--TCGGACTG-TTCTTTGTGTCTTGATAAATAGGAAGT--------------------------AA--ACTTTTACCAAATAAATCCTATATCTCCTATAGGAGCAAGATA-------------TTTTTATTTAAAAC--CCCACTCTTAAA---------------------TATTTATTGTATTTATTTT------GAATGA-TAAAT-----TAAAGATCACTTTCAACAACGGATCTCTTGGCTCTCGCATCGATGAAGAACGTAGCGAAGTGCGATAAGTAATGTGAATTGCAGAA-TTCCGTGAATCATCGAATCTTTGAACGCATATTGCACTCTCTGGTATTCC-GGAGAGTATGCCTGTTTGAGGGTCAGTTAAAT--AAAAATC-GG-GG-TTTC---TGCCACCTTT------CGTGGTGAC---GCTTCGGAAA-TGGG-CCGTCT-------TTTACC-----TATCGG--TT---TAAGTGACTT-AAAATTTTTGT----------------AT----GA--TATCTGAACGTA-TTTAAATTTATTTG-----------------GTAC--------GTTTTGTAAT--ATC-GAAT--G-TTTATTAGGT-GTGGTCATT-CT--------------------------CA--TG-A-----CACACGTCTAT--AAT-----------TTTTCATC-TAATGACCTCAAATCAGGTAAGAGTACCCGCTGAACTTAAGCATATCAATAAGC-GGAGGAAAAGAAAATAACAATGATT-CCCTTAGTAACGGCGAGTGAA-GGGGGAAAAGCTCAAA-TTTTAAAT-CTG-CTGGG-TTTTACCTTTCAG-AGTTGTATTTTGAAGAAGCGTTTT-C-CGCGT--CTCGGTTGACCCAAATCCTTT-GGGATAAGGTATCAT-GGA-GGGTGAGAAT-CCCGTTC--GGTT-GACC------TTA-TGACGCTTTACGATACG-CTCTCAAAGAGTCGAGTT-GTTT-GGGATTGCAGCTCAAAAT--GGG-AGGTAAATTT-CTCCTAAGGCTAAATATCGGCGAGAGACCGATAGCGAACAAGTACC-GT-GAGGGAAAGATGAAAAGAACTTTGAAAAGAGAGTAAAATAGTAC-GTGAAATTGTTGAAAGGGAAACGATTGAAGTCAGTCGTA-CCGACGGAAAATCAGC-TCTTCGA-GTGCGAACTTGTGGGCGT-ACGTGAGC-TTTAACCGGCCTCGTT-GTTTGCGATGTTTGTGCTTTTTGGGTGTACTTTTTCGTAT-GGTAGGCCAATGTCAG-TTTCGGTCATCATAAAATGATCGG-AGGAATGTAGCTTCGATCTCGTATTGAAGTGTTATAGCCTCTGGTAG-ATGTGATGAAC--GAGACTGAGGATTGCAACGAATA-CCCTTCGGTGCTATCCGCCTGACCTCTGAAA-GTTGCTTAGGTGCCGAAAGCTTGCTTACGGTCATCTATG-ACGACGGTCAAAAGGTTAGAACGTGATTATA-TTCGTTAAGGATGTTGG-CGTAATGGCTTTAAACGACCCGTCTTGAAACACGGACCAAGGAGTCTAACATATATGCGAGTGTT-10100111--0000000000010000100000010000000000000000001--0-1-00000000000000000000001------------00-10000000000000001----------0000000---000000000000000000000000000-0010-0----00-001000000001----100100001-0000100110000-100000000000000000000001--00-0--010--0011000001-000000-1--00-00-0--001-0001--1000001--------0-------1000000-100-000010000000000000-1----000---001-00--000000000001-1000000000001-000010100010000000010----0-00----01-11------01000-0000--10---0----00010000010011111001001101-10011111-10001---010001111-11110011100100001001000000010000000100110000001100100010010110
>Dominikia_iranica_KJ564154
GTTCTTCAACGAGGAATCCCTAGTAAGCACAAGTCACCAGCTTGTGCTGATTACGTCCCTGCCCTTTGTACA-CACCGCCCGTCGCTACTACCGATTGAATGGCTTAGTGAGGCCTTCGGATCGGCGTTCGGGGACTGGCAA-CAGTCTCCGTCTGTTGAA-AAGTTGGTCAAACTTGGTCATTTAGAGGAAGTAAAAGTCGTAACAAGGTTTCCGTAGGTGAACCTGCGGAAGGATCATTATT-ATT----------------------TGGGTCGGG-TTTACTTCCTGCTCTGT--TCGGACTG-TTCTTTGTGTCTTGATAAATAGGAAGT--------------------------AA--ACTTTTACCAAATAAATCCTATATCTCCTATAGGAGCAAGATA-------------TTTTTATTTAAAAC--CCCACTCTTAAA---------------------TATTTATTGTATTTATTTT------GAATGA-TAAAT-----TAAAGATCACTTTCAACAACGGATCTCTTGGCTCTCGCATCGATGAAGAACGTAGCGAAGTGCGATAAGTAATGTGAATTGCAGAA-TTCCGTGAATCATCGAATCTTTGAACGCATATTGCACTCTCTGGTATTCC-GGAGAGTATGCCTGTTTGAGGGTCAGTTAAAT--AAAAATC-GG-GG-TTTC---TGCCACCTTT------CGTGGTGAC---GCTTCGGAAA-TGGG-CCGTCT-------TTTACC-----TATCGG--TT---TAAGTGACTT-AAAATTTTTGT----------------AT----GA--TATCTGAACGTA-TTTAAATTTATTTG-----------------GTAC--------GTTTTGTAAT--ATC-GAAT--G-TTTATTAGGT-GTGGTCATT-CT--------------------------CA--TG-A-----CACACGTCTAT--AAT-----------TTTTCATC-TAATGACCTCAAATCAGGTAAGAGTACCCGCTGAACTTAAGCATATCAATAAGC-GGAGGAAAAGAAAATAACAATGATT-CCCTTAGTAACGGCGAGTGAA-GGGGGAAAAGCTCAAA-TTTTAAAT-CTG-CTGGG-TTTTACCTTTCAG-AGTTGTATTTTGAAGAAGCGTTTT-C-CGCGT--CTCGGTTGACCCAAATCCTTT-GGGATAAGGTATCAT-GGA-GGGTGAGAAT-CCCGTTC--GGTT-GACC------TTA-TGACGCTTTACGATACG-CTCTCAAAGAGTCGAGTT-GTTT-GGGATTGCAGCTCAAAAT--GGG-AGGTAAATTT-CTCCTAAGGCTAAATATCGGCGAGAGACCGATAGCGAACAAGTACC-GT-GAGGGAAAGATGAAAAGAACTTTGAAAAGAGAGTAAAATAGTAC-GTGAAATTGTTGAAAGGGAAACGATTGAAGTCAGTCGTA-CCGACGGAAAATCAGC-TCTTCGA-GTGCGAACTTGTGGGCGT-ACGTGAGC-TTTAACCGGCCTCGTT-GTTTGCGATGTTTGTGCTTTTTGGGTGTACTTTTTCGTAT-GGTAGGCCAATGTCAG-TTTCGGTCATCATAAAATGATCGG-AGGAATGTAGCTTCGATCTCGTATTGAAGTGTTATAGCCTCTGGTAG-ATGTGATGAAC--GAGACTGAGGATTGCAACGAATA-CCCTTCGGTGCTATCCGCCTGACCTCTGAAA-GTTGCTTAGGTGCCGAAAGCTTGCTTACGGTCATCTATG-ACGACGGTCAAAAGGTTAGAACGTGATTATA-TTCGTTAAGGATGTTGG-CGTAATGGCTTTAAACGACCCGTCTTGAAACACGGACCAAGGAGTCTAACATATATGCGAGTGTT010100111--0000000000010000100000010000000000000000001--0-1-00000000000000000000001------------00-10000000000000001----------0000000---000000000000000000000000000-0010-0----00-001000000001----100100001-0000100110000-100000000000000000000001--00-0--010--0011000001-000000-1--00-00-0--001-0001--1000001--------0-------1000000-100-000010000000000000-1----000---001-00--000000000001-1000000000001-000010100010000000010----0-00----01-11------01000-0000--10---0----00010000010011111001001101-10011111-10001---010001111-11110011100100001001000000010000000100110000001100100010010110
>Dominikia_iranica_KJ564155
GTTCTTCAACGAGGAATCCCTAGTAAGCACAAGTCACCAGCTTGTGCTGATTACGTCCCTGCCCTTTGTACA-CACCGCCCGTCGCTACTACCGATTGAATGGCTTAGTGAGGCCTTCGGATCGGCGTTCGGGGACTGGCAA-CAGTCTCCGTCTGTTGAA-AAGTTGGTCAAACTTGGTCATTTAGAGGAAGTAAAAGTCGTAACAAGGTTTCCGTAGGTGAACCTGCGGAAGGATCATTATT-ATT----------------------TGGGTCGGG-TTTACTTCCTGCTCTGT--TCGGACTG-TTCTTTGTGTCTTGATAAATAGGAAGT--------------------------AA--ACTTTTACCAAATAAATCCTATATCTCCTATAGGAGCAAGATA-------------TTTTTATTTAAAAC--CCCACTCTTAAA---------------------TATTTATTGTATTTATTTT------GAATGA-TAAAT-----TAAAGATCACTTTCAACAACGGATCTCTTGGCTCTCGCATCGATGAAGAACGTAGCGAAGTGCGATAAGTAATGTGAATTGCAGAA-TTCCGTGAATCATCGAATCTTTGAACGCATATTGCACTCTCTGGTATTCC-GGAGAGTATGCCTGTTTGAGGGTCAGTTAAAT--AAAAATC-GG-GG-TTTC---TGCCACCTTT------CGTGGTGAC---GCTTCGGAAA-TGGG-CCGTCT-------TTTACC-----TATCGG--TT---TAAGTGACTT-AAAATTTTTGT----------------AT----GA--TATCTGAACGTA-TTTAAATTTATTTG-----------------GTAC--------GTTTTGTAAT--ATC-GAAT--G-TTTATTAGGT-GTGGTCATT-CT--------------------------CA--TG-A-----CACACGTCTAT--AAT-----------TTTTCATC-TAATGACCTCAAATCAGGTAAGAGTACCCGCTGAACTTAAGCATATCAATAAGC-GGAGGAAAAGAAAATAACAATGATT-CCCTTAGTAACGGCGAGTGAA-GGGGGAAAAGCTCAAA-TTTTAAAT-CTG-CTGGG-TTTTACCTTTCAG-AGTTGTATTTTGAAGAAGCGTTTT-C-CGCGT--CTCGGTTGACCCAAATCCTTT-GGGATAAGGTATCATGGGA-GGGTGAGAAT-CCCGTTC--GGTT-GACC------TTA-TGACGCTTTACGATACG-CTCTCAAAGAGTCGAGTT-GTTT-GGGATTGCAGCTCAAAAT--GGG-AGGTAAATTT-CTCCTAAGGCTAAATATCGGCGAGAGACCGATAGCGAACAAGTACC-GT-GAGGGAAAGATGAAAAGAACTTTGAAAAGAGAGTAAAATAGTAC-GTGAAATTGTTGAAAGGGAAACGATTGAAGTCAGTCGTA-CCGACGGAAAATCAGC-TCTTCGA-GTGCGAACTTGTGGGCGT-ACGTGAGC-TTTAACCGGCCTCGTT-GTTTGCGATGTTTGTGCTTTTTGGGTGTACTTTTTCGTAT-GGTAGGCCAATGTCAG-TTTCGGTCATCATAAAATGATCGG-AGGAATGTAGCTTCGATCTCGTATTGAAGTGTTATAGCCTCTGGTAG-ATGTGATGAAC--GAGACTGAGGATTGCAACGAATA-CCCTTCGGTGCTATCCGCCTGACCTCTGAAA-GTTGCTTAGGTGCCGAAAGCTTGCTTACGGTCATCTATG-ACGACGGTCAAAAGGTTAGAACGTGATTATA-TTCGTTAAGGATGTTGG-CGTAATGGCTTTAAACGACCCGTCTTGAAACACGGACCAAGGAGTCTAACATATATGCGAGTGTT010100111--0000000000010000100000010000000000000000001--0-1-00000000000000000000001------------00-10000000000000001----------0000000---000000000000000000000000000-0010-0----00-001000000001----100100001-0000100110000-100000000000000000000001--00-0--010--0011000001-000000-1--00-00-0--001-0001--1000001--------0-------1000000-100-000010000000000000-1----000---001-00--000000000001-1000000000001-000010100010000000010----0-00----01-11------01000-0000--10---0----00010000010011111001001101-10010111-10001---010001111-11110011100100001001000000010000000100110000001100100010010110
>Dominikia_iranica_KJ564156
GTTCTTCAACGAGGAATCCCTAGTAAGCACAAGTCACCAGCTTGTGCTGATTACGTCCCTGCCCTTTGTACA-CACCGCCCGTCGCTACTACCGATTGAATGGCTTAGTGAGGCCTTCGGATCGGCGTTCGGGGACTGGCAA-CAGTCTCCGTCTGTTGAA-AAGTTGGTCAAACTTGGTCATTTAGAGGAAGTAAAAGTCGTAACAAGGTTTCCGTAGGTGAACCTGCGGAAGGATCATTATT-ATT----------------------TGGGTCGGG-TTTACTTCCTGCTCTGT--TCGGACTG-TTCTTTGTGTCTTGATAAATAGGAAGT--------------------------AA--ACTTTTACCAAATAAATCCTATATCTCCTATAGGAGCAAGATA-------------TTTTTATTTAAAAC--CCCACTCTTAAA---------------------TATTTATTGTATTTATTTT------GAATGA-TAAAT-----TAAAGATCACTTTCAACAACGGATCTCTTGGCTCTCGCATCGATGAAGAACGTAGCGAAGTGCGATAAGTAATGTGAATTGCAGAA-TTCCGTGAATCATCGAATCTTTGAACGCATATTGCACTCTCTGGTATTCC-GGAGAGTATGCCTGTTTGAGGGTCAGTTAAAT--AAAAATC-GG-GG-TTTC---TGCCACCTTT------CGTGGTGAC---GCTTCGGAAA-TGGG-CCGTCT-------TTTACC-----TATCGG--TT---TAAGTGACTT-AAAATTTTTGT----------------AT----GA--TATCTGAACGTA-TTTAAATTTATTTG-----------------GTAC--------GTTTTGTAAT--ATC-GAAT--G-TTTATTAGGT-GTGGTCATT-CT--------------------------CA--TG-A-----CACACGTCTAT--AAT-----------TTTTCATC-TAATGACCTCAAATCAGGTAAGAGTACCCGCTGAACTTAAGCATATCAATAAGC-GGAGGAAAAGAAAATAACAATGATT-CCCTTAGTAACGGCGAGTGAAGGGGGGAAAAGCTCAAA-TTTTAAATCCTG-CTGGG-TTTTACCTTTCAG-AGTTGTATTTTGAAGAAGCGTTTT-C-CGCGT--CTCGGTTGACCCAAATCCTTTGGGGATAAGGTATCATGGGA-GGGTGAGAATCCCCGTTC--GGTT-GACC------TTA-TGACGCTTTACGATACG-CTCTCAAAGAGTCGAGTT-GTTT-GGGATTGCAGCTCAAAAT--GGG-AGGTAAATTT-CTCCTAAGGCTAAATATCGGCGAGAGACCGATAGCGAACAAGTACC-GT-GAGGGAAAGATGAAAAGAACTTTGAAAAGAGAGTAAAATAGTAC-GTGAAATTGTTGAAAGGGAAACGATTGAAGTCAGTCGTA-CCGACGGAAAATCAGC-TCTTCGA-GTGCGAACTTGTGGGCGT-ACGTGAGC-TTTAACCGGCCTCGTT-GTTTGCGATGTTTGTGCTTTTTGGGTGTACTTTTTCGTAT-GGTAGGCCAATGTCAG-TTTCGGTCATCATAAAATGATCGG-AGGAATGTAGCTTCGATCTCGTATTGAAGTGTTATAGCCTCTGGTAG-ATGTGATGAAC--GAGACTGAGGATTGCAACGAATA-CCCTTCGGTGCTATCCGCCTGACCTCTGAAA-GTTGCTTAGGTGCCGAAAGCTTGCTTACGGTCATCTATG-ACGACGGTCAAAAGGTTAGAACGTGATTATA-TTCGTTAAGGATGTTGG-CGTAATGGCTTTAAACGACCCGTCTTGAAACACGGACCAAGGAGTCTAACATATATGCGAGTGTT010100111--0000000000010000100000010000000000000000001--0-1-00000000000000000000001------------00-10000000000000001----------0000000---000000000000000000000000000-0010-0----00-001000000001----100100001-0000100110000-100000000000000000000001--00-0--010--0011000001-000000-1--00-00-0--001-0001--1000001--------0-------1000000-100-000010000000000000-1----000---001-00--000000000001-1000000000001-000010100010000000010----0-00----01-11------01000-0000--10---0----00010000010010101001001101-10000101-10001---010001111-11110011100100001001000000010000000100110000001100100010010110
>Dominikia_aurea_KM056657_
GCTCTTTAACGAGGAATCCCTAGTAAGCACAAGTCATCAGCTTGTGCTGATTACGTCCCTGCCCTTTGTACA-CACCGCCCGTCGCTACTACCGATTGAATGGCTTAGTGAGGCCCTCGGATCGATGCTCGGAGACTGGCAA-CAGTTTCCGTTCGTTGAG-AAGTTGGTCAAACTTGGTCATTTAGAGGAAGTAAAAGTCGTAACAAGGTTTCCGTAGGTGAACCTGCGGAAGGATCATTATT-GAT----------------------TTAG--------------------------CGGACCG-AGCGTT------------------AGC--------------------------GA--GGTTCT-----------------------------GCGATCG--------------TTTATATTTAAAA---CCCACTCTTGAACGTA-----TAAAAT-----TTATATA------------------TTAATGA-TAAAA----ATAAAGATCACTTTCAACAACGGATCTCTTGGCTCTCGCATCGATGAAGAACGTAGCGAAGTGCGATAAGTAATGTGAATTGCAGAA-TTCCGTGAATCATCGAATCTTTGAACGCAAATTGCACTTTCTGGTATTCC-GGAAAGTATGCCTGTTTGAGGGTCAGTTAAAT--AAAAATC-GG-TG-TTGT---TGCTGCCTTT------CGCGGTGAC---GCGTCGGAAT-TGGG-TCGTC---------TTAC------CTTCGG------TTAAGTGACTT-AAAA-TTTTTT----------------AT----GA--TTATTGAACGTA-TTTAAATTTTTTT------------------GTAC--------G-TTTGAGAT--ATC-GAAT-G--TTTATTAGGT-TCGGTCATC-CT--------------------------CA--TG-A-----TTCGCGCCTAT--AAT-----------TTTTCATT-AAATGACCTCAAATCAGGTAAGAATACCCGCTGAACTTAAGCATATCAATAAGC-GGAGGAAAAGAAAATAACAATGATT-CCCCTAGTAACGGCGAGTGAA-GAGGGAAAAGCTCAAA-TTTTAAAT-CTG-CTAGG-TTTTACTTATCAG-AATTGTAATTTGAAGAAGCGTTTT-C-CGCGT--CTCGGTTGGCCCAAATCCTTT-GGGATAAGGTATCATGGGA-GGGTGAGAAT-CCCGTTC--GGTT-GACC------TTA-TGACGCTCTACGATACG-CTCTCTAAGAGTCGAGTT-GTTT-GGGATTGCAGCTCAAAAT-GGGG-AGGTAAATTT-CTCCTAAGGCTAAATATCGGCGAGAGACCGATAGCGAACAAGTACC-GT-GAGGGAAAGATGAAAAGAACTTTGAAAAGAGAGTAAAATAGTAC-GTGAAATTGTTGAAAGGGAAACGATTGAAGTCAGTCGTA-CCGACGAGAAATCAGC-TTATCGC-GTGTGAACTTGTGGGCGT-GCGTGAGT-TTC----GGCCTCGCT-GTTTGCA-TGTTTGTGCGTTTTGGGTGTACTTTTTCGTAT-GGTTGGCCAACGTCAG-TTTCGATTACTATAAAATGACCGG-CGGAATGTAGCTTCGATTTCG-GTTGAAGTGTTATAGCCTCTGGTAG-ATGTGGTGATT--GGGACTGAGGATTGCAACGAAT--TCCTTT-GGACTATCCGTCTGATCTCTGAAA-GTTGCTCAGGTGCCGAAAGCTTGCTTACGGTCATCTAAG-TTGACGGTCAATAGGTTAGAACGTGATTACA-TTCGTTAAGGACGTTGG-CGTAATGGCTTTAAACGACCCGTCTTGAAACACGGACCAAGGAGTCTAACATATATGCGAGTGTT010100111--0001--00-0-------000000100000000000-1-----1--0-1-0---10----000000000010-------------1---0000000000000000001---0001000000000000000000---10----0-0-0000-0-0000-0----00-0010000000001---100100001-0000100110000-100000000000000000000001--00-0--010--0011--1----000010----00-00-0--01---000--1100001--------0-------1000000-100-000010000000000001------000---001-00--000000100001-100000000000010010-0100010000000010----0-00----01-11------01000-0000--10---0----00010000010011111001001101-10010111-10001---01000111011111001110010000100101----010010000100110000011101-00110010110
>Dominikia_aurea_KM056658
GCTCTTTAACGAGGAATCCCTAGTAAGCACAAGTCATCAGCTTGTGCTGATTACGTCCCTGCCCTTTGTACA-CACCGCCCGTCGCTACTACCGATTGAATGGCTTAGTGAGGCCCTCGGATCGATGCTCGGAGACTGGCAA-CAGTTTCCGTTCGTTGAG-AAGTTGGTCAAACTTGGTCATTTAGAGGAAGTAAAAGTCGTAACAAGGTTTCCGTAGGTGAACCTGCGGAAGGATCATTATT-GAT----------------------TTAG--------------------------CGGACCG-AGCGTT------------------AGC--------------------------GA--GGTTCT-----------------------------GCGATCG--------------TTTATATTTAAAA---CCCACTCTTGAACGTA-----TAAAAT-----TTATATA------------------TTAATGA-TAAAA----ATAAAGATCACTTTCAACAACGGATCTCTTGGCTCTCGCATCGATGAAGAACGTAGCGAAGTGCGATAAGTAATGTGAATTGCAGAA-TTCCGTGAATCATCGAATCTTTGAACGCAAATTGCACTTTCTGGTATTCC-GGAAAGTATGCCTGTTTGAGGGTCAGTTAAAT--AAAAATC-GG-TG-TTGT---TGCTGCCTTT------CGCGGTGAC---GCGTCGGAAT-TGGG-TCGTC---------TTAC------CTTCGG------TTAAGTGACTT-AAAA-TTTTTT----------------AT----GA--TTATTGAACGTA-TTTAAATTTTTTT------------------GTAC--------G-TTTGAGAT--ATC-GAAT-G--TTTATTAGGT-TCGGTCATC-CT--------------------------CA--TG-A-----TTCGCGCCTAT--AAT-----------TTTTCATT-AAATGACCTCAAATCAGGTAAGAATACCCGCTGAACTTAAGCATATCAATAAGC-GGAGGAAAAGAAAATAACAATGATT-CCCCTAGTAACGGCGAGTGAA-GAGGGAAAAGCTCAAA-TTTTAAAT-CTG-CTAGG-TTTTACTTATCAG-AATTGTAATTTGAAGAAGCGTTTT-C-CGCGT--CTCGGTTGGCCCAAATCCTTT-GGGATAAGGTATCATGGAA-GGGTGAGAAT-CCCGTTC--GGTT-GACC------TTA-TGACGCTCTACGATACG-CTCTCTAAGAGTCGAGTT-GTTT-GGGATTGCAGCTCAAAAT-GGGG-AGGTAAATTT-CTCCTAAGGCTAAATATCGGCGAGAGACCGATAGCGAACAAGTACC-GT-GAGGGAAAGATGAAAAGAACTTTGAAAAGAGAGTAAAATAGTAC-GTGAAATTGTTGAAAGGGAAACGATTGAAGTCAGTCGTA-CCGACGAGAAATCAGC-TTATCGC-GTGTGAACTTGTGGGCGT-GCGTGAGT-TTC----GGCCTCGCT-GTTTGCA-TGTTTGTGCGTTTTGGGTGTACTTTTTCGTAT-GGTTGGCCAACGTCAG-TTTCGATTACTATAAAATGACCGG-CGGAATGTAGCTTCGATTTCG-GTTGAAGTGTTATAGCCTCTGGTAG-ATGTGGTGATT--GGGACTGAGGATTGCAACGAAT--TCCTTT-GGACTATCCGTCTGATCTCTGAAA-GTTGCTCAGGTGCCGAAAGCTTGCTTACGGTCATCTAAG-TTGACGGTCAATAGGTTAGAACGTGATTACA-TTCGTTAAGGACGTTGG-CGTAATGGCTTTAAACGACCCGTCTTGAAACACGGACCAAGGAGTCTAACATATATGCGAGTGTT010100111--0001--00-0-------000000100000000000-1-----1--0-1-0---10----000000000010-------------1---0000000000000000001---0001000000000000000000---10----0-0-0000-0-0000-0----00-0010000000001---100100001-0000100110000-100000000000000000000001--00-0--010--0011--1----000010----00-00-0--01---000--1100001--------0-------1000000-100-000010000000000001------000---001-00--000000100001-100000000000010010-0100010000000010----0-00----01-11------01000-0000--10---0----00010000010011111001001101-10010111-10001---01000111011111001110010000100101----010010000100110000011101-00110010110
>Dominikia_aurea_KM056661
GCTCTTCAACGAGGAATCCCTAGTAAGCACAAGTCATCAGCTTGTGCTGATTACGTCCCTGCCCTTTGTACA-CACCGCCCGTCGCTACTACCGATTGAATGGCTTAGTGAGGCCCTCGGATCGATGCTCGGAGACTGGCAA-CAGTTTCCGTTCGTTGAG-AAGTTGGTCAAACTTGGTCATTTAGAGGAAGTAAAAGTCGTAACAAGGTTTCCGTAGGTGAACCTGCGGAAGGATCATTATT-GAT----------------------TTAG--------------------------CAAACCG-AGCGTT------------------AGC--------------------------GA--GGTTTT-----------------------------GCGATCG--------------TTTATATTTAAAA---CCCACTCTTGAATGTA-----TAAAAT-----TTATGTA------------------TTAATGA-TAAAA----TTAAAGATCACTTTCAACAACGGATCTCTTGGCTCTCGCATCGATGAAGAACGTAGCGAAGTGCGATATGTAATGTGAATTGCAGAA-TTCCGTGAATCATCGAATCTTTGAACGCAAATTGCACTTTCTGGTATTCC-GGAAAGTATGCCTGTTTGAGGGTCAGTTAAAT--AAAAATC-GG-TG-TTGT---TGCTGCTTTT------CGTGGTGAC---GCGTCGGAAT-TGAG-TCGTC---------TTAC------CTTCGG------TTAAGTGACTT-AAAA-TTTTCT----------------AT----GA--TTTTTGAACGTA-TTTAAATTTTTTT------------------GTAC--------G-TTTGAGAT--ATC-GAAT-G--TTTATTAGGT-TCGGTCATC-CT--------------------------CA--TG-A-----TTCGCGCCTAT--AAT-----------TTTTCATT-AAATGACCTCAAATCAGGTAAGAATACCCGCTGAACTTAAGCATATCAATAAGC-GGAGGAAAAGAAAATAACAATGATT-CCCTTAGTAACGGCGAGTGAA-GAGGGAAAAGCTCAAA-TTTTAAAT-CTG-CTTGG-TTTTACCTGTCAG-AATTGTAATTTGAAGAAGCGTTTT-C-CGCGT--CTCGGTTGGCCCAAATCCTTTGGGGATAAGGTATCATAAAA-GGGTGAGAATCCCCGTTC--GGTT-GACC------TTA-TGACGCTTTACGATACGCTCTCTAAGAAGTCGAGTTGGTTT-GGGATTGCAGCTCAAAAT--GGG-AGGTAAATTT-CTCCTAAGGCTAAATATCGGCGAGAGACCGATAGCGAACAAGTACC-GT-GAGGGAAAGATGAAAAGAACTTTGAAAAGAGAGTAAAATAGTAC-GTGAAATTGTTGAAAGGGAAACGATTGAAGTCAGTCGTA-CCGACGAGAAATCAGC-TTATCGC-GTGTGAACTTGTGGGCGT-GCATGAGT-TTC----GGCCTCGCT-GTTTGCA-TGTTTGTGCGTTTTGGATGTACTTTTTCGTAT-GGTTGGCCAACGTCAG-TTTCGATTACTATAAAATGACCGG-CGGAATGTAGCTTCGATTTCG-GTTGAAGTGTTATAGCCTCTGGTAG-ATGTGGTGATT--GGGACTGAGGATTGCAACGAATA-TCCTTT-GGGCTATCCGTCTGATCTCTGAAA-GTTGCTCAGGTGCCGAAAGCGTGCTTACGGTCATCTAAG-TTGACGGTCAATAGGTTAGAACGTGATTACA-TTCGTTAAGGACGTTGG-CGTAATGGCTTTAAACGACCCGTCTTGAAACACGGACCAAGGAGTCTAACATATATGCGAGTGTT010100111--0001--00-0-------000000100000000000-1-----1--0-1-0---10----000000000010-------------1---0000000000000000001---0001000000000000000000---10----0-0-0000-0-0000-0----00-0010000000001---100100001-0000100110000-100000000000000000000001--00-0--010--0011--1----000010----00-00-0--01---000--1100001--------0-------1000000-100-000010000000000001------000---001-00--000000100001-100000000000010010-0100010000000010----0-00----01-11------01000-0000--10---0----00010000010011111001001101-10000101-10001---010000011-1111001110010000100101----010010000100110000011100100110010110
>Dominikia_aurea_KM056659
GCTCTTGAACGAGGAATCCCTAGTAAGCACAAGTCATCAGCTTGTGCTGATTACGTCCCTGCCCTTTGTACA-CACCGCCCGTCGCTACTACCGATTGAATGGCTTAGTGAGGCCCTCGGATCGATGCTCGGAGACTGGCAA-CAGTTTCCGTTCGTTGAG-AAGTTGGTCAAACTTGGTCATTTAGAGGAAGTAAAAGTCGTAACAAGGTTTCCGTAGGTGAACCTGCGGAAGGATCATTATT-GAT----------------------TTAG--------------------------CAAACCG-AGCGTT------------------AGC--------------------------GA--GGTTTT-----------------------------GCGATCAC-------------TTTATATTTAAAA---CCCACACTTGAATGTA-----TAAAAT-----TTATGTA------------------TTAATGA-TAAAA-----TAAAGATCACTTTCAACAACGGATCTCTTGGCTCTCGCATCGATGAAGAACGTAGCGAAGTGCGATATGTAATGTGAATTGCAGAA-TTCCGTGAATCATCGAATCTTTGAACGCAAATTGCACTTTCTGGTATTCC-GGAAAGTATGCCTGTTTGAGGGTCAGTTAAAT--AAAAATC-GG-TG-TTGT---TGCTGCTTTT------CGTGGTGAC---GCGTCGGAAT-TGAG-TCGTC---------TTAC------CTTCGG------TTAAGTGACTT-AAAATTTTTCT----------------AT----GA--TTTTTGAACGTA-TTTAAATTTTTTT------------------GTAC--------G-TTTGAGAT--ATC-GAAT-G--TTTATTAGGT-TCGGTCATC-CT--------------------------CA--TG-A-----TTCGCGCCTAT--AAT-----------TTTTCATT-AAATGACCTCAAATCAGGTAAGAATACCCGCTGAACTTAAGCATATCAATAAGC-GGAGGAAAAGAAAATAACAATGATT-CCCTTAGTAACGGCGAGTGAA-GAGGGAAAAGCTCAAA-TTTTAAAT-CTG-CTTGG-TTTTACCTGTCAG-AATTGTAATTTGAAGAAGCGTTTT-C-CGCGT--CTCGGTTGGCCCAAATCCTTTTGGGATAAGGTATCATGGGA-GGGTGAGAATCCCCGTTCG-GGTT-GACC------TTATTGACGCTCTACGATACGGCTCTCTAAGAGTCGAGTT-GTTT-GGGATTGCAGCTCAAAAT--GGG-AGGTAAATTT-CTCCTAAGGCTAAATATCGGCGAGAGACCGATAGCGAACAAGTACC-GT-GAGGGAAAGATGAAAAGAACTTTGAAAAGAGAGTAAAATAGTAC-GTGAAATTGTTGAAAGGGAAACGATTGAAGTCAGTCGTA-CCGACGAGAAATCAGC-TTATCGT-GTGTGAACTTGTGGGCGT-GCGTGAGT-TTC----GGCCTCGCT-GTTTGCA-TGTTTGTGCGCTTTGGGTGTACTTTTTCGTAT-GGTTGGCCAACGTCAG-TTTCGATTACTATAAAATGACCGG-CGGAATGTAGCTTCGATTTCG-GTTGAAGTGTTATAGCCTCTGGTAG-ATGTGGTGATT--GGGACTGAGGATTGCAACGAATA-TCCTTT-GGGCTATCCGTCTGACCTCTGAAA-GTTGCTCAGGTGCCGAAAGCTTGCTTACGGTCATCTAAG-TTGACGGTCAATAGGTTAGAACGTGATTACA-TTCGTTAAGGACGTTGG-CGTAATGGCTTTAAACGACCCGTCTTGAAACACGGACCAAGGAGTCTAACATGTATGCGAGTGT-010100111--0001--00-0-------000000100000000000-1-----1--0-1-0---10----0000000000001------------1---0000000000000000001---0001000000000000000000---10----0-0-0000-0-0000-0----00-001000000001----100100001-0000100110000-100000000000000000000001--00-0--010--0011--1----000010----00-00-0--01---000--1000001--------0-------1000000-100-000010000000000001------000---001-00--000000100001-100000000000010010-0100010000000010----0-00----01-11------01000-0000--10---0----00010000010011111001001101-10000100110001---000000111-1111001110010000100101----010010000100110000011100100110010110
>Glomus_399_2
GCTCTTAAACGAGGAATCCCTAGTAAGCACAAGTCATCAGCTTGTGCTGATTACGTCCCTGCCCTTTGTACA-CACCGCCCGTCGCTACTACCGATTGAATGGCTTAGTGAGGCCCTCGGATCGGCTTTTGGAGACTGGCAA-CAGTTTTCGATTGTTGAG-AAGTTGGTCAAACTTGGTCATTTAGAGGAAGTAAAAGTCGTAACAAGGTTTCCGTAGGTGAACCTGCGGAAGGATCATTATC-GAT----------------------TTGG--------------------------CGAACCG-AGCGTT------------------AGC--------------------------GA--GGTCTC-----------------------------GCGATCAC-------------TTTATATTTAAAAC--CCAACTCTT------------TAAAT-------TTTATAATATATTTTT--------TGAATGA-TAAAA---AATTAAGATCACTTTCAACAACGGATCTCTTGGCTCTCGCATCGATGAAGAACGTAGCGAAGTGCGATAAGTAATGTGAATTGCAGAA-TTCCGTGAATCATCGAATCTTTGAACGCAAATTGCACTTTCTGGTATTCC-GGAAAGTATGCCTGTTTGAGGGTCAGTTAAAT--AAAAATC-GG-TGTTTAT---TACTACCTTC------GTTGGTGGTTTGACATCGGAAT-TGAG-TCGTC--------TTTGCT----CTTTGGG--TT---TAAGTGACTT-AAAAATTTCGT----------------AC----GA--TTTTCGAACGTA-TTTAAACTATTAT------------------GTAC--------G-TTCTTAAC--ATC---AT--A-TCTATTAGGT-GTGGTCA-T-TT--------------------------CA--TG-A-T--ATTCGCGCCTAT--AAT----------TTATTCATT-TTTTGACCTCAAATCAGGTAAGAATACCCGCTGAACTTAAGCATATCAATAAGC-GGAGGAAAAGAAAATAACAATGATT-CCCTTAGTAACGGCGAGTGAA-GGGGGAAAAGCTCAAA-TTTTAAAT-CTG-CTAGG-TTTTACCTATCAG-AGTTGTATTTTGAAGAAGCGTTTT-C-CGCGT--CTCGGTTGACCCAAATCCTTT-GGGATGAGGTATCATGGGA-GGGTGAGAAT-CCCGTCC--GGTT-GACC------TTA-TGACGCTTTACGATACGTTTTTCAAAGAGTCGAGTT-GTTT-GGGATTGCAGCTCAAAAT-GGGG-AGGTAAATTT-CTCCTAAGGCTAAATATTGGCGAGAGACCGATAGCGAACAAGTACC-GT-GAGGGAAAGATGAAAAGAACTTTGAAAAGAGAGTAAAATAGTAC-GTGAAATTGTTGAAAGGGAAACGATTGAAGTCAGTCGTA-CCGACGAGAAATCAGC-TCTTCGA-GTGTGAACTTGTGGGCGT-GTGAGAGT-TTTAA--ACCCTCGCT-GTTTGCGATGTTTGTGCTTTTTGGGTGTACTTTTTCGTAT-GGTAGGCCAACATCAG-TTTCGAGCACCATAAAATGACCGG-CGGAATGTAGCTTCGATCTCGTATTGAAGTGTTATAGCTTCTGGTAG-ATGTGGTGATT--GGGACTGAGGATTGCAACGAATA-CCTTTT-AGGCTATCCGTCTGATCTCTGAAA-GTCGCTTAGGTGCCGAAAGCGTGCTTACGGTTATTTAAGTTTGACGGTCAAAAGGTTAGAACGTGATTACA-TTCGTTAAGGATGTTGG-CGTAATGGCTTTAAACGACCCGTCTTGAAACACGGACCAAGGAGTCTAACATATATGCGAGTGTT010100111--0001--00-0-------000000100000000000-1-----1--0-1-0---10----0000000000001------------00-100010----------0------01--0000000---0000000000000000000010000-0-0000-0----00-00100000000001--100100001-0000100100000-100000000000000000000001--00-0--000000011-10----00000010--00-00-0--001-0001--1000001--------0-------1000000-100-000010000000000001------000---001-00--000000100001--10-000000001-000010101010000000010----0-00----01-1001001-01000-00001-000-00---000010000010011111001001101-10010111-10001---01000011011111001110010000100100001-010000000100110000001100100110000110
>Glomus_399_3
GCTCTTAAACGAGGAATCCCTAGTAAGCACAAGTCATCAGCTTGTGCTGATTACGTCCCTGCCCTTTGTACA-CACCGCCCGTCGCTACTACCGATTGAATGGCTTAGTGAGGCCCTCGGATCGGCTTTTGGAGACTGGCAA-CAGTTTTCGATTGTTGAG-AAGTTGGTCAAACTTGGTCATTTAGAGGAAGTAAAAGTCGTAACAAGGTTTCCGTAGGTGAACCTGCGGAAGGATCATTATC-GAT----------------------TTGG--------------------------CGAACCG-AGCGTT------------------AGC--------------------------GA--GGTCTC-----------------------------GCGATCAC-------------TTTATATTTAAAAC--CCAACTCTT------------TAAAT-------TTTATAATATATTTTT--------TGAATGA-TAAAA---AATTAAGATCACTTTCAACAACGGATCTCTTGGCTCTCGCATCGATGAAGAACGTAGCGAAGTGCGATAAGTAATGTGAATTGCAGAA-TTCCGTGAATCATCGAATCTTTGAACGCAAATTGCACTTTCTGGTATTCC-GGAAAGTATGCCTGTTTGAGGGTCAGTTAAAT--AAAAATC-GG-TGTTTAT---TACTACCTTC------GTTGGTGGTTTGACATCGGAAT-TGAG-TCGTC--------TTTGCT----CTTTGGG--TT---TAAGTGACTT-AAAAATTTCGT----------------AC----GA--TTTTCGAACGTA-TTTAAACTATTAT------------------GTAC--------G-TTCTTAAC--ATC---AT--A-TCTATTAGGT-GTGGTCA-T-TT--------------------------CA--TG-A-T--ATTCGCGCCTAT--AAT----------TTATTCATT-TTTTGACCTCAAATCAGGTAAGAATACCCGCTGAACTTAAGCATATCAATAAGC-GGAGGAAAAGAAAATAACAATGATT-CCCTTAGTAACGGCGAGTGAA-GGGGGAAAAGCTCAAA-TTTTAAAT-CTG-CTAGG-TTTTACCTATCAG-AGTTGTATTTTGAAGAAGCGTTTT-C-CGCGT--CTCGGTTGACCCAAATCCTTT-GGGATGAGGTATCAT-GGA-GGGTGAGAAT-CCCGTCC--GGTT-GACC------TTA-TGACGCTTTACGATACG-TTTTCAAAGAGTCGAGTT-GTTT-GGGATTGCAGCTCAAAAT--GGG-AGGTAAATTT-CTCCTAAGGCTAAATATTGGCGAGAGACCGATAGCGAACAAGTACC-GT-GAGGGAAAGATGAAAAGAACTTTGAAAAGAGAGTAAAATAGTAC-GTGAAATTGTTGAAAGGGAAACGATTGAAGTCAGTCGTA-CCGACGAGAAATCAGC-TCTTCGA-GTGTGAACTTGTGGGCGT-GTGAGAGT-TTTAA--ACCCTCGCT-GTTTGCGATGTTTGTGCTTTTTGGGTGTACTTTTTCGTAT-GGTAGGCCAACATCAG-TTTCGAGCACCATAAAATGACCGG-CGGAATGTAGCTTCGATCTCGTATTGAAGTGTTATAGCTTCTGGTAG-ATGTGGTGATT--GGGACTGAGGATTGCAACGAATA-CCTTTT-AGGCTATCCGTCTGATCTCTGAAA-GTCGCTTAGGTGCCGAAAGCGTGCTTACGGTTATTTAAGTTTGACGGTCAAAAGGTTAGAACGTGATTACA-TTCGTTAAGGATGTTGG-CGTAATGGCTTTAAACGACCCGTCTTGAAACACGGACCAAGGAGTCTAACATATATGCGAGTGTT010100111--0001--00-0-------000000100000000000-1-----1--0-1-0---10----0000000000001------------00-100010----------0------01--0000000---0000000000000000000010000-0-0000-0----00-00100000000001--100100001-0000100100000-100000000000000000000001--00-0--000000011-10----00000010--00-00-0--001-0001--1000001--------0-------1000000-100-000010000000000001------000---001-00--000000100001--10-000000001-000010101010000000010----0-00----01-1001001-01000-00001-000-00---000010000010011111001001101-10011111-10001---010001111-1111001110010000100100001-010000000100110000001100100110000110
>Glomus_399_5
GCTCTTAAACGAGGAATCCCTAGTAAGCACAAGTCATCAGCTTGTGCTGATTACGTCCCTGCCCTTTGTACA-CACCGCCCGTCGCTACTACCGATTGAATGGCTTAGTGAGGCCCTCGGATCGGCTTTTGGAGACTGGCAA-CAGTTTTCGATTGTTGAG-AAGTTGGTCAAACTTGGTCATTTAGAGGAAGTAAAAGTCGTAACAAGGTTTCCGTAGGTGAACCTGCGGAAGGATCATTATC-GAT----------------------TTGG--------------------------CGAACCG-AGCGTT------------------AGC--------------------------GA--GGTCTC-----------------------------GCGATCAC-------------TTTATATTTAAAAC--CCAACTCTT------------TAAAT-------TTTATAATATATTTTT--------TGAATGA-TAAAA---AATTAAGATCACTTTCAACAACGGATCTCTTGGCTCTCGCATCGATGAAGAACGTAGCGAAGTGCGATAAGTAATGTGAATTGCAGAA-TTCCGTGAATCATCGAATCTTTGAACGCAAATTGCACTTTCTGGTATTCC-GGAAAGTATGCCTGTTTGAGGGTCAGTTAAAT--AAAAATC-GG-TGTTTAT---TACTACCTTC------GTTGGTGGTTTGACATCGGAAT-TGAG-TCGTC--------TTTGCT----CTTTGGG--TT---TAAGTGACTT-AAAAATTTCGT----------------AC----GA--TTTTCGAACGTA-TTTAAACTATTAT------------------GTAC--------G-TTCTTAAC--ATC---AT--A-TCTATTAGGT-GTGGTCA-T-TT--------------------------CA--TG-A-T--ATTCGCGCCTAT--AAT----------TTATTCATT-TTTTGACCTCAAATCAGGTAAGAATACCCGCTGAACTTAAGCATATCAATAAGC-GGAGGAAAAGAAAATAACAATGATT-CCCTTAGTAACGGCGAGTGAA-GGGGGAAAAGCTCAAA-TTTTAAAT-CTG-CTAGG-TTTTACCTATCAG-AGTTGTATTTTGAAGAAGCGTTTT-C-CGCGT--CTCGGTTGACCCAAATCCTTT-GGGATGAGGTATCAT-GGA-GGGTGAGAAT-CCCGTCC--GGTT-GACC------TTA-TGACGCTTTACGATACG-TTTTCAAAGAGTCGAGTT-GTTT-GGGATTGCAGCTCAAAAT--GGG-AGGTAAATTT-CTCCTAAGGCTAAATATTGGCGAGAGACCGATAGCGAACAAGTACC-GT-GAGGGAAAGATGAAAAGAACTTTGAAAAGAGAGTAAAATAGTAC-GTGAAATTGTTGAAAGGGAAACGATTGAAGTCAGTCGTA-CCGACGAGAAATCAGC-TCTTCGA-GTGTGAACTTGTGGGCGT-GTGAGAGT-TTTAA--ACCCTCGCT-GTTTGCGATGTTTGTGCTTTTTGGGTGTACTTTTTCGTAT-GGTAGGCCAACATCAG-TTTCGAGCACCATAAAATGACCGG-CGGAATGTAGCTTCGATCTCGTATTGAAGTGTTATAGCTTCTGGTAG-ATGTGGTGATT--GGGACTGAGGATTGCAACGAATA-CCTTTT-AGGCTATCCGTCTGATCTCTGAAA-GTCGCTTAGGTGCCGAAAGCGTGCTTACGGTTATTTAAGTTTGACGGTCAAAAGGTTAGAACGTGATTACA-TTCGTTAAGGATGTTGG-CGTAATGGCTTTAAACGACCCGTCTTGAAACACGGACCAAGGAGTCTAACATATATGCGAGTGTT010100111--0001--00-0-------000000100000000000-1-----1--0-1-0---10----0000000000001------------00-100010----------0------01--0000000---0000000000000000000010000-0-0000-0----00-00100000000001--100100001-0000100100000-100000000000000000000001--00-0--000000011-10----00000010--00-00-0--001-0001--1000001--------0-------1000000-100-000010000000000001------000---001-00--000000100001--10-000000001-000010101010000000010----0-00----01-1001001-01000-00001-000-00---000010000010011111001001101-10011111-10001---010001111-1111001110010000100100001-010000000100110000001100100110000110
>Glomus_399_4
GCTCTTCAACGAGGAATCCCTAGTAAGCACAAGTCATCAGCTTGTGCTGATTACGTCCCTGCCCTTTGTACA-CACCGCCCGTCGCTACTACCGATTGAATGGCTTAGTGAGGCCCTCGGATCGGCTTTTGGAGACTGGAAA-CAGTTTTCGATTGTTGAG-AAGTTGGTCAAACTTGGTCATTTAGAGGAAGTAAAAGTCGTAACAAGGTTTCCGTAGGTGAACCTGCGGAAGGATCATTATC-GAT----------------------TTGG--------------------------CGAACCG-AGCGTT------------------AGC-------------------------TTC--GGTCTC-----------------------------GCGATCAC-------------TTTATATTTAAAAC--CCAACTCTT------------TAAAT-------TTTATAATATATTTTT--------TGAATGA-TAAAA---AATTAAGATCACTTTCAACAACGGATCTCTTGGCTCTCGCATCGATGAAGAACGTAGCGAAGTGCGATAAGTAATGTGAATTGCAGAA-TTCCGTGAATCATCGAATCTTTGAACGCAAATTGCACTTTCTGGTATTCC-GGAAAGTATGCCTGTTTGAGGGTCAGTTAAAT--AAAAATC-GG-TGTTTAT---TACTACCTTC------GTTGGTGGTTTGACATCGGAAT-TGAG-TCGTC--------TTTGCT----CTTTGGG--TT---TAAGTGACTT-AAAAATTTCGT----------------AC----GA--TTTTCGAACGTA-TTTAAACTATTAT------------------GTAC--------G-TTCTTAAC--ATC---AT--A-TCTATTAGGT-GTGGTCA-T-TT--------------------------CA--TG-A-T--ATTCGCGCCTAT--AAT----------TTATTCATT-TTTTGACCTCAAATCAGGTAAGAATACCCGCTGAACTTAAGCATATCAATAAGC-GGAGGAAAAGAAAATAACCATGATT-CCCTTAGTAACGGCGAGTGAA-AGGGGAAAAGCTCAAA-TTTTAAAT-CTG-TTAGG-TTTTATCTATCAG-AATTGTATTTTAAGAAAGCGTTTT-C-CGCGT--CTCGGTTGACCCAAATCCTTT-GGGATGAGGTATCAT-GGA-GGGTGAGAAT-CCCGTCC--GGTT-GACC------TTA-TGACGCTCTACGATACG-TTTTCAAAGAGTCGAGTT-GTTT-GGGATTGCAGCTCAAAAT--GGG-AGGTAAATTT-CTCCTAAGGCTAAATATTGGCGAGAGACCGATAGCGAACAAGTACC-GT-GAGGGAAAGATGAAAAGAACTTTGAAAAGAGAGTTAAATAGTAC-GTGAAATTGTTGAAAGGGAAACGATTGAAGCCAGTCATA-CTGGCGTGAAATCAGT-TTTTCGA-GTGTGAACTTGTGGGCGT-GTGAGAGC-TTTAA--ACCCTCGCT-GTTTGCAACGTTTGTGCTTTTTTGGTGTACTTTTTCGTAT-GG-AGGCCAACATCAG-TTTCGAGCACCATAAAATGACCGG-CGGAATGTAGCTTCGATCTCGTATTGAAGTGTTATAGCTTCTGGTAG-ATGTGGTGATT--GGGACTGAGGATTGCAACGAATA-CCTTTT-AGGCTATCCGTCTGATCTCTGAAA-GTCGCTTAGGTGCCGAAAGCGTGCTTACGGTTATTTAAGTTTGACGGTCAAAAGGTTAGAACGTGATTACA-TTCGTTAAGGATGTTGG-CGTAATGGCTTTAAACGACCCGTCTTGAAACACGGACCAAGGAGTCTAACATATATGCGAGTGTT010100111--0001--00-0-------000000100000000000-1-----01-001-0---10----0000000000001------------00-100010----------0------01--0000000---0000000000000000000010000-0-0000-0----00-00100000000001--100100001-0000100100000-100000000000000000000001--00-0--000000011-10----00000010--00-00-0--001-0001--1000001--------0-------1000000-100-000010000000000001------000---001-00--000000100001--10-000000001-000010101010000000010----0-00----01-1001001-01000-00001-000-00---000010000010011111001001101-10011111-10001---010001111-1111001110010000100100001-010000000101110000001100100110000110
>Glomus_399_6
GCTCTTCAACGAGGAATCCCTAGTAAGCACAAGTCATCAGCTTGTGCTGATTACGTCCCTGCCCTTTGTACA-CACCGCCCGTCGCTACTACCGATTGAATGGCTTAGTGAGGCCCTCGGATCGGCTTTTGGAGACTGGAAA-CAGTTTTCGATTGTTAAG-AAGTTGGTCAAACTTGGTCATTTAGAGGAAGTAAAAGTCGTAACAAGGTTTCCGTAGGTGAACCTGCGGAAGGATCATTATC-GAT----------------------TTGG--------------------------CGAACCG-AGCGTT------------------AGC-------------------------TTC--GGTCTC-----------------------------GCGATCAC-------------TTTATATTTAAAAC--CCAACTCTT------------TAAA--------TTTATAATATATTTTT--------TGAATGA-T-AAA---AATTAAGATCACTTTCAACAACGGATCTCTTGGCTCTCGCATCGATGAAGAACGTAGCGAAGTGCGATAAGTAATGTGAATTGCAGAA-TTCCGTGAATCATCGAATCTTTGAACGCAAATTGCACTTTCTGGTATTCC-GGAAAGTATGCCTGTTTGAGGGTCAGTTAAAT--AAAAATC-GG-TGTTTGT---TACTACCTTT------GTTGGTGGTTTGACATCGGAAT-TGAG-TCGTC--------TTTGCC-----CTTTGG--TT---TAAGTGACTT-AAAA-TTTCGT----------------AC----GA--TTTTTGAACGTA-TTTAAACTATTAT------------------GTAC--------G-TTCTTAAC--ATC---AT--A-TCTATTAGGT-GTGGTCATT-TT--------------------------CA--TG-ATT--ATTCGCGCCTAT--AAT----------TTATTCATT-TTTTGACCTCAAATCAGGTAAGAATACCCGCTGAACTTAAGCATATCAATAAGC-GGAGGAAAAGAAAATAACAATGATT-CCCTTAGTAACGGCGAGTGAA-GGGGGAAAAGCTCAAA-TTTTAAAT-CTG-CTAGG-TTTTACCTATCAG-AGTTGTATTTTGAAGAAGCGTTTT-C-CGCGT--CTCAGTTGACCCAAATCCTTT-GGGATGAGGTATCAT-GGA-GGGTGAGAAT-CCCGTCC--GGTT-GACC------TTA-TGACGCTCTACGATACG-TTTTCAAAGAGTCGAGTT-GTTT-GGGATTGCAGCTCAAAAT--GGG-AGGTAAATTT-CTCCTAAGGCTAAATATTGGCGAGAGACCGATAGCGAACAAGTACC-GT-GAGGGAAAGATGAAAAGAACTTTGAAAAGAGAGTAAAATAGTAC-GTGAAATTGTTGAAAGGGAAACGATTGAAGTCAGTCATA-CCGACGAGAAATCAGCTTTTTCGA-GTGTGAACTTGTGGGCGT-GTGAGAGC-TTTAA--ACCCTCGCT-GTTTGCAACGTTTGTGCTTTTTTGGTGTACTTTTTCGTAT-GGTAGGCCAACATCAG-TTTCGAGCACCATAAAATGACCGG-CGGAATGTAGCTTCGATCTCGTATTGAAGTGTTATAGCTTCTGGTAG-ATGTGGTGATT--GGGACTGAGGATTGCAACGAATA-CCTTTT-AGGCTATCCGTCTGATCTCTGAAA-GTCGCTTAGGTGCCGAAAGCGTGCTTACGGTTATTTAAGTTTGACGGTCAAAAGGTTAGAACGTGATTACA-TTCGTTAAGGATGTTGG-CGTAATGGCTTTAAACGACCCGTCTTGAAACACGGACCAAGGAGTCTAACATATATGCGAGTGTT010100111--0001--00-0-------000000100000000000-1-----01-001-0---10----0000000000001------------00-100010----------0------1---0000000---0000000000000000000010000-0-0000-0----00-00100000100001--100100001-0000100100000-100000000000000000000001--00-0--000000011-10----000000-1--00-00-0--001-0001--1100001--------0-------1000000-100-000010000000000001------000---001-00--000000100001--10-000000001-000010100010000000010----0-00----01-1000001-01000-00001-000-00---000010000010011111001001101-10011111-10001---010001111-1111001100010000100100001-010000000100110000001100100110000110
>Dominikia_compressa_HG798895
GCTCTTCAACGAGGAATCCCTAGTAAGCACAAGTCACTAGCTTGTGCTGATTACGTCCCTGCCCTTTGTACA-CACCGCCCGTCGCTACTACCGATTGAATGGCTTAGTGAGGCCCTCGGATCGATGCTCAGAAACTGGCAA-CAGTTTTTGTTTGTTGAG-AAGTTGGTCAAACTTGGTCATTTAGAGGAAGTAAAAGTCGTAACAAGGTTTCCGTAGGTGAACCTGCGGAAGGATCATTACT-AGT----------------------ATGG--------------------------CGAATCG-AGCGTT------------------AGC--------------------------GA--GGTTTT-----------------------------GCGATCTAA------------TTTATATTTAAAAC--CTCACTCTT------------TAAATG------TAT----TATATTGTATTT--------TTGA-TAAAT---AAAAAAGATCACTTTCAACAACGGATCTCTTGGCTCTCGCATCGATGAAGAACGTAGCGAAGTGCGATAAGTAGTGTGAATTGCAGAA-TTCCGTGAATCATCGAATCTTTGAACGCAAATTGCACTCTCTGGTATTCC-GGAGAGTATGCCTGTTTGAGGGTCAATTAAAT--AAAATCG-GG-CG-TTTT---TACTGTC-------------------------CGGAAT-TGGG-TCGTC--------ATAAC-------TTCGG--TT----AAGTGACCT-AAAA-TTTTGT----------------AT----GATTTTTACAAACGTA-TTTAAAATATTTTT-----------------GTAC-GTT------TTTGTAAT--ATT-CAGT--T--TTATTAGAT-GTGGTCATT-TT--------------------------TA--TG-G-----TTCGCGTCTAT--AAT-----------TTCTCATC-TATTGACCTCAAATCAGGTAAGAATACCCGCTGAACTTAAGCATATCAATAAGC-GGAGGAAAAGAAAATAACAATGATT-CCCTTAGTAACGGCGAGTGAA-GGGGGATAAGCTCAAA-TTTTAAAT-CTG-CTGGG-TTATACCTATCAG-AGTTGTAATTTGAAGAAGCGTTTT-C-CGCGT--CTCGGTTGGTCCAAATCCTTT-GGGATAAGGTATCAT-GGA-GGGTGAGAAT-CCCGTTC--GGCC-GATT------TTA-TGACGCTCTA-GATACG-CTTTCAAAGAGTCGAGTT-GTTT-GGGATTGCAGCTCAAAAT--GGG-AGGTAAATTT-CTCCTAAGGCTAAATATCGGCGAGAGACCGATAGCGAACAAGTACC-GT-GAGGGAAAGATGAAAAGAACTTTGAAAAGAGAGTTAAATAGTAC-GTGAAATTGTTGAAAGGGAAACGATTGAAGTCAGTCGTA-CTTACGAAAAATCAAC-TCTTCG--GTGCAGATTTGTGGGCGT-GCGTGAGC-CTTAC--GGCCTCGTT-GTTTGCAACGTCTGTGTTCTTGGGGTGTACTTTTTCGTGT-GGTAGGTCAACGTCAG-TTTTGTTCGCTATAAAATAACTTG-AGGAATGTAGCTTCGATCTTGTATTGAAGTGTTATAGCCTTTCGTAG-ATGTGGCGTCC--GGGACTGAGGATTGCAACGAATA-CCTTTTTGGGCTATCCGCCTGACCTCTGATA-GTTGCTTGGGTGTCGAAAGCTTGCT-ACGATCATCTAAG-ACGACGGTCAAAAGGTTAGAACGTGATTATA-TTCGTTAAGGGTGTTGA-CGTAATGACTTTAAACGACCCGTCTTGAAACACGGACCAAGGAGTCTAACATGTATGCGAGTGTT010100111--0001--00-0-------000000100000000000-1-----1--0-1-0---10----00000000000001-----------00-100010----------0------001-0000000---00001000-000000000000000000-0--1------00-00100000000001--100100001-0000100110000-100000001------------------------------11-10----0000-1-----0-00-0--001-001---1100001--------0-------100000000000000010000000000000-1----000---000110---000-0-00001-1000000000001-0001-0100010000000010----0-00----01-11------01000-0000--10---0----00010000010011111001001101-10011111-10001---010011111-11110011101-0000100100001-010000000100110000001100100011010110
>Dominikia_compressa_HG798896
GCTCTTCAACGAGGAATCCCTAGTAAGCACAAGTCACTAGCTTGTGCTGATTACGTCCCTGCCCTTTGTACA-CACCGCCCGTCGCTACTACCGATTGAATGGCTTAGTGAGGCCCTCGGATCGATGCTCAGAAACTGGCAA-CAGTTTTTGTTTGTTGAG-AAGTTGGTCAAACTTGGTCATTTAGAGGAAGTAAAAGTCGTAACAAGGTTTCCGTAGGTGAACCTGCGGAAGGATCATTACT-AGT----------------------ATGG--------------------------CGAATCG-AGCGTT------------------AGC--------------------------GA--GGTTTT-----------------------------GCGATCTAA------------TTTATATTTAAAAC--CTCACTCTT------------TAAATG------TAT----TATATTGTATTT--------TTGA-TAAAT---AAAAAAGATCACTTTCAACAACGGATCTCTTGGCTCTCGCATCGATGAAGAACGTAGCGAAGTGCGATAAGTAGTGTGAATTGCAGAA-TTCCGTGAATCATCGAATCTTCGAACGCAAATTGCACTCTCTGGTATTCC-GGAGAGTATGCCTGTTTGAGGGTCAATTAAAT--AAAATCG-GG-CG-TTTT---TACTGTC-------------------------CGGAAT-TGGG-TCGTC--------ATAAC-------TTCGG--TT----AAGTGACCT-AAAA-TTTTGT----------------AT----GATTTTTACAAACGTA-TTTAAAATATTTTT-----------------GTAC-GTT------TTTGTAAT--ATT-CAGT--T--TTATTAGAT-GTGGTCATT-TT--------------------------TA--TG-G-----TTCGCGTCTAT--AAT-----------TTCTCATC-TATTGACCTCAAATCAGGTAAGAATACCCGCTGAACTTAAGCATATCAATAAGC-GGAGGAAAAGAAAATAACAATGATT-CCCTTAGTAACGGCGAGTGAA-GGGGGATAAGCTCAAA-TTTTAAAT-CTG-CTGGG-TTATACCTATCAG-AGTTGTAATTTGAAGAAGCGTTTT-C-CGCGT--CTCGGTTGGTCCAAATCCTTT-GGGATAAGGTATCAT-GGA-GGGTGAGAAT-CCCGTTC--GGCC-GATT------TTA-TGACGCTCTA-GATACG-CTTTCAAAGAGTCGAGTT-GTTT-GGGATTGCAGCTCAAAAT--GGG-AGGTAAATTT-CTCCTAAGGCTAAATATCGGCGAGAGACCGATAGCGAACAAGTACC-GT-GAGGGAAAGATGAAAAGAACTTTGAAAAGAGAGTTAAATAGTAC-GTGAAATTGTTGAAAGGGAAACGATTGAAGTCAGTCGTA-CTTACGAGAAATCAAC-TCTTCG--GTGCAGATTTGTGGGCGT-GCGTGAGC-CTTAC--GGCCTCGTT-GTTTGCAACGTCTGTGCTCTTGGGGTGTACTTTTTCGTGT-GGTAGGTCAACGTCAG-TTTTGTTCGCCATAAAATAACTTG-AGGAATGTAGCTTCGATCTTGTATTGAAGTGTTATAGCCTTTCGTAG-ATGTGGCGTCC--GGGACTGAGGATTGCAACGAATA-CCTTTTTGGGCTATCCGCCTGACCTCTGATA-GTTGCTTGGGTGTCGAAAGCTTGCTTACGATCATCTAAG-ACGACGGTCAAAAGGTTAGAACGTGATTATA-TTCGTTAAGGATGTTGA-CGTAATGACTTTAAACGACCCGTCTTGAAACACGGACCAAGAAGTCTAACATATATGCGAGTGTT010100111--0001--00-0-------000000100000000000-1-----1--0-1-0---10----00000000000001-----------00-100010----------0------001-0000000---00001000-000000000000000000-0--1------00-00100000000001--100100001-0000100110000-100000001------------------------------11-10----0000-1-----0-00-0--001-001---1100001--------0-------100000000000000010000000000000-1----000---000110---000-0-00001-1000000000001-0001-0100010000000010----0-00----01-11------01000-0000--10---0----00010000010011111001001101-10011111-10001---010011111-11110011101-0000100100001-010000000100110000001100100010010110
>Dominikia_compressa_HG798897
GCTCTTGAACGAGGAATCCCTAGTAAGCACAAGTCACTAGCTTGTGCTGATTACGTCCCTGCCCTTTGTACA-CACCGCCCGCCGCTACTACCGATTGAATGGCTTAGTGAGGCCCTCGGATCGATGCTCAGAAACTGGCAA-CAGTTTTTGTTTGTTGAG-AAGTTGGTCAAACTTGGTCATTTAGAGGAAGTAAAAGTCGTAACAAGGTTTCCGTAGGTGAACCTGCGGAAGGATCATTACT-AGT----------------------ATGG--------------------------CGAATCG-AGCGTT------------------AGC--------------------------GA--GGTTTT-----------------------------GCGATCTAA------------TTTATATTTAAAAC--CTCACTCTT------------TAAATG------TAT----TATATTGTATTT--------TTGA-TAAAT---AAAAAAGATCACTTTCAACAACGGATCTCTTGGCTCTCGCATCGATGAAGAACGTAGCGAAGCGCGATAAGTAGTGTGAATTGCAGAA-TTCCGTGAATCATCGAATCTTTGAACGCAAATTGCACTCTCTGGTATTCC-GGAGAGTATGCCTGTTTGAGGGTCAATTAAAT--AAAATCG-GG-CG-TTTT---TACTGTC-------------------------CGGAAT-TGGG-TCGTC--------ATAAC-------TTCGG--TT----AAGTGACCT-AAAA-TTTTGT----------------AT----GATTTTTACAAACGTA-TTTAAAATATTTTT-----------------GTAC-GTT------TTTGTAAT--ATT-CAGT--T--TTATTAGAT-GTGGTCATT-TT--------------------------TA--TG-G-----TTCACGTCTAT--AAT-----------TTCTCATC-TATTGACCTCAAATCAGGTAAGAATACCCGCTGAACTTAAGCATATCAATAAGC-GGAGGAAAAGAAAATAACAATGATT-CCCTTAGTAACGGCGAGTGAA-GGGGGATAAGCTCAAA-TTTTAAAT-CTG-CTGGG-TTATACCTATCAG-AGTTGTAATTTGAAGAAGCGTTTT-C-CGCGT--CTCGGTTGGTCCAAATCCTTT-GGGATAAGGTATCAT-GGA-GGGTGAGAAT-CCCGTTC--GGCC-GATT------TTA-TGACGCTCTA-GATACG-CTTTCAAAGAGTCGAGTT-GTTT-GGGATTGCAGCTCAAAAT--GGG-AGGTAAATTT-CTCCTAAGGCTAAATATCGGCGAGAGACCGATAGCGAACAAGTACC-GT-GAGGGAAAGATGAAAAGAACTTTGAAAAGAGAGTTAAATAGTAC-GTGAAATTGTTGAAAGGGAAACGATTGAAGTCAGTCGTA-CTTACGAGAAATCAAC-TCTTCG--GTGCAGATTTGTGGGCGT-GCGTGAGC-CTTAC--GGCCTCGTT-GTTTGCAACGTCTGTGTTCTTGGGGTGTACTTTTTCGTGT-GGTAGGTCAACGTCAG-TTTTGTTCGCTATAAAATAACTTG-AGGAATGTAGCTTCGATCTTGTATTGAAGTGTTATAGCCTTTCGTAG-ATGTGGCGTCC--GGGACTGAGGATTGCAACGAATA-CCTTTTTGGGCTATCCGCCTGACCTCTGATA-GTTGCTTGGGTGTCGAAAGCTTGCTTACGATCATCTAAG-ACGACGGTCAAAAGGTTAGAACGTGATTATA-TTCGTTAAGGATGTTGA-CGTAATGACTTCAAACGACCCGTCTTGAAACACGGACCAAGGAGTCTAACATATATGCGAGTGTT010100111--0001--00-0-------000000100000000000-1-----1--0-1-0---10----00000000000001-----------00-100010----------0------001-0000000---00001000-000000000000000000-0--1------00-00100000000001--100100001-0000100110000-100000001------------------------------11-10----0000-1-----0-00-0--001-001---1100001--------0-------100000000000000010000000000000-1----000---000110---000-0-00001-1000000000001-0001-0100010000000010----0-00----01-11------01000-0000--10---0----00010000010011111001001101-10011111-10001---010011111-11110011101-0000100100001-010000000100110000001100100010010110
>Dominikia_compressa_HG798899
GCTCTTGAACGAGGAATCCCTAGTAAGCACAAGTCACTAGCTTGTGCTGATTACGTCCCTGCCCTTTGTACA-CACCGCCCGTCGCTACTACCGATTGAATGGCTTAGTGAGGCCCTCGGATCGATGCTCAGAAACTGGCAA-CAGTTTTTGTTTGTTGAG-AAGTTGGTCAAACTTGGTCATTTAGAGGAAGTAAAAGTCGTAACAAGGTTTCCGTAGGTGAACCTGCGGAAGGATCATTACT-AGT----------------------ATGG--------------------------CGAATCG-AGCGTT------------------AGC--------------------------GA--GGTTTT-----------------------------GCGATCTAA------------TTTATATTTAAAAC--CTCACTCTT------------TAAATG------TAT----TATATTGTATTT--------TTGA-TAAAT---AAAAAAGATCACTTTCAACAACGGATCTCTTGGCTCTCGCATCGATGAAGAACGTAGCGAAGTGCGATAAGTAGTGTGAATTGCAGAA-TTCCGTGAATCATCGAATCTTTGAACGCAAATTGCACTCTCTGGTATTCC-GGAGAGTATGCCTGTTTGAGGGTCAATTAAAT--AAAATCG-GG-CG-TTTT---TACTGTC-------------------------CGGAAT-TGGG-TCGTC--------ATAAC-------TTCGG--TT----AAGTGACCT-AAAA-TTTTGT----------------AT----GATTTTTACAAACGTA-TTTAAAATATTTTT-----------------GTAC-GTT------TTTGTAAT--ATT-CAGT--T--TTATTAGAT-GTGGTCATT-TT--------------------------TA--TG-G-----TTCGCGTCTAT--AAT-----------TTCTCATC-TATTGACCTCAAATCAGGTAAGAATACCCGCTGAACTTAAGCATATCAATAAGC-GGAGGAAAAGAAAATAACAATGATT-CCCTTAGTAACGGCGAGTGAA-GGGGGATAAGCTCAAA-TTTTAAAT-CTG-CTGGG-TTATACCTATCAG-AGTTGTAATTTGAAGAAGCGTTTT-C-CGCGT--CTCGGTTGGTCCAAATCCTTT-GGGATAAGGTATCAT-GGA-GGGTGAGAAT-CCCGTTC--GGCC-GATT------TTA-TGACGCTCTA-GATACG-CTTTCAAAGAGTCGAGTT-GTTT-GGGATTGCAGCTCAAAAT--GGG-AGGTAAATTT-CTCCTAAGGCTAAATATCGGCGAGGGACCGATAGCGAACAAGTACC-GT-GAGGGAAAGATGAAAAGAACTTTGAAAAGAGAGTTAAATAGTAC-GTGAAATTGTTGAAAGGGAAACGATTGAAGTCAGTCGTA-CTTACGAGAAATCAAC-TCTTCG--GTGCAGATTTGTGGGCGT-GCGTGAGC-CTTGC--GGCCTCGTT-GTTTGCAACGTCTGTGTTCTTGGGGTGTACTTTTTCGTGT-GGTAGGTCAACGTCAG-TTTTGTTCGCTATAAAATAACTTG-AGGAATGTAGCTTCGATCTTGTATTGAAGTGTTATAGCCTTTCGTAG-ATGTGGCGTCC--GGGACTGAGGATTGCAACGAATA-CCTTTTTGGGCTATCCGCCTGACCTCTGATA-GTTGCTTGGGTGTCGAAAGCTTGCTTACGATCATCTAAG-ACGACGGTCAAAAGGTTAGAACGTGATTATA-TTCGTTAAGGATGTTGA-CGTAATGACTTTAAACGACCCGTCTTGAAACACGGACCAAGGAGTCTAACATATGTGCGAGTGTT010100111--0001--00-0-------000000100000000000-1-----1--0-1-0---10----00000000000001-----------00-100010----------0------001-0000000---00001000-000000000000000000-0--1------00-00100000000001--100100001-0000100110000-100000001------------------------------11-10----0000-1-----0-00-0--001-001---1100001--------0-------100000000000000010000000000000-1----000---000110---000-0-00001-1000000000001-0001-0100010000000010----0-00----01-11------01000-0000--10---0----00010000010011111001001101-10011111-10001---010011111-11110011101-0000100100001-010000000100110000001100100010010110
>Dominikia_litorea_MG710519
GCTCTTCAACGAGGAATCCCTAGTAAGCACAAGTCATCAGCTTGTGCTGATTACGTCCCTGCCCTTTGTACA-CACCGCCCGTCGCTACTACCGATTGAATGGCTTAGTGAGGCCCTCGAATTGACGTTCGGAAACTGGCAA-CAGTTTTCGTTTGTTGAG-AAGTTGGTCAAACTTGGTCATTTAGAGGAAGTAAAAGTCGTAACAAGGTTTCCGTAGGTGAACCTGCGGAAGGATCATTAAT-ATT----------------------TGAGTCGGG-GTTG-TTCTTGTGGTCT--TCGTTCGG-TTCTTT-----TTTGTGTCTTTAAAGCCCGGGAATAACTCTGACACAAATATGAA--CACTTT----TATTCTCTCTATATTTTTTAATATAAGGAGCAAGA----------TGATATATTTAAAAC--CCAACTCTT------------TAAATG------TTTTTATAACTATTGTGTATTT----------TAAAT---AAAAAAGATCACTTTCAACAACGGATCTCTTGGCTCTCGCATCGATGAAGAACGTAGCGAAGTGCGATATGTAATGTGAATTGCAGAA-TTCCGTGAATCATCGAATTTTTGAACGCAAATTGCACTCTCCGGTATTCC-GGAGAGTATGCCTGTTTGAGGGTCAGTAAAAT--AAAAATC-GA-TG-TTGT---TGTCACCTT-------CGTGGTAAC---GCGTCGGAAT-TGAG-TCATC---------TTAC------CTTCGG--TT----AAGTGACTT-AAAATTTTTAC----------------GC----GA--ATTCGAAACGTA-TTTAACGTTTATTGAT--------------GGTAC--------G-TTTGCGAT-ATTC-CAAT--AATATATTAGAT-GCAGTCATT-CC--------------------------TA--TG-A-----TTCGCGTCTAT--AAC-----------TTTTCATT-TCTTGACCTCAAATCAGGTAAGAGTACCCGCTGAACTTAAGCATATCAATAAGC-GGAGGAAAAGAAAATAACAATGATT-CCCCTAGTAACGGCGAGTGAA-GAGGGATTAGCTCAAA-TTTAAAAT-CTG-CTGGG-TTTTACCTATCAG-AGTTGTAATTTAAAGAGGCGTTTT-C-CGCGT--CATTGTTGGTCCAAATCCTTT-GGGATAAGGTATCAT-GGA-GGGTGAGAAT-CCCGTCC--GGCC-GACA------TCA-TGATGTTTTACGATACG-CTTTCAAAGAGTCGAGTT-GTTT-GGGATTGCAGCTCAAAAT--GGG-AGGTAAATTT-CTCCTAAGGCTAAATATTGGCGAGAGACCGATAGCGAACAAGTACC-GT-GAGGGAAAGATGAAAAGAACTTTGAAAAGAGAGTTAAAAAGTAC-GTGAAATTGTTGAAAGGGAAACGATTGAAGTCAGTCGTA-CCGACGAGAAATCAGC-TTTTCGA-ATGTGCATTTGTGGGCGT-ATGAGAGC-TTCAC--GGCCTTGTT-GTTTGCAATATGTATGTTTCTTAGGTGTACTTTTTCGTAT-GGTAGGTCAATGTCGG-TTTTGATAGCCATAAAATGATCGG-AGGAATGTAGCTTCGGCCTCG-GTTGAAGTGTTATAGCCTTTGGTAA-ATGTGGTGATT--AGGACCGAGGATTGCAACGAATA-CCTTTT-AGGCTATCCGTCTGACCTCTGAAA-GTTACTTAGGTGCCGAAAGCTTGCTTACGGCCATCTAAG-TTGACGGTCAAAAGGTTAGAACGTGATTATA-TTCGTTAAGGACGTTGA-CGTAATGGCTTTAAACGACCCGTCTTGAAACACGGACCAAGGAGTCTAACATATATGCGAGTGTT010100111--000000000001010010000001000000000000010000000001-00000010-0000000000000001--0-------00-100010----------0------001-0000000---0000000000000000000000000000000000000-1--00-00000000001--100100001-0000100110000-1000000000000000000010----00-0--010--0011--1----000010----00-00-0--001-001---1000001--------0-------1000000-100-000010000000000000001--0000--0001-00--00000010000011000000000001-000000100010000000010----0-00----01-11------01000-0000--10---0----00010000010011111001001101-10011111-10001---010001111-1111001110010000100100001-010000000100110000011100100110010110
>Dominikia_litorea_MG710518
GCTCTTGAACGAGGAATCCCTAGTAAGCACAAGTCATCAGCTTGTGCTGATTACGTCCCTGCCCTTTGTACA-CACCGCCCGTCGCTACTACCGATTGAATGGCTTAGTGAGGCCCTCGAATTGACGTTCGGAAACTGGCAA-CAGTTTTCGTTTGTTGAG-AAGTTGGTCAAACTTGGTCATTTAGAGGAAGTAAAAGTCGTAACAAGGTTTCCGTAGGTGAACCTGCGGAAGGATCATTAAT-ATT----------------------TGAGTCGGG-GTTG-TTCTTGTGGTCT--TCGTTCGG-TTCTTT-----TTTGTGTCTTTAAAGCCCGGGAATAACTCTGACACAAATATGAA--CACTTT----TATTCTCTCTATATTTTTTAATATAAGGAGCAAGA----------TGATATATTTAAAAC--CCAACTCTT------------TAAATG------TTTTTATAACTATTGTGTATTT----------TAAAT---AAAAAAGATCACTTTCAACAACGGATCTCTTGGCTCTCGCATCGATGAAGAACGTAGCGAAGTGCGATATGTAATGTGAATTGCAGAA-TTCCGTGAATCATCGAATTTTCGAACGCAAATTGCACTCTCCGGTATTCC-GGAGAGTATGCCTGTTTGAGGGTCAGTAAAAT--AAAAATC-GA-TG-TTGT---TGTCACCTT-------CGTGGTAAC---GCGTCGGAAT-TGAG-TCATC---------TTAC------CTTCGG--TT----AAGTGACTT-AAAATTTTTAC----------------GC----GA--ATTCGAAACGTA-TTTAACGTTTATTGAT--------------GGTAC--------G-TTTGCGAT-ATTC-CAAT--AATATATTAGAT-GCAGTCATT-CC--------------------------TA--TG-A-----TTCGCGTCTAT--AAC-----------TTTTCATT-TCTTGACCTCAAATCAGGTAAGAGTACCCGCTGAACTTAAGCATATCAATAAGC-GGAGGAAAAGAAAATAACAATGATT-CCCCTAGTAACGGCGAGTGAA-GAGGGATTAGCTCAAA-TTTAAAWT-CTG-CTGGG-TTTTACCTATCAG-AGTTGTAATTTAAAGAGGCGTTTT-C-CGCGT--CATTGTTGGTCCAAATCCTTT-GGGATAAGGTATCAT-GGA-GGGTGAGAAT-CCCGTCC--GGCC-GACA------TCA-TGATGTTTTACGATACG-CTTTCAAAGAGTCGAGTT-GTTT-GGGATTGCAGCTCAAAAT--GGG-AGGTAAATTT-CTCCTAAGGCTAAATATTGGCGAGAGACCGATAGCGAACAAGTACC-GT-GAGGGAAAGATGAAAAGAACTTTGAAAAGAGAGTTAAAAAGTAC-GTGAAATTGTTGAAAGGGAAACGATTGAAGTCAGTCGTA-CCGACGAGAAATCAGC-TTTTCGA-ATGTGCATTTGTGGGCGT-ATGAGAGC-TTCAC--GGCCTTGTT-GTTTGCAATATGTATGTTTCTTAGGTGTACTTTTTCGTAT-GGTAGGTCAATGTCGG-TTTTGATAGCCATAAAATGATCGG-AGGAATGTAGCTTCGGCCTCG-GTTGAAGTGTTATAGCCTTTGGTAA-ATGTGGTGATT--AGGACCGAGGATTGCAACGAATA-CCTTTT-AGGCTATCCGTCTGACCTCTGAAA-GTTACTTAGGTGCCGAAAGCTTGCTTACGGCCATCTAAG-TTGACGGTCAAAAGGTTAGAACGTGATTATA-TTCGTTAAGGACGTTGA-CGTAATGGCTTTAAACGACCCGTCTTGAAACACGGACCAAGGAGTCTAACATATATGCGAGTGTT010100111--000000000001010010000001000000000000010000000001-00000010-0000000000000001--0-------00-100010----------0------001-0000000---0000000000000000000000000000000000000-1--00-00000000001--100100001-0000100110000-1000000000000000000010----00-0--010--0011--1----000010----00-00-0--001-001---1000001--------0-------1000000-100-000010000000000000001--0000--0001-00--00000010000011000000000001-000000100010000000010----0-00----01-11------01000-0000--10---0----00010000010011111001001101-10011111-10001---010001111-1111001110010000100100001-010000000100110000011100100110010110
>Dominikia_litorea_MG710520
GCTCTTCAACGAGGAATCCCTAGTAAGCACAAGTCATCAGCTTGTGCTGATTACGTCCCTGCCCTTTGTACA-CACCGCCCGTCGCTACTACCGATTGAATGGCTTAGTGAGGCCCTCGAATTGACGTTCGGAAACTGGCAA-CAGTTTTCGTTTGTTGAG-AAGTTGGTCAAACTTGGTCATTTAGAGGAAGTAAAAGTCGTAACAAGGTTTCCGTAGGTGAACCTGCGGAAGGATCATTAAT-ATT----------------------TGAGTCGGG-GTTG-TTCTTGTGGTCT--TCGTTCGG-TTCTTT-----TTTGTGTCTTTAAAGCCCGGGAATAACTCTGACACAAATATGAA--CACTTT----TATTCTCTCTATATTTTTTAATATAAGGAGCAAGA----------TGATATATTTAAAAC--CCAACTCTT------------TAAATG------TTTTTATAACTATTGTGTATTT----------TAAAT---AAAAAAGATCACTTTCAACAACGGATCTCTTGGCTCTCGCATCGATGAAGAACGTAGCGAAGTGCGATATGTAATGTGAATTGCAGAA-TTCCGTGAATCATCGAATTTTTGAACGCAAATTGCACTCTCCGGTATTCC-GGAGAGTATGCCTGTTTGAGGGTCAGTAAAAT--AAAAATC-GA-TG-TTGT---TGTCACCTT-------CGTGGTAAC---GCGTCGGAAT-TGAG-TCATC---------TTAC------CTTCGG--TT----AAGTGACTT-AAAATTTTTAC----------------GC----GA--ATTCGAAACGTA-TTTAACGTTTATTGAT--------------GGTAC--------G-TTTGCGAT-ATTC-CAAT--AATATATTAGAT-GCAGTCATT-CC--------------------------TA--TG-A-----TTCGCGTCTAT--AAC-----------TTTTCATT-TCTTGACCTCAAATCAGGTAAGAGTACCCGCTGAACTTAAGCATATCAATAAGC-GGAGGAAAAGAAAATAACAATGATT-CCCCTAGTAACGGCGAGTGAA-GAGGGATTAGCTCAAA-TTTAAAAT-CTG-CTGGG-TTTTACCTATCAG-AGTTGTAATTTAAAGAGGCGTTTT-C-CGCGT--CATTGTTGGTCCAAATCCTTT-GGGATAAGGTATCATGGAA-GGGTGAGAAT-CCCGTCC--GGCC-GACA------TCA-TGATGTTTTACGATACG-CTTTCAAAGAGTCGAGTT-GTTT-GGGATTGCAGCTCAAAAT--GGG-AGGTAAATTT-CTCCTAAGGCTAAATATTGGCGAGAGACCGATAGCGAACAAGTACC-GT-GAGGGAAAGATGAAAAGAACTTTGAAAAGAGAGTTAAAAAGTAC-GTGAAATTGTTGAAAGGGAAACGATTGAAGTCAGTCGTA-CCGACGAGAAATCAGC-TTTTCGA-ATGTGCATTTGTGGGCGT-ATGAGAGC-TTCAC--GGCCTTGTT-GTTTGCAATATGTATGTTTCTTAGGTGTACTTTTTCGTAT-GGTAGGTCAATGTCGG-TTTTGATAGCCATAAAATGATCGG-AGGAATGTAGCTTCGGCCTCG-GTTGAAGTGTTATAGCCTTTGGTAA-ATGTGGTGATT--AGGACCGAGGATTGCAACGAATA-CCTTTT-AGGCTATCCGTCTGACCTCTGAAA-GTTACTTAGGTGCCGAAAGCTTGCTTACGGCCATCTAAG-TTGACGGTCAAAAGGTTAGAACGTGATTATA-TTCGTTAAGGACGTTGA-CGTAATGGCTTTAAACGACCCGTCTTGAAACACGGACCAAGGAGTCTAACATATATGCGAGTGTT010100111--000000000001010010000001000000000000010000000001-00000010-0000000000000001--0-------00-100010----------0------001-0000000---0000000000000000000000000000000000000-1--00-00000000001--100100001-0000100110000-1000000000000000000010----00-0--010--0011--1----000010----00-00-0--001-001---1000001--------0-------1000000-100-000010000000000000001--0000--0001-00--00000010000011000000000001-000000100010000000010----0-00----01-11------01000-0000--10---0----00010000010011111001001101-10010111-10001---010001111-1111001110010000100100001-010000000100110000011100100110010110
>Dominikia_emiratia_KY555051
GTTCTTCAACGAGGAATCCCTAGTAAGCACAAGTCATCAGCTTGTGCTGATTACGTCCCTGCCCTTTGTACA-CACCGCCCGTCGCTACTACCGATTGAATGGCTTAGTGAGGCCTTCGGATTGACGGTTAAAAACTGGCAA-CAGT-TTTGATTGTTGAG-AAGTTGGTCAAACTTGGTCATTTAGAGGAAGTAAAAGTCGTAACAAGGTTTCCGTAGGTGAACCTGCGGAAGGATCATTAAT-ATT----------------------TGGATGAAG-TTTGATTTTTGAGATCTTATGAAATCA-AACTTT-----------------TATC-------------------AAATATTGA--AATTTC-------CTATATATTAATTTATGT----AGGAGCAAGATG-------TACCTATATTTAAAAC--CCCACTCTT------------CAAATTGTA----------TATATTATTATA-----TGAATCA-TATAA----AAAAAGATCACTTTCAACAACGGATCTCTTGGCTCTCGCATCGATGAAGAACGTAGCGAAGTGCGATAAGTAATGTGACTTGCAGAA-TACCGTGAATCATCGAATCTTTGAACGCATATTGCACTCTCTGGTATTCC-GGAGAGTATGCCTGTTTGAGGGTCAGCT-AAA--AAAATCG-AG-CG----T---TATTGC-TTTT-----TGTGATGACG----TTTGGAAT-TGAG-TCGTC--------TTAAC------CTTACG--GT---CAAGTGACTT-AAAATTTTTTA----------------AT----GA-TTTTCGAAACGTA-TTTAA--TA-TTTA----------------CGTAC--------G-TTTGCGAT--ATC-AA--------TATTAGAT-GTGATCATT-TTC-------------------------CA--TG-A-----TTCGCGTCTAT--AGT-----------CTTTCATT-AAATGACCTCAAATCAGGTAAGAGTACCCGCTGAACTTAAGCATATCAATAAGC-GGAGGAAAAGAAAATAACAATGATT-CCCTCAGTAACGGCGAGCGAA-GAGGGAAAAGCTCAAA-TTTAAAAT-CTG-CTGGG-TTATACCTATCAG-AATTGTAGTTTGAAGAAACGTTTT-C-CGCGT--CTCGGTTGGCCTAAATCCTTT-GGGATGAGGTATCAT-GGA-GGGTTAGAAT-CCCGTCT--GGCC-GACC------TTG-TGATGCTCTACGATACG-TTTTCAAAGAGTCGAGTT-GTTT-GGGATTGCAGCTCAAAAT--GGG-AGGTAAATTT-CTCCTAAGGCTAAATAACGGCGAGAGACCGATAGCGAACAAGTACC-GT-GAGGGAAAGATGAAAAGAACTTTGAAAAGAGAGTTAAAAAGTAC-GTGAAATTGTTGAAAGGGAAACGATTGAAGTCAGTCGTA-CCGACGGAAAATCAAC-TACTCGA-GTGGGTACTTGCGGGCGT-ATGTGAGC-TTCAC--GGCCACGTT-GTTTGCA--ACTCGTGCTCCTGTGGTGTACTTTTTCGTAT-GGTAGGTCAGCGTCGG-TTTTGGACGTCATAAAATGATCGG-AGGAACGTAGCTTCGACCTCG-GTTGAAGTGTTATAGCCTTTGGTAG-ATGTGATGTCT--GGGACCGAGGATTGCAACGAATA-CCCTCTTGGGCTATCCGTCTGACCTCTGAAA-GTTACTTGGGTGCCGAAAGTTTACTTACGGTCATTCAAG-TTGACTGTCAACAGGTTAGAACGTGATTACA-TTCGTTAAGGACGTTGA-CGTAATGGCTTTAAACGACCCGTCTTGAAACACGGACCAAGGAGTCTAACATATGTGCGAGTGTT010110111--0000000000010000000000010000000000010-----001001-000000-1-1000000000000000000010---000-100010----------0------0000000001----00-0-000-000000000000000000-000010----00-0010000000001---100101001-00001001-1-0--100010000000000000000000000010--001----11-10----000010----00-00-0--001-0001--1000001--------0-------10000001000000001100000000001010---0000--0001-00--000000100001-100000-1------------100010000000000-1--0-00----01-11------01000-0000--10---0----00010000010011111001001101-10011111-10001---010001111-1111001110010000100100001-0100-1000100110000011100100010010110
>Dominikia_emiratia_KY555052
GCTCTTCAACGAGGAATCCCTAGTAAGCACAAGTCATCAGCTTGTGCTGATTACGTCCCTGCCCTTTGTACA-CACCGCCCGTCGCTACTACCGATTGAATGGCTTAGTGAGGCCTTCGGATTGACGGTTAAAAACTGGCAA-CAGT-TTTGATTGTTGAG-AAGTTGGTCAAACTTGGTCATTTAGAGGAAGTAAAAGTCGTAACAAGGTTTCCGTAGGTGAACCTGCGGAAGGATCATTATT-ATT----------------------TGGGTCGAGATTTAATTCTTAAGG------GGAATTA-AACTTT-----------------TACC-------------------AAATA--AA--AGTTTA--TTCTTTTATCCTATATTTTATAT----AGGAGCAAGATG-------TACCTATATTTAAAAC--CCCACTCTT------------TAAATTGTA----------TACATTATTATA-----TGAATCA-TATAA----AAAAAGATCACTTTCAACAACGGATCTCTTGGCTCTCGCATCGATGAAGAACGTAGCGAAGTGCGATAAGTAATGTGACTTGCAGAA-TACCGTGAATCATCGAATCTTTGAACGCATATTGCACACTCTGGTATTCC-GGAGAGTATGCCTGTTTGAGGGTCAGCTAAAA--AAAATCA-AG-CG--TTT---TATTGCTTTTT-----TGTGATGATG----TTTGGAAT-TGAG-TCGTC--------TTAAC------CTCACG--GT---CAAGTGACTT-AAAATTTTTAA---------------TAT----GA-TTTTCGAAACGTA-TTTAA--TATTTTA----------------CGTAC--------G-TTTGCGAT--ATC-AA------TCTATTAGAT-GTGATCATT-TTC-------------------------CA--TG-A-----TTCGCGTCTAT--AGT-----------TTTTCATT-AAATGACCTCAAATCAGGTAAGAGTACCCGCTGAACTTAAGCATATCAATAAGC-GGAGGAAAAGAAAATAACAATGATT-CCCTCAGTAACGGCGAGCGAA-GAGGGAAAAGCTCAAA-TTTAAAAT-CTG-CTGGG-TCATACCTATCAG-AATTGTAGTTTGAAGAAACGTTTT-C-CGCGT--CTCGGTTGGCCTAAATCCTTT-GGGATATGGTATCAT-GAA-GGGTTAGAAT-CCCGTCT--GGCC-GACC------TTG-TGATGCTTTACGATACG-TTTTCAAAGAGTCGAGTT-GTTT-GGGATTGCAGCTCAAAAT--GGG-AGGTAAATTT-CTCCTAAGGCTAAATAACGGCGAGAGACCGATAGCGAACAAGTACC-GT-GAGGGAAAGATGAAAAGAACTTTGAAAAGAGAGTTAAAAAGTAC-GTGAAATTGTTGAAAGGGAAACGATTGAAGTCAGTCGTA-CCGACGGAAAATCAAC-TACTCGA-GTGGGTACTTGCGGGCTT-ATGTGAGC-TTCAC--GGCCACGTT-GTTTGCA--ACTCGTGCTCTTGTGGTGTACTTTTTCGTAT-GGTAGGTCAGCGTCGG-TTTTGGACGTCATAAAATAATCGG-AGGAATGTAGCTTCGACCTCG-GTTGAAGTGTTATAGCCTTTGGTAG-ATGTGATGTCT--GAGACCGAGGATTGCAACGAATA-CCCTTTTGGGCTATCCACCTGACCTCTGAAA-GTTACTTGGGTGCTGAAAGTTTACTTACGGTCATTCAAG-TTGACTGTCAACAGGTTAGAACGTGATTACA-TTCGTTAAGGACGTTGA-CGTAATGGCTTTAAACGACCCGTCTTGAAACACGGACCAAGGAGTCTAACATATATGCGAGTGTT010110111--0000000000000001-00000010000000000010-----001011-0000000011000000000000000000010---000-100010----------0------0000000001----00-0-000-000000000000000000-000010----00-0010000000001---100100001-00001001-0100-100000000000000000000000000010--001----11-10----000010----00-00-0--001-0001--10000001-------0---00--10000001000000001100000000000010---0000--0001-00--000000100001-100000001--0-----0-0100010000000000-1--0-00----01-11------01000-0000--10---0----00010000010011111001001101-10011111-10001---010001111-1111001110010000100100001-0100-1000100110000011100100010010110
>Dominikia_emiratia_KY555053
GCTCTTCAACGAGGAATCCCTAGTAAGCACAAGTCATCAGCTTGTGCTGATTACGTCCCTGCCCTTTGTACA-CACCGCCCGTCGCTACTACCGATTGAATGGCTTAGTGAGGCCTTCGGATTGACGGTTAAAAACTGGCAA-CAGT-TTTGATTGTTGAG-AAGTTGGTCAAACTTGGTCATTTAGAGGAAGTAAAAGTCGTAACAAGGTTTCCGTAGGTGAACCTGCGGAAGGATCATTATT-ATT----------------------TGGGTCGAGATTTAATTCTTAAGG------GGAATTA-AACTTT-----------------TACC-------------------AAATA--AA--AGTTTA--TTCTTTTATCCTATATTTTATAT----AGGAGCAAGATG-------TACCTATATTTAAAAC--CCCACTCTT------------TAAATTGTA----------TACATTATTATA-----TGAATCA-TATAA----AAAAAGATCACTTTCAACAACGGATCTCTTGGCTCTCGCATCGATGAAGAACGTAGCGAAGTGCGATAAGTAATGTGACTTGCAGAA-TACCGTGAATCATCGAATCTTTGAACGCATATTGCACACTCTGGTATTCC-GGAGAGTATGCCTGTTTGAGGGTCAGCTAAAA--AAAATCA-AG-CG--TTT---TATTGCTTTTT-----TGTGATGATG----TTTGGAAT-TGAG-TCGTC--------TTAAC------CTCACG--GT---CAAGTGACTT-AAAATTTTTAA---------------TAT----GA-TTTTCGAAACGTA-TTTAA--TATTTTA----------------CGTAC--------G-TTTGCGAT--ATC-AA------TCTATTAGAT-GTGATCATT-TTC-------------------------CA--TG-A-----TTCGCGTCTAT--AGT-----------TTTTCATT-AAATGACCTCAAATCAGGTAAGAGTACCCGCTGAACTTAAGCATATCAATAAGC-GGAGGAAAAGAAAATAACAATGATT-CCCTCAGTAACGGCGAGCGAA-GAGGGAAAAGCTCAAA-TTTAAAAT-CTG-CTGGG-TCATACCTATCAG-AATTGTAGTTTGAAGAAACGTTTT-C-CGCGT--CTCGGTTGGCCTAAATCCTTT-GGGATATGGTATCAT-GAA-GGGTTAGAAT-CCCGTCT--GGCC-GACC------TTG-TGATGCTTTACGATACG-TTTTCAAAGAGTCGAGTT-GTTT-GGGATTGCAGCTCAAAAT--GGG-AGGTAAATTT-CTCCTAAGGCTAAATAACGGCGAGAGACCGATAGCGAACAAGTACC-GT-GAGGGAAAGATGAAAAGAACTTTGAAAAGAGAGTTAAAAAGTAC-GTGAAATTGTTGAAAGGGAAACGATTGAAGTCAGTCGTA-CCGACGGAAAATCAAC-TACTCGA-GTGGGTACTTGCGGGCTT-ATGTGAGC-TTCAC--GGCCACGTT-GTTTGCA--ACTCGTGCTCTTGTGGTGTACTTTTTCGTAT-GGTAGGTCAGCGTCGG-TTTTGGACGTCATAAAATAATCGG-AGGAATGTAGCTTCGACCTCG-GTTGAAGTGTTATAGCCTTTGGTAG-ATGTGATGTCT--GAGACCGAGGATTGCAACGAATA-CCCTTTTGGGCTATCCACCTGACCTCTGAAA-GTTACTTGGGTGCTGAAAGTTTACTTACGGTCATTCAAG-TTGACTGTCAACAGGTTAGAACGTGATTACA-TTCGTTAAGGACGTTGA-CGTAATGGCTTTAAACGACCCGTCTTGAAACACGGACCAAGGAGTCTAACATATATGCGAGTGTT010110111--0000000000000001-00000010000000000010-----001011-0000000011000000000000000000010---000-100010----------0------0000000001----00-0-000-000000000000000000-000010----00-0010000000001---100100001-00001001-0100-100000000000000000000000000010--001----11-10----000010----00-00-0--001-0001--10000001-------0---00--10000001000000001100000000000010---0000--0001-00--000000100001-100000001--0-----0-0100010000000000-1--0-00----01-11------01000-0000--10---0----00010000010011111001001101-10011111-10001---010001111-1111001110010000100100001-0100-1000100110000011100100010010110
>Nanoglomus_plukenetiae_MK875632
GCTCTTCAACGAGGAATCCCTAGTAAGCACAAGTCATCAGCTTGTGCTGATTACGTCCCTGCCCTTTGTACA-CACCGCCCGTCGCTACTACCGATTGAATGGCTTAGTGAGGCCCTCGGATTGTTGGTAAAAAACTGTAAC-AGGTTTTCTGCCGACGAG-AAGTTGGTCAAACTTGGTCATTTAGAGGAAGTAAAAGTCGTAACAAGGTTTCCGTAGGTGAACCTGCGGAAGGATCATTACA-AAT----------------------TATGG-------------------------TTAACCT-CGTGAA------------------AGC--------------------------GA--GGTTTT-----------------------------ACATCCATTAC--------CTTCTGTATTTAAAAC-ATCCGCTCAT------------AAAAAT------TATTTT--------------------AATAA-TAAAATTAAAAAAAGATCACTTTCAACAACGGATCTCTTGGCTCTCGCATCGATGAAGAACGTAGCGAAGTGCGATAAGTAATGTGAATTGCAGAA-TTCCGTGAATCATCGAATTTTTGAACGCAAATTGCACTCTCCGGTTTTCCGGGAGAGTATGCCTGTTTGAGGGTCAGCCTAAA--TAAAATC-GA-CT-TAGT---TGCTG--TTTT-----CGAGGTAACG-TTTGTCGTAAA-TGGG-CCATC--------TT-------------TT--TT---AAAGCGGCTT-AAAAT--------------TTTTTTTTAC----GA-TTCTACGAACGTT-TCTAAGAATATTTCTT--------------TTTAC--------G-TTCAAGGT--ATC-GAAT--ACTTTATTAGAC-GTGGCCGTC-AC---------------------------------ATCG-GATCTCGTCCAT--AAT------------TTTTTTT-TACTGACCTCAGA-CAGGTAAGAGTACCCGCTGAACTTAAGCATATCAATAAGC-GGAGGAAAAGAAAATAACAATGATT-CCCTTAGTAACGGCGAGTGAA-GGGGGAAAAGCTCAAA-TTTTAAAT-CGG-TCAGG-TTCTACCTGTTCG-AGTTGTAATTTGAAGAAGTGTTTT-C-CGCAT--CCAGGTTGGCTCAAATCCTTT-GGGATAAGGTATCAT-GGA-GGGTGAGAAT-CCCGTTC--GGCT-GACC-----TTTA-GGATGTTTTACGATACA-CTTTCAAAGAGTCGAGTT-GTTT-GGGAATGCAGCTCAAAAT--GGG-AGGTAAATTT-CTCCTAAGGCTAAATACCGGCGAGAGACCGATAGCGAACAAGTACC-GT-GAGGGAAAGATGAAAAGAACTTTGAAAAGAGAGTTAAACAGTAC-GTGAAATTGTTGAAAGGGAAACGATTGAAGCCAGTCGTA-CTGACGGAAAATCAACTT-TTCGG-GTGCCTA-TCGTGGGTGA-CGTTGAGC-CTCACG-GTCTTCGTT-GCTTATG-TGTTGGTATCTTTGGAGTGCACTTTTTCGTAT-GGTAGGTCAACATCGA-TTTTAATCGTCATAAAATGATCGG-AGGAATGTGGCTTCGATTTCG-GTCGGAGTGTTATAGCCTTTGGTAG-ATGTGACGATT--GGGATCGAGGATTGCAACGAATA-CCCTTT-GGGCTATCCGTCTGGCCTCTGAAA-GTCGCTTGGGTGCTGAAAGCTTGCTTATGGT-ATTCAAG-TTGGCGGTCAATAGGTTAGAACGAGATTACA-TTCGTTAAGGATGTTGA-CGTAATGGCTTTAAACGACCCGTCTTGAAACACGGACCAAGGAGTCTAACATATGTGCGAGTGTT010100111--0000000010-------000000100000000000-1-----1--0-1-0---10----000000000000000-100-0---0001000010----------0------001-0000000---00000000----1----0---00---0-0--0-0----00-0010000000000000100000001-0000100110000-1001-0000000000000000000000010--000100011-10----1------------00-0--001-0001--1001--000-----0000000--100000010000000010000000000000001--0000--0001-00--000000100001-1000000000001-0000001000100000000-1----------------000000101000-0000---1--------00010010010011111001001101-10011111-100001-0010001111-11110011010100101001000001010010000100110000011100100110110110
>Nanoglomus_plukenetiae_MK875637
GCTCTTCAACGAGGAATCCCTAGTAAGCACAAGTCATCAGCTTGTGCTGATTACGTCCCTGCCCTTTGTACA-CACCGCCCGTCGCTACTACCGATTGAATGGCTTAGTGAGGCCCTCGGATTGTTGGTAAAAAACTGTAAC-AGGTTTTCTGCCGACGAG-AAGTTGGTCAAACTTGGTCATTTAGAGGAAGTAAAAGTCGTAACAAGGTTTCCGTAGGTGAACCTGCGGAAGGATCATTACA-AAT----------------------TATGG-------------------------TTAACCT-CGTGAA------------------AGC--------------------------GA--GGTTTT-----------------------------ACATCCATTAC--------CTTCTGTATTTAAAAC-ATCCGCTCAT------------AAAAAT------TATTTT--------------------AATAA-TAAAATT-AAAAAAGATCACTTTCAACAACGGATCTCTTGGCTCTCGCATCGATGAAGAACGTAGCGAAGTGCGATAAGTAATGCGGATTGCAGAA-TTCCGTGAATCATCGAATTTTTGAACGCAAATTGCACTCTCCGGTTTTCCGGGAGAGTATGCCTGTTTGAGGGTCAGCCTAAA--TAAAATC-GA-CT-TAGT---TGCTG--TTTT-----CGAGGTAACG-TTTGTCGTAAA-TGGG-CCATC--------TT-------------TT--TT---AAAGCGGCTT-AAAAT--------------TTTTTTTTAC----GA-TTCTACGAACGTT-TCTAAGAATATTTCTT--------------TTTAC--------G-TTCAAGGT--ATC-GAAT--ACTTTATTAGAC-GTGGCCGTC-AC---------------------------------ATCG-GATCTCGTCCAT--AAT------------TTTTTTT-TACTGACCTCAGA-CAGGTAAGAGTACCCGCTGAACTTAAGCATATCAATAAGC-GGAGGAAAAGAAAATAACAATGATT-CCCTTAGTAACGGCGAGTGAA-GGGGGAAAAGCTCAAA-TTTTAAAT-CGG-TCAGG-TTCTACCTGTTCG-AGTTGTAATTTGAAGAAGTGTTTT-C-CGCAT--CCAGGTTGGCTCAAATCCTTT-GGGATAAGGTATCAT-GGA-GGGTGAGAAT-CCCGTTC--GGCT-GACC-----TTTA-GGATGTTTTACGATACA-CTTTCAAAGAGTCGAGTT-GTTT-GGGAATGCAGCTCAAAAT--GGG-AGGTAAATTT-CTCCTAAGGCTAAATACCGGCGAGAGACCGATAGCGAACAAGTACC-GT-GAGGGAAAGATGAAAAGAACTTTGAAAAGAGAGTTAAACAGTAC-GTGAAATTGTTGAAAGGGAAACGATTAAAGCCAGTCGTA-CTGACGGAAAATCAACTT-TTCGG-GTGCCTA-TCGTGGGTGA-CGTTGAGC-CTCACG-GTCTTCGTT-GCTTATGTTGTTGGTACCTTTGGAGTGCACTTTTTCGTAT-GGTAGGTCAACATCGA-TTTCGATCGTCATAAAATGATCGG-AGGAATGTGGCTTCGATTTCG-GTCGGAGTGTTATAGCCTTTGGTAG-ATGTGACGATT--GGGATCGAGGATTGCAACGAATA-CCCTTT-GGGCTATCCGTCTGACCTCTGATG-GTCGCTTGGGTGCTGAAAGCTTGCTTATGGT-ACTCAAG-TTGGTGGTCAACAGGTTAGAACGTGATTACA-TTCGTTAAGGATGTTGA-CGTAATGGCTTTAAACGACCCGTCTTGAAACACGGACCAAGGAGTCTAACATATGTGCGAGTGTT010100111--0000000010-------000000100000000000-1-----1--0-1-0---10----000000000000000-100-0---0001000010----------0------001-0000000---00000000----1----0---00---0-0--0-0----00-0010000000000001100000001-0000100110000-1001-0000000000000000000000010--000100011-10----1------------00-0--001-0001--1001--000-----0000000--100000010000000010000000000000001--0000--0001-00--000000100001-1000000000001-0000001000100000000-1----------------000000101000-0000---1--------00010010010011111001001101-10011111-100001-0010001111-11110011010100101001000001010000000100110000011100100110110110
>Nanoglomus_plukenetiae_MK875634
GCTCTTCAACGAGGAATCCCTAGTAAGCACAAGTCATCAGCTTGTGCTGATTACGTCCCTGCCCTTTGTACA-CACCGCCCGTCGCTACTACCGATTGAATGGCTTAGTGAGGCCCTCGGATTGTTGGTAAAAAACTGTAAC-AGGTTTTCTGCCGACGAG-AAGTTGGTCAAACTTGGTCATTTAGAGGAAGTAAAAGTCGTAACAAGGTTTCCGTAGGTGAACCTGCGGAAGGATCATTACA-AAT----------------------TATGG-------------------------TGAACCT-CGTGAA------------------AGC--------------------------GA--GGTTTT-----------------------------ACATCCATTAC--------CTTCTGTATTTAAAAC-ATCCGCTCAT------------AAAAAAAAAAT-TATTTT--------------------AATGA-TAAAATTAAAAAAAGATCACTTTCAACAACGGATCTCTTGGCTCTCGCATCGATGAAGAACGTAGCGAAGTGCGATAAGTAATGTGAATTGCAGAA-TTCCGTGAATCATCGAATTTTTGAACGCAAATTGCACTCTCCGGTTTTCCGGGAGAGTATGCCTGTTTGAGGGTCAGCCTAAA--TAAAATC-GG-CT-TCGT---TGCTGTATTTT-----CGCGGTAACGTTTTGTCGAAAT-TGGG-TTATC--------TTAAAC----TTTTCGG--TT---TAAGTGGCTT-AAAA---------------ATTTTTTTAC----GA-TTCTACGAACGTT-TCTAAGAATTTACTTC-------------TTTTAC--------G-TTCAAGGT--ATC-GAAT-AACTTTATTAGAC-GTGACCGTC-AT---------------------------------ATCG-GATCTCGTCCAT--AAT----------TCTTTCTTT-TACTGACCTCAGA-CAGGTAAGAGTACCCGCTGAACTTAAGCATATCAATAAGC-GGAGGAAAAGAAAATAACAATGATT-CCCTTAGTAACGGCGAGTGAA-GGGGGAAAAGCTCAAA-TTTTAAAT-CGG-TCAGG-TTCTACCTGCTCG-AGTTGTAATTTGAAGAAGCGTTTT-C-CACGT--CCAGGTTGGCCCAAATCCTTT-GGGATAAGGTATCAT-GGA-GGGTGAGAAT-CCCGTTC--GGCT-GACCC----TTTA-GGATGTTTTACGATACG-CTTTCAAAGAGTCGAGTT-GTTT-GGGAATGCAGCTCAAAAT--GGG-AGGTAAATTT-CTCCTAAGGCTAAATACCGGCGAGAGACCGATAGCGAACAAGTACC-GT-GAGGGAAAGATGAAAAGAACTTTGAAAAGAGAGTTAAACAGTAC-GTGAAATTGTTGAAAGGGAAACGATTAAAGCCAGTCGTA-CTGACGGAAAATCAACTT-TTCGG-GTGCCTA-TCGTGGGTGA-CGTTGAGC-CTCACG-GTCTTCGTT-GCTTATGTTGTTGGTACCTTTGGAGTGCACTTTTTCGTAT-GGTAGGTCAACATCGA-TTTCGATCGTCATAAAATGATCGG-AGGAATGTGGCTTCGATTTCG-GTCGGAGTGTTATAGCCTTTGGTAG-ATGTGACGATT--GGGATCGAGGATTGCAACGAATA-CCCTTC-GGGCTATCCGTCTGACCTCTGATG-GTCGCTTGGGTGCTGAAAGCTTGCTTATGGT-ATTCAAG-TTGGCGGTCAACAGGTTAGAACGTGATTACA-TTCGTTAAGGATGTTGA-CGTAATGGCTTTAAACGACCCGTCTTGAAACACGGACCAAGGAGTCTAACATATGTGCGAGTGTT010100111--0000000010-------000000100000000000-1-----1--0-1-0---10----000000000000000-100-0---0001000010----------0------0000000000000100000000----1----0---00---0-0--0-0----00-0010000000000000100000001-0000100110000-100000000000000000000000000010--000000011-10----00000010--00-00-0--001-0001--1-1---000-----0000000--1000000100000000100000000000000001-0000000001-00--000000100001-100000000000010000001000100000000-1----------------000000101000-00001-000-00---000010010010011111001001101-10011111-10000010010001111-11110011010100101001000001010000000100110000011100100110110110
>Funneliformis_mosseae_FN547474
GCTCTTCAACGAGGAATCCCTAGTAAGCACAAGTCATCAGCTTGTGTTGATTACGTCCCTGCCCTTTGTACA-CACCGCCCGTCGCTACTACCGATTGAATGGCTTAGTGAGACCCTCGGATTGGTATTCAGAAGCTTTAAC-CGGCATCTGTTTGCTGAG-AAGTTGGTCAAACTTGGTCATTTAGAGGAAGTAAAAGTCGTAACAAGGTTTCCGTAGGTGAACCTGCGGAAGGATCATTAAT-GAT----------------------TTTT-AAAG---------------------CGAGTCG-AGCGT-----------------TATGC--------------------------GA--GG-CTT-----------------------------GCG-------------------AAATATTTAAAAC--CCCACTCTTTTT-----AACTTTAAAAAA--------TAAATCATGATACAT------GAATTT---AAA---AAAAAAGATCACTTTCAACAACGGATCTCTTGGCTCTCGCATCGATGAAGAACGCAGCGAAATGTGATAAGTAGTGTGAATTGCATAA-TTTTGTGAATCATCGAATCTTTGAACGCAAATTGCACTCCCTGGTATTCC-GGGGAGTATGCCTGTTTGAGGGTCGTTAGAAT--AAAAATC-GA-GG-CG-T---CGCTCTTTTTTTTAAG---GGTGATC--GCGTCGGAAT-TGAG-CCGTC--TTTCAAATGTTA----ATTCATG--TC---AAAGTGGCTT-GAAATTCATCC---------ATCCGGTAC----GAT----TAAAGCGTA-TTTAAGA---TCAACT-TTGATTAAGAAC--GCGC-GATGAACG--TA-CCAT--CTC-------A-TGTAGTACGT-TTGACTTGACGTC-------------------------GT--CA-GG----ATCATTCGTAT--ACGATACTCAA--ACTTT--------TGACCTCAAATCAGGTAAGAATACCCGCTGAACTTAAGCATATCAATAAGC-GGAGGAAAAGAAAATAACAATGATT-CCCTCAGTAACGGCGAGCGAA-GAGGGATAAGCTCAAA-TTTTAAAT-CTG-TTGGG-TTCCACTTAACAG-AGTTGTATTTTGAAGAAACGTTTT-C-TGCAT-CCAGGATTAGCCTAAATCCTTT-GGGATAAGGTATCAT-GGA-GGGTGAGAAT-CCCGTTCATGGTT-AATC------TTAAGGAAGCTCTACGATACG-TTTTCCAAGAGTCGAGTT-GTTT-GGGATTGCAGCTCAAAAT--GGG-AGGTAAATTT-CTCCTAAGGCTAAATATTGGCGAGAGACCGATAGCGAACAAGTACC-GT-GAGGGAAAGATGAAAAGAACTTTGAAAAGAGAGTTAAACAGTAC-GTGAAATTGTTGAAAGGGAAACGATTGAAGTCAGTCATA-CCAACGGGAAATCAACCT-TTTGA-GCTCGGTCTCGTGGGTTT-TGAAGAGT-TTCAAA-GCCTTCGGA--TTCGCG-GGATTGGGATCTCTTGGTGTACTTTTTCGTAC-GGTTAGTCAACATCGG-TTTTGAATGTCATAAAATGACTGG-AGGAATGTAGCTTCGATCTCGTATTGAAGTGTTATAGCCTTTGGTAG-ATGTGATGTTT--GAGACCGAGGATTGCAACGGATA-CCCTTCAGGGCTATTCGTCTGATCTCTGATACGTTGCCTTGATGTTGAAAGCTTGCTTATGAT-GTTAGGGTATTACGGTCAAAAGGTTAGAACG-GATTAGA-TTCGTTAAGGATGTTGA-CGTAATGACTTTAAACGACCCGTCTTGAAACACGGACCAAGGAGTCTAACATATATGCGAGTGTT010100111--00001000000-1----00000010000000001000-----1--0-1-1---10----0-1------0-0-------------00-100000000000000001000000000000100----00-000000000000000000000000-0010-0----00-00-10000-00001--100100001-0000100110001-10000000000000000000000000000000100-10011000100000000010--00-00-0--001-0001--100000001-----0000000--1000000001--000010000001--0--000001000000100010000000000-10101---1---000--0--000010100000000000000-1--0-00----01-10001---01000-00000000000000101----000010011111001001101100011110010001---000001111-111100110101000010010000010-1010000100110000001100100000101110
>Funneliformis_mosseae_FN547476
GCTCTTCAACGAGGAATCCCTAGTAAGCACAAGTCATCAGCTTGTGTTGATTACGTCCCTGCCCTTTGTACACCACCGCCCGTCGCTACTACCGATTGAATGGCTTAGTGAGACCCTCGGATTGGTATTCAGAAGCTTTAAC-CGGCATCTGTTTGCTGAG-AAGTTGGTCAAACTTGGTCATTTAGAGGAAGTAAAAGTCGTAACAAGGTAGCCGTAGGTGAACCTGCGGAAGGATCATTAAT-GAT----------------------TTTT-AAAG---------------------CGAGTCG-AGCGT-----------------TAAGC--------------------------GA--GG-CTT-----------------------------GCG------------------AAAATATTTAAAAC--CCCACTCTTTAT-----AACTTTAAGAAAA-------TAAATCATGATACAT------GAATTT---AAA---AAAAAAGATCACTTTCAACAACGGATCTCTTGGCTCTCGCATCGATGAAGAACGCAGCGAAATGCGATAAGTAGTGTGAATTGCATAA-TTTTGTGAATCATCGAATCTTTGAACGCAAATTGCACTCCCTGGTATTCC-GGGGAGTATGCCTGTTTGAGGGTCGTTAGAATA-AAAAATC-GA-GG-TG-T---CGCTCTTTTTTTTAAG---GGTGATC--GCGTCGGAAT-TGAG-CCGTC--TTTCAAATGTTA----ATTCATG--TC---AAAGTGGCTT-GAAATTCATCC---------ATCCGGTAC----GAT----TAAAGCGTA-TTTAAGA---TCAACT-TTGATTAAGAAC--GCGC-GATGAACG--AACCCAT--CTC-------A-TGTAGTACGT-TTGACTTGACGTC-------------------------GT--CA-GG----ATCACTCGTAT--ACTAAACTCGA--ACTTT--------TGACCTCAAATCAGGTAAGAATACCCGCTGAACTTAAGCATATCAATAAGC-GGAGGAAAAGAAAATAACAATGATT-CCCTCAGTAACGGCGAGCGAA-GAGGGATAAGCTCAAA-TTTTAAAT-CTG-TTGGG-TTCCACTTAACAG-AGTTGTATTTTGAAGAAACGTTTT-C-TGCAT-CCAGGATTAGCTTAAATCCTTT-GGAATAAGATATCAT-GGA-GGGTGAGAAT-CCCGTTCATGGTT-AATC------TTAAGGAAGCTCTACGATACG-TTTTCCAAGAGTCGAGTT-GTTT-GGGATTGCAGCTCAAAAT--GGG-AGGTAAATTT-CTCCTAAGGCTAAATATTGGCGAGAGACCGATAGCGAACAAGTACC-GT-GAGGGAAAGATGAAAAGAACTTTGAAAAGAGAGTTAAATAGTAC-GTGAAATTGTTGAAAGGGAAACGATTGAAGTCAGTCATA-CTAACGGGAAATCAACCT-TTTGA-GCTTGGTCTCGTGGGTTT-TGAAGAGT-TTCAAA-GCCTTCGGA--TTCGCG-GGATTGGGATCTCTTGGTGTACTTTTTCGTAC-GGTTAGTCAACATCGG-TTTTGAATGTCATAAAATGACTGG-AGGAATGTAGCTTCGATCTCGTATTGAAGTGTTATAGCCTTTGGTAG-ATGTGATGTTT--GAGACCGAGGATTGCAACGGATA-CCCTTCAGGGCTATTCGTCTGATCTCTGATACGTTGCCTTGATGTTGAAAGCTTGCTTATGAT-GTTAGGGTATTACGGTCAAAAGGTTAGAACG-GATTAGA-TTCGTTAAGGATGTTGA-CGTAATGACTTTAAACGACCCGTCTTGAAACACGGACCAAGGAGTCTAACATATATGCGAGTGTT000100111--00001000000-1----00000010000000001000-----1--0-1-1---10----0-01----00-0-------------00-1000000000000000010000000000000001---00-000000000000000000000000-0010-0----00-00-10000-00001--10010000010000100110001-10000000000000000000000000000000100-10011000100000000010--00-00-0--001-0001--100000001-----0000000--1000000001--000010000001--0--000001000000100010000000000-10001---1---000--0--000010100000000000000-1--0-00----01-10001---01000-00000000000000101----000010011111001001101100011110010001---000001111-111100110101000010010000010-1010000100110000001100100000101110
>Funneliformis_mosseae_FN547486
GCTCTTCAACGAGGAATCCCTAGTAAGCACAAGTCATCAGCTTGTGTTGATTACGTCCCTGCCCTTTGTACA-CACCGCCCGTCGCTACTACCGATTGAATGGCTTAGTGAGACCCTCGGATTGGTATTCAGAAGCTTTAAC-CGGCATCTGTTTGCTGAGAAAGTTGGTCAAACTTGGTCATTTAGAGGAAGTAAAAGTCGTAACAAGGTAGCCGTAGGTGAACCTGCGGAAGGATCATTAAT-GAT----------------------TTTT-AAAG---------------------CGAGTCG-AGCGT-----------------TAAGC--------------------------GA--GG-CTT-----------------------------GCG-------------------AAATATTTAAAAC--CCCACTCTTTTT-----AACTTTTAAAAAA-------TAAATCATGATACAT------GAATTT---AAA---AAAAAAGATCACTTTCAACAACGGATCTCTTGGCTCTCGCATCGATGAAGAACGCAGCGAAATGCGATAAGTAGTGTGAATTGCATAA-TTTTGTGAATCATCGAATCTTTGAACGCAAATTGCACTCCCTGGTATTCC-GGGGAGTATGCCTGTTTGAGGGTCGTTAGAATA-AAAAATC-GA-GG-TG-T---CGCTCTTTTTTTTAAG---GGTGATC--GCGTCGGAAT-TGAG-CCGTC--TTTCAAATGTTA----ATTCATG--TC---AAAGTGGCTT-GAAATTCATCC---------ATCCGGTAC----GGT----TAAAGCGTA-TTTAAGA---TCAATT-TTGATTAAGAAC--GCGC-GATG-ACG--TA-CCAT--CTC-------A-TGTAGTACGT-TGACCTGG--GTC-------------------------GT--CA-GG----TTCACTCGTAT--ACTAAACTCGA--ACTTT--------TGACCTCAAATCAGGTAAGAATACCCGCTGAACTTAAGCATATCAATAAGC-GGAGGAAAAGAAAATAACAATGATT-CCCTCAGTAACGGCGAGCGAA-GAGGGATAAGCTCAAA-TTTTAAAT-CTG-TTGGG-TTCCACTTAACAG-AGTTGTATTTTGAAGAAACGTTTT-C-TGCAT-CCAGGATTAGCCTAAATCCTTT-GGGATAAGGTATCAT-GGA-GGGTGAGAAT-CCCGTTCATGGTT-AATC------TTAAGGAAGCTCTACGATACG-TTTTCCAAGAGTCGAGTT-GTTT-GGGATTGCAGCTCAAAAT--GGG-AGGTAAATTT-CTCCTAAGGCTAAATATTGGCGAGAGACCGATAGCGAACAAGTACC-GT-GAGGGAAAGATGAAAAGAACTTTGAAAAGAGAGTTAAACAGTAC-GTGAAATTGTTGAAAGGGAAACGATTGAAGTCAGTCATA-CCAACGGGAAATCAACCT-TTTGA-GCTCGGTCTCGTGGGTTT-TGAAGAGT-TTCAAA-GCCTTCGGA--TTCGCG-GGATTGGGATCTCTTGGTGTACTTTTTCGTAC-GGTTAGTCAACATCGG-TTTTGAATGTCATAAAATGACTGG-AGGAATGTAGCTTCGATCTCGTATTGAAGTGTTATAGCCTTTGGTAG-ATGTGATGTTT--GAGACCGAGGATTGCAACGGATA-CCCTTTAGGGCTATTCGTCTGATCTCTGATACGTTGCCTTGATGTTGAAAGCTTGCTTATGAT-GTTAGGGTATTACGGTCAAAAGGTTAGAACG-GATTAGA-TTCGTTAAGGATGTTGA-CGTAATGACTTTAAACGACCCGTCTTGAAACACGGACCAAGGAGTCTAACATATATGCGAGTGTT010100011--00001000000-1----00000010000000001000-----1--0-1-1---10----0-1------0-0-------------00-1000000000000000010000000000000001---00-000000000000000000000000-0010-0----00-00-10000-00001--10010000010000100110001-10000000000000000000000000000000100-10011000100000000010--00-00-0--001-0001--100000001-----0000000--1000000001--000010000001--0--000001000000100010001000000-10101---1---000--0--0000101001-0000000000-1--0-00----01-10001---01000-00000000000000101----000010011111001001101100011110010001---000001111-111100110101000010010000010-1010000100110000001100100000101110
>Funneliglomus_sanmartinensis_MK348926
GCTCTTCAACGAGGAATCCCTAGTAAGCACAAGTCATCAGCTTGTGTTGATTACGTCCCTGCCCTTTGTACA-CACCGCCCGTCGCTACTACCGATTGAATGGCTTAGTGAGACCTTCGGATTTGCGGTCAAAAGTTGGCAA-CAACATTTGATTGTTGGAGAAGTTGGTCAAACTTGGTCATTTAGAGGAAGTAAAAGTCGTAACAAGGTTTCCGTAGGTGAACCTGCGGAAGGATCATTAAT-GAT----------------------TTTT--ACG---------------------CAAATCG-AGCTTT---------------TTAAGT--------------------------GA--GATTTT-----------------------------GCGAGCA--------------AAAATATTTAAAAC--CCCACGCTTTA----------TTGAA-------TATTTTAATTTATAC----------GAATAT----AT---AAAAAAGATCACTTTCAACAACGGATCTCTCGGCTCTCGCATCGATGAAGAACGCAGCGAAATGCGATAAGTAGTGTGAATTGCAGAA-TTATGTGAGTCATCGAATCTTTGAACGCAAATTGCACTCTCTGGTATTCC-GGGGAGTATGCCTGTTTGAGGGTCACCTGAATC-AAAAATC-GA-TA-CT-T---TGCTTT-------------AGTAACG--T-GTCGGAAT-TGAG-CCTTCTTTTTTTTTTTTTT----TTATATA--TT---TAAGTGGCTT-AAAATTAATCA---------TTCGGTATT----CAT----CGAAGCGTA-TTTACAT---CAAATTCTTGATTAAGAAG---CGC-GACCGATT-ATACCAGT--ATC-------A-TGTAATACGT-CTTGGCTA--AGG-------------------------TT--TT-AG----TTCATTCGTAT--ACGATATTATT---TTTT--------TGACCTCAAATCAGGTAAGAGTACCCGCTGAACTTAAGCATATCAATAAGC-GGAGGAAAAGAAAATAACAATGATT-CCCTTAGTAACTGCGAGTGAA-GTGGGATGAACTCAAA-TTTTAAAT-CTG--TAAG-TTTCACTTATCAG-AGTTGTAATTTGAAGAAACGTTTT-C-TGCGT-CTTGGGTTAGCCTAAGTCCTTT-GGGATGAGGCATCAT-AGA-GGGTGATAAT-CCCGCTTATGGTT-AGCCTTT---TTAAGATGCTAATACGATACG-TTTTCCAAGAGTCGAGTT-GTTT-GGGATTGCAGCTCAAAAT--GGG-AGGTAAATTT-CTCCTAAGGCTAAATACAGGCGAGAGACCGATAGCGAACAAGTACC-GT-GAGGGAAAGATGAAAAGAACATTGAAAAGAGAGTAAAA-AGTAC-GTGAAATTGTTGAAAGGGAAACGATTAAAGTCAGTCATA-CTAGCGGAAAATCAACCGACTTGG-GTGTGATCCTGTAGGTCT--GGAGAGT-TTAAAA-GCCTTCGA---TCTACG-GAATCATGCTCTTTCGGTGTATTTTTTCGTAC-GGTAGGTTAACATCGA-TTTTGAATATCATAAAATGACCGG-AGGAATGTAGCTTCGATCTCGTATTGAAGTGTTATAGCCTTTGGTAG-ATGTGATGATC--AAGGTCGAGGATTGCAACGGATA-CCCCTTCGGGCTATTCGTCTGATCTCTGATACGTTGTCCTGGTGTCGAAAGCTTGCTTACGGT-ATTAGGGTATTACGGTCACAAGGTTGGAACG-GATTACA-TTCGTTAAGGATGTTGA-CGTAATGGCTTTAAACGACCCGTCTTGAAACGCGGATCAAGGAGTCTAACATATATGCGAGTGTT010100011--0000-100000-1----00000010000000000000-1---1--0-1-0---10----000000000010-------------00-10000000000000-10------01--0000000---00000000000000000001-00-0-0-00-0-0----00-00--1000-00001--10010000010000100110001-1000-1--00-0-----0--------00-----00-10111000000000000010--00-00-0--001-0001--100000001-----0000000--1000000001--000010000001--0--000000000000-10010000000000100001---1---000--0--0000101001-0000000000-1--0-00----01-10001---01000-00000000000000-11----00001001111-101001101100011110010000001000001111-1111011100010000-1010000011--010000100110000001100100000101110
>Funneliglomus_sanmartinensis_MK348928
GCTCTTCAACGAGGAATCCCTAGTAAGCACAAGTCATCAGCTTGTGTTGATTACGTCCCTGCCCTTTGTACA-CACCGCCCGTCGCTACTACCGATTGAATGGCTTAGTGAGACCTTCGGATTTGCGGTCAAAAGTTGGCAA-CAACATTTGATTGTTGGAGAAGTTGGTCAAACTTGGTCATTTAGAGGAAGTAAAAGTCGTAACAAGGTTTCCGTAGGTGAACCTGCGGAAGGATCATTAAT-GAT----------------------TTTT--ACG---------------------CAAATCG-AGCTTT---------------TTAAGT--------------------------GA--GATTTT-----------------------------GCGAGCA--------------GAGATATTTAAAAC--CCCACACTTTA----------TTGAA-------TATTTTAATTTATTT----------GAATAT----AT---AAAAAAGATCACTTTCAACAACGGATCTCTTGGCTCTCGCATCGATGAAGAACGCAGCGAAGTGCGATAAGTAGTGTGAATTGCAGAA-TTATGTGAGTCATCGAATCTTTGAACGCAAATTGCACTCTCTGGTATTCC-GGGGAGTATGCCTGTTTGAGGGTTACCTGAATC-AAAAATC-GA-TA-CT-T---TGCTTT-------------AGTAACG--T-GTCGGAAT-TGAG-CCATC-------TTTTTTT----TTATATA--TT---TAAGTGGTTT-AAAATTAATCA---------TTCGGTATT----CAT----CGAAGCGTA-TTTACAT---CAAATTCTTGATTAAGAAA---CGC-GACCGATT-ATACCAGT--ATC-------A-TGTAATACGT-CTTGACTA--GGG-------------------------TT--TT-AG----TTCATTCGTAT--ACGATATCATT---TTTT--------TGACCTCAAATCAGGTAAGAGTACCCGCTGAACTTAAGCATATCAATAAGC-GGAGGAAAAGAAAATAACAATGATT-CCCTTAGTAACTGCGAGTGAA-GTGGGATGAGCTCAAA-TTTTAAAT-CTG--TAAG-TTTCACTTATCAG-AGTTGTAATTTGAAGAAACGTTTT-C-TGCGT-CTTGGGTTAGCCTAAGTCCTTT-GGGATGAGGCATCAT-AGA-GGGTGATAAT-CCCGTTTATGGTT-AGCCTTT---TTAAGATGCTAATACGATACG-TTTTCCAAGAGTCGAGTT-GTTT-GGGATTGCAGCTCAAAAT--GGG-AGGTAAATTT-CTCCTAAGGCTAAATACAGGCGAGAGACCGATAGCGAACAAGTACC-GT-GAGGGAAAGATGAAAAGAACTTTGAAAAGAGAGTAAAA-AGTAC-GTGAAATTGTTGAAAGGGAAACGATTAAAGTCAGTCGTA-CTAGCGGAAAATCAACCGACTTGG-GTGTGATCCTGTAGGTCT--GGAGAGT-TTAAAA-GCCTTCGA---TCTACG-GAATCATGCTCTTTCGGTGTATTTTTTCGTAC-GGTAGGTTAACATCGA-TTTTGAATATCATAAAATGACCGG-AGGAATGTAGCTTCGATCTCGTATTGAAGTGTTATAGCCTTTGGTAG-ATGTGATGATC--AAGGTCGAGGATTGCAACGAATA-CCCCTTCGGGCTATTCGTCTGATCTCTGATACGTTGTCCTGGTGTCGAAAGCTTGCTTACGGT-ATTAGGGTATTACGGTCACAAGGTTGGAACG-GATTACA-TTCGTTAAGGATGTTGA-CGTAATGGCTTTAAACGACCCGTCTTGAAACACGGATCAAGGAGTCTAACATATATGCGAGTGTT010100011--0000-100000-1----00000010000000000000-1---1--0-1-0---10----000000000010-------------00-10000000000000-10------01--0000000---00000000000000000001-00-0-0-00-0-0----00-00--1000-00001--10010000010000100110001-1000-1--00-0-----0--------00-----00-10111-00-10000000010--00-00-0--001-0001--100000001-----0000000--1000000001--000010000001--0--000000000000-10010000000000100001---1---000--0--0000101001-0000000000-1--0-00----01-10001---01000-00000000000000-11----00001001111-101001101100011110010000001000001111-1111011100010000-1010000011--010000100110000001100100000101110
>Funneliglomus_sanmartinensis_MK348927
GCTCTTCAACGAGGAATCCCTAGTAAGCACAAGTCATCAGCTTGTGTTGATTACGTCCCTGCCCTTTGTACA-CACCGCCCGTCGCTACTACCGATTGAATGGCTTAGTGAGACCTTCGGATTTGCGGTCAAAAGTTGGCAA-CAACATTTGATTGTTGGAGAAGTTGGTCAAACTTGGTCATTTAGAGGAAGTAAAAGTCGTAACAAGGTTTCCGTAGGTGAACCTGCGGAAGGATCATTAAT-GAT----------------------TTTT--ACG---------------------CAAATCG-AGCTTTT------------TTTTAAGT--------------------------TA--GATTTT-----------------------------GCGAGC----------------AAATATTTAAAAC--CCCACACTTTA----------TTGAG-------TATTTTAATTTATATATGA------ATATAT----AT---AAAAAGGATCACTTTCAACAACGGATCTCTTGGCTCTCGCATCGATGAAGAACGCAGCGAAATGCGATAAGTAGTGTGAATTGCAGAA-TTATGTGAGTCATCGAATCTTTGAACGCAAATTGCACTTTCTGGTATTCC-GGGGAGTATGCCTGTTTGAGGGTTACCTGAATC-AAAAATC-GA-TA-CT-T---TGCTTT-------------AGTAACG--T-GTCGGAAT-TGAG-CCATC--------TTTTTT----TTATATA--TT---TAAGTGGCTT-AAAATTAATCA---------TTCGGTATT----CAT----CGAAGCGTA-TTTACGT---CAAATTCTTGATTAAGAAA---CGC-GACCGATT-ATACCAGT--ATC-------A-TGTAATACGT-CTTGACTA--AGG-------------------------TT--TT-AG----TTCATTCGTAT--ACGATATCATT---TTTT--------TGACCTCAAATCAGGTAAGAGTACCCGCTGAACTTAAGCATATCAATAAGC-GGAGGAAAAGAAAATAACAATGATT-CCCTTAGTAACTGCGAGTGAA-GTGGGATGAGCTCAAA-TTTTAAAT-CTG--TAAG-TTTCACTTATCAG-AGTTGTAATTTGAAGAAACGTTTA-C-TGCGT-CTTGGGTTAGCCTAAGTCCTTT-GGGATGAGGCATCAT-AGA-GGGTGATAAT-CCCGTTTATGGTT-AGCCTTT---TTAAGATGCTAATACGATACG-TTTTCCAAGAGTCGAGTT-GTTT-GGGATTGCAGCTCAAAAT--GGG-AGGTAAATTT-CTCCTAAGGCTAAATACAGGCGAGAGACCGATAGCGAACAAGTACC-GT-GAGGGAAAGATGAAAAGAACTTTGAAAGGAGAGTAAAA-AGTAC-GTGAAATTGTTGAAAGGGAAACGATTAAAGTCAGTCATA-CCAGCGGAAAATCAACCGACTTGG-GTGTGATCCTGTAGGTTT--GAAGAGT-TTAAAA-GCCTTCGA---TCTACG-GAATCATGCTCTTTCGGTGTATTTTTTCGTAC-GGTAGGTTAACATCGA-TTTTGAATATCATAAAATGACCGG-AGGAATGTAGCTTCGATCTCGTATTGAAGTGTTATAGCCTTTGGTAG-ATGTGGTGATC--AAGGTCGAGGATTGCAACGAATA-CCCTTTCGGGCTATTCGTCTGATCTCTGATACGTTGTCCTGGTGTCGAAAGCTTGCTTACGGT-ATTAGGGTATTACGGTCGCAAGGTTAGAACG-GATTACA-TTCGTTAAGGATGTTGA-CGTAATGGCTTTAAACGACCCGTCTTGAAACACGGACCAAGGAGTCTAACATGTATGCGAGTGTT010100011--0000-100000-1----000000100000000000000010-1--0-1-0---10----0000000010-0-------------00-10000000000000-10------01--0000000---000000000000000000000000000-0010-0----00-00--1000-00001--10010000010000100110001-1000-1--00-0-----0--------00-----00-10111-10----00000010--00-00-0--001-0001--100000001-----0000000--1000000001--000010000001--0--000000000000-10010000000000100001---1---000--0--0000101001-0000000000-1--0-00----01-10001---01000-00000000000000-11----00001001111-101001101100011110010000001000001111-1111011100010000-1010000011--010000100110000001100100000101110
>Septoglomus_turnauae_KF060324
---------CGAGGAATCCCTAGTAAGCACAAGTCATCAGCTTGTGTTGATTACGTCCCTGCCCTTTGTACA-CACCGCCCGTCGCTACTACCGATTGAATGGCTTAGTGAGACTTTCGGATCGGCATTCAGAAGTTGGCAA-CAACATCTGTTTGCTGAA-AAGTTATTCAAACTTGGTCATTTAGAGGAAGTAAAAGTCGTAACAAGGTTTCCGTAGGTGAACCTGCGGAAGGATCATTAAT-GAT----------------------TTTTTCAAG---------------------CAAACCA-AGCGA------------------AAGC--------------------------GA--GGTTTT-----------------------------GCGAAT------------------ATATTTAAAACCCCCCACTCTT------------TTAAAAAAAAT-TTTTTCATTCATTATATTG------AAATAA----------AAAAAGATCACTTTCAACAACGGATCTCTTGGCTCTCGCATCGATGAAGAACGCAGCGAAATGCGATAAGTAGTGTGAATTGCAGAAGTAACGTGAATCATCGAATCTTTGAACGCAAATTGCACTCTCTGGTATTCC-GGGGAGTATGCCTGTTTGAGGGTCGCTT-AACA-AACCATC-GA-TT-CCAT---TGCTTTTTTTTTAAAAAAAGGTAATG--TCGTCGGATT-TGAG-CCGTC--------TTTTTT----TTTTATA--TT---TAAGTGGCTT-AAAATTGATTT---------TTTTGGTAT----GAT----CGAAGCGTATTTTATGA---TCAATTTTTGGTTAAAGAAACGCGC-GCGTACCG-TTATTTAT--ATG-------A-TGTAATACGT-TTGACTAT--CGA-------------------------AT--TT-AG----TTCATTCGTAT--ACGATATTTTTCAATTTT--------TGACCTCAAATCAGGTAAGAACACCCGCTGAACTTAAGCATATCAATAAGC-GGAGGAAAAGAAAATAACAATGATT-CCCCTAGTAACTGCGAGTGAA-GAGGGATAAGCTCAAA-TTTTAAAT-CTG-ACGAG-TCCTACTTTTCAG-AGTTGTAATTTGAAGAAACGTTTT-C-TGCGT---CTTGTTAACCTAAATCTTTT-GGAACAAGGTATCAT-GGA-GGGTGACAGT-CCCGTTCATGGTT-AACA------TCA-AGATGCGTTACGATACG-TTTTCTAAGAGTCGAGTT-GTTT-GGGATTGCAGCTCAAAAT--GGG-AGGTAAATTT-CTCCTAAGGCTAAATATTGGCGAGAGACCGATAGCGAACAAGTACC-GT-GAGGGAAAGATGAAAAGAACTTTGAAAAGAGAGTTAAACAGTAC-GTGAAATTGTTGAAAGGGAAACGATTGAAGTCAGTCGTA-CTAACGGGAAATCAACCTATTTGG-GTTGTGAATTTTGGATTT-TGAAGAGT-GTAA---ACCTTTGGG-GTTCAAA-CATTTGCGCTCTTTAGGCGTAATTTCTCGTTC-GGTAGGTTAACATCGA-TTTTGAAGATTATAAAATGACCGG-AGGAATGTAACTTCGATCTCGTATTGAAGTGTTATAGCCTTTGGTAG-ATGCAATGATC--AAGATCGAGGATTGCAACGAATA-CCCTTTTGGGCTATCCGTCTGATCTCTGATACGTTGCCTCGGTAACGAAAGCTTGCTTACGGT-ATTGAGGTATTACGGTCAATAGGTTAGAACGTGATTACA-TTCGTTAAGGATGTTGA-CGTAATGGCTTCAAACGACCCGTCTTGAAACACGGACCAAGGAGTCTAACATATATGCGAGTGTT-10100111--00000000000-1----0000001000000000-1-0-----1--0-1-0---10----00000000-1---------------000000010----------0------00000000000001000000000000000000000000000-0010-0----00-0----1-0-0-0----00010100010000100110000-10000000000000000000000000000000000-10011-10----00000010--00-00-0--001-0001--100000001-----0000000--1000000001--000000000001--0--000000000000000010000000000100001---1---000--0--0000101001-0000000000-1--0-00----01-10001---01000-00000000000000001----000010011111001001101--1011110010001---010001111-111100110001000010010001--010010000100110000001100100000100110
>Septoglomus_turnauae_KF060325
----------GAGGAATCCCTAGTAAGCACAAGTCATCAGCTTGTGTTGATTACGTCCCTGCCCTTTGTACA-CACCGCCCGTCGCTACTACCGATTGAATGGCTTAGTGAGACTTTCGGATCGGCATTCAGAAGTTGGCAA-CAACATCTGTTTGCTGAA-AAGTTATTCAAACTTGGTCATTTAGAGGAAGTAAAAGTCGTAACAAGGTTTCCGTAGGTGAACCTGCGGAAGGATCATTAAT-GAT----------------------TTTTTCAAG---------------------CAAACCA-AGCGA------------------AAGC--------------------------GA--GGTTTT-----------------------------GCGAAT------------------ATATTTAAAACCCCCCACTCTT------------TTAAAAAAAAT-TTTTTCATTCATTATATTG------AAATAA----------AAAAAGATCACTTTCAACAACGGATCTCTTGGCTCTCGCATCGATGAAGAACGCAGCGAAATGCGATAAGTAGTGTGAATTGCAGAAGTAACGTGAATCATCGAATCTTTGAACGCAAATTGCACTCTCTGGTATTCC-GGGGAGTATGCCTGTTTGAGGGTCGCTT-AACA-AACCATC-GA-TT-CCAT---TGCTTTTTTTTTAAAAAAAGGTAATG--TCGTCGGATT-TGAG-CCGTC--------TTTTTT----TTTTATA--TT---TAAGTGGCTT-AAAATTGATTT---------TTTTGGTAT----GAT----CGAAGCGTATTTTATGA---TCAATTTTTGGTTAAAGAAACGCGC-GCGTACCG-TTATTTAT--ATG-------A-TGTAATACGT-TTGACTAT--CGA-------------------------AT--TT-AG----TTCATTCGTAT--ACGATATTTTTCAATTTT--------TGACCTCAAATCAGGTAAGAACACCCGCTGAACTTAAGCATATCAATAAGC-GGAGGAAAAGAAAATAACAATGATT-CCCCTAGTAACTGCGAGTGAA-GAGGGATAAGCTCAAA-TTTTAAAT-CTG-ACGAG-TCCTACTTTTCAG-AGTTGTAATTTGAAGAAACGTTTT-C-TGCGT---CTTGTTAACCTAAATCTTTT-GGAACAAGGTATCAT-GGA-GGGTGACAGT-CCCGTTCATGGTT-AACA------TCA-AGATGCGTTACGATACG-TTTTCTAAGAGTCGAGTT-GTTT-GGGATTGCAGCTCAAAAT--GGG-AGGTAAATTT-CTCCTAAGGCTAAATATTGGCGAGAGACCGATAGCGAACAAGTACC-GT-GAGGGAAAGATGAAAAGAACTTTGAAAAGAGAGTTAAACAGTAC-GTGAAATTGTTGAAAGGGAAACGATTGAAGTCAGTCGTA-CTAACGGGAAATCAACCTATTTGG-GTTGTGAATTTTGGATTT-TGAAGAGT-GTAA---ACCTTTGGG-GTTCAAA-CATTTGCGCTCTTTAGGCGTAATTTCTCGTTC-GGTAGGTTAACATCGA-TTTTGAAGATTATAAAATGACCGG-AGGAATGTAACTTCGATCTCGTATTGAAGTGTTATAGCCTTTGGTAG-ATGCAATGATC--AAGATCGAGGATTGCAACGAATA-CCCTTTTGGGCTATCCGTCTGATCTCTGATACGTTGCCTCGGTAACGAAAGCTTGCTTACGGT-ATTGAGGTATTACGGTCAATAGGTTAGAACGTGATTACA-TTCGTTAAGGATGTTGA-CGTAATGGCTTCAAACGACCCGTCTTGAAACACGGACCAAGGAGTCTAACATATATGCGAGTGTT-10100111--00000000000-1----0000001000000000-1-0-----1--0-1-0---10----00000000-1---------------000000010----------0------00000000000001000000000000000000000000000-0010-0----00-0----1-0-0-0----00010100010000100110000-10000000000000000000000000000000000-10011-10----00000010--00-00-0--001-0001--100000001-----0000000--1000000001--000000000001--0--000000000000000010000000000100001---1---000--0--0000101001-0000000000-1--0-00----01-10001---01000-00000000000000001----000010011111001001101--1011110010001---010001111-111100110001000010010001--010010000100110000001100100000100110
>Septoglomus_turnauae_KF060327
----------GAGGAATCCCTAGTAAGCACAAGTCATCAGCTTGTGTTGATTACGTCCCTGCCCTTTGTACA-CACCGCCCGTCGCTACTACCGATTGAATGGCTTAGTGAGACTTTCGGATCGGCATTCAGAAGTTGGCAA-CAACATCTGTTTGCTGAA-AAGTTATTCAAACTTGGTCATTTAGAGGAAGTAAAAGTCGTAACAAGGTTTCCGTAGGTGAACCTGCGGAAGGATCATTAAT-GAT----------------------TTTTTCAAG---------------------CAAACCA-AGCGA------------------AAGC--------------------------GA--GGTTTT-----------------------------GCGAAT------------------ATATTTAAAACCCCCCACTCTT------------TTAAAAAAAAT-TTTTTCATTCATTATATTG------AAATAA----------AAAAAGATCACTTTCAACAACGGATCTCTTGGCTCTCGCATCGATGAAGAACGCAGCGAAATGCGATAAGTAGTGTGAATTGCAGAAGTAACGTGAATCATCGAATCTTTGAACGCAAATTGCACTCTCTGGTATTCC-GGGGAGTATGCCTGTTTGAGGGTCGCTT-AACA-AACCATC-GA-TT-CCAT---TGCTTTTTTTTTAAAAAAAGGTAATG--TCGTCGGATT-TGAG-CCGTC--------TTTTTT----TTTTATA--TT---TAAGTGGCTT-AAAATTGATTT---------TTTTGGTAT----GAT----CGAAGCGTATTTTATGA---TCAATTTTTGGTTAAAGAAACGCGC-GCGTACCG-TTATTTAT--ATG-------A-TGTAATACGT-TTGACTAT--CGA-------------------------AT--TT-AG----TTCATTCGTAT--ACGATATTTTTCAATTTT--------TGACCTCAAATCAGGTAAGAACACCCGCTGAACTTAAGCATATCAATAAGC-GGAGGAAAAGAAAATAACAATGATT-CCCCTAGTAACTGCGAGTGAA-GAGGGATAAGCTCAAA-TTTTAAAT-CTG-ACGAG-TCCTACTTTTCAG-AGTTGTAATTTGAAGAAACGTTTT-C-TGCGT---CTTGTTAACCTAAATCTTTT-GGAACAAGGTATCAT-GGA-GGGTGACAGT-CCCGTTCATGGTT-AACA------TCA-AGATGCGTTACGATACG-TTTTCTAAGAGTCGAGTT-GTTT-GGGATTGCAGCTCAAAAT--GGG-AGGTAAATTT-CTCCTAAGGCTAAATATTGGCGAGAGACCGATAGCGAACAAGTACC-GT-GAGGGAAAGATGAAAAGAACTTTGAAAAGAGAGTTAAACAGTAC-GTGAAATTGTTGAAAGGGAAACGATTGAAGTCAGTCGTA-CTAACGGGAAATCAACCTATTTGG-GTTGTGAATTTTGGATTT-TGAAGAGT-GTAA---ACCTTTGGG-GTTCAAA-CATTTGCGCTCTTTAGGCGTAATTTCTCGTTC-GGTAGGTTAACATCGA-TTTTGAAGATTATAAAATGACCGG-AGGAATGTAACTTCGATCTCGTATTGAAGTGTTATAGCCTTTGGTAG-ATGCAATGATC--AAGATCGAGGATTGCAACGAATA-CCCTTTTGGGCTATCCGTCTGATCTCTGATACGTTGCCTCGGTAACGAAAGCTTGCTTACGGT-ATTGAGGTATTACGGTCAATAGGTTAGAACGTGATTACA-TTCGTTAAGGATGTTGA-CGTAATGGCTTCAAACGACCCGTCTTGAAACACGGACCAAGGAGTCTAACATATATGCGAGTGTT-10100111--00000000000-1----0000001000000000-1-0-----1--0-1-0---10----00000000-1---------------000000010----------0------00000000000001000000000000000000000000000-0010-0----00-0----1-0-0-0----00010100010000100110000-10000000000000000000000000000000000-10011-10----00000010--00-00-0--001-0001--100000001-----0000000--1000000001--000000000001--0--000000000000000010000000000100001---1---000--0--0000101001-0000000000-1--0-00----01-10001---01000-00000000000000001----000010011111001001101--1011110010001---010001111-111100110001000010010001--010010000100110000001100100000100110
>Glomus_macrocarpum_FR750526
GCTCTTCAACGAGGAATCCCTAGTAAGCACAAGTCATCAGCTTGTGCTGATTACGTCCCTGCCCTTTGTACA-CACCGCCCGTCGCTACTACCGATTGAATGGCTTAGTGAGACCCTCGGATTGACGTTCATCGGCTGTAAA-AGGCTCTTGTTTGTTGAA-AAGTTGGTCAAACTTGGTCATTTAGAGGAAGTAAAAGTCGTAACAAGGTTTCCGTAGGTGAACCTGCGGAAGGATCATTATT-GAA----------------------TCTAA-----------------------------------------------------------G--------------------------CA--AGCCTG-----------------------------GCTTGC----------------GCGTATTTAAAAC--CCCACACTTTT----------TGAAAA--------TAACGTATATTTTACTT------GAATAAAAGTAA---TTAAAAGATCACTTTCAACAACGGATCTCTTGGTTCTCGCATCGATGAAGAACGTAGCGAAGTGCGATAAGTAGTGTGAATTGCAGAA-TTCCGTGGATCATCGAATTTTTGAACGCAAATTGCACTCTCTGGTATTCC-GGAGAGTATGCCTGTTTGAGGGTCATTAAAAT--CAAAATC-GA-TT--------TGTTACTTT----------GGTAACG---TTTCGGAAT-TGGG-CCATC--------TTAAAC----CTTCGGG--TT---CAAGAGGCTT-AAAATTGATCA-------TTTTTTGGTAT----GAA---TTTAAGCGTA-TTTAAGATCTCTTATC---------------ACGC-GCTTGATG------AGT--ATCGGATG----TTTACTAGGC-GTGACCATG---------------------------ATCA--TG-GT----TTCGCGCCCAT--------------AATTTTCATG-AAATGACCTCAAATCAGGTAGGAATACCCGCTGAACTTAAGCATATCAATAAGC-GGAGGAAAAGAAAATAACAATGATT-CCCCTAGTAACGGCGAGCGAA-GAGGGAATAGCTCAAA-TTTTAAAT-CTG-TTGGG-TCTTACCTAACCG-AGTTGTAATTTGAAGAAGCGTTTT-C-TGCGTGTTTGATTTAGCCCAAATCCTTT-GGGATAGGGTATCAT-GGA-GGGTGAGAAT-CCCGTCC--GGCC-TAA-------TCAAATGTGCATTACGATACG-TTTTCTAAGAGTCGAGTT-GTTT-GGGATTGCAGCTCAAAAT--GGG-AGGTAAATTT-CTCCTAAGGCTAAATATAGGCGAGAGACCGATAGCGAACAAGTACC-GT-GAGGGAAAGATGAAAAGAACTTTGAAAAGAGAGTTAAACAGTAC-GTGAAATTGTTGAAAGGGAAACGATTAAAGTCAGTCGTA-CTAACGGGGAATCAACCT-TTTGA-GGGTGGACTTGTGGGATT-CAGAGAGC-CT---------TTGTT-TTTCACA--ACCTGCTTTTTTTGGGTGCAATTTGTCGTAT-TGTAGGTCAGCATCGG-TTTCGACCGTTATAAAATGACTGG-AGGAATGTAGCTTCGATCTCGTATTGAAGTGTTATAGCCTTTGGTAG-ATGTAACGGAT--GGGATCGAGGATTGCAATGAATA-CCCTCATGGGCTATTCGTCTGGCCTCTGACATGTCACTCTGGTGCTGAAAGCTTGCTTATGGT-ATTATAG-TGTACGGTCAAAAGGTTAGAACG-GATTAAA-TTCGTTAAGGATGTTGA-CGTAATGGCTTTAAACGACCCGTCTTGAAACACGGACCAAGGAGTCTAACATATATGCGAGTGTT010100111--00000000-1--------------0------0----------1--0-1-0---10----0000000010-0-------------00-10000000000000-10------00--1000000---00-000000000000000000000000-0010-0----00-00000000000001--100100001-00001001---1---0000000000000000000-1----00-----00--1011-10----00000010--00-00-0--001-0001--1000000001-0--0000000--10000000001-00001000000000000000---1000---00010000000000--1-01-000000000000--1--0-01000-1--000-000-00000000---01-10001---0--10-0-0-0-000000-00000010000010011111001001101000011111-1001----000001111-111100110101000010011-----0100-1000100110000001100100000111110
>Glomus_macrocarpum_FR750530
GCTCTTCAACGAGGAATCCCTAGTAAGCACAAGTCATCAGCTTGTGCTGATTACGTCCCTGCCCTTTGTACA-CACCGCCCGTCGCTACTACCGATTGAATGGCTTAGTGAGACCCTCGGATTGACGTTCATCGGCTGTAAA-AGGCTCTTGTTTGTTGAA-AAGTTGGTCAAACTTGGTCATTTAGAGGAAGTAAAAGTCGTAACAAGGTTTCCGTAGGTGAACCTGCGGAAGGATCATTATT-GAA----------------------TCTAA-----------------------------------------------------------G--------------------------CA--AGCCTG-----------------------------GCTTGC----------------GCGTATTTAAAAC--CCCACACTTT-----------TGAAAA--------TAACATATATTTTACTT------GAATATAAGTAA---TTAAAAGATCACTTTCAACAACGGATCTCTTGGTTCTCGCATCGATGAAGAACGTAGCGAAGTGCGATAAGTAGTGTGAATTGCAGAA-TTCCGTGGATCATCGAATTTTTGAACGCAAATTGCACTCTCTGGTATTCC-GGAGAGTATGCCTGTTTGAGGGTCATTAAAT---CAAAATC-GA-TT--------TGTTACTTT----------GGTAACG---TTTCGGAAT-TGGG-TCATC--------TTAAAC----CTTCAGG-GTT---CAAGAGGCTT-AAAATTGATCA-------TTTTTTGGTAT----GAA----TTAAGCGTA-TTTAAGATCTCTTATC---------------ACGC-GCTTGATG------AGT--ATCGGATG----TTTATTAGGC-GTGACCATG---------------------------ATCA--TG-GT----TTCGCGCCCAT---------------AATCTTATG-AAATGACCTCAAATCAGGTAAGAATACCCGCTGAACTTAAGCATATCAATAAGC-GGAGGAAAAGAAAATAACAATGATT-CCCCTAGTAACGGCGAGCGAA-GAGGGAATAGCTCAAA-TTTTAAAT-CTG-TTGGG-TATTACCTAACCG-AGTTGTAATTTGAAGAAGCGTTTT-C-TGCGTGTTTGATTTAGCCCAAATCCTTT-GGGATAGGGTATCAT-GGA-GGGTGAGAAT-CCCGTCC--GGCC-TAA-------TCAAATGTGCATTACGATACG-TTTTCTAAGAGTCGAGTT-GTTT-GGGATTGCAGCTCAAAAT--GGG-AGGTAAATTT-CTCCTAAGGCTAAATATAGGCGAGAGACCGATAGCGAACAAGTACC-GT-GAGGGAAAGATGAAAAGAACTTTGAAAAGAGAGTTAAACAGTAC-GTGAAATTGTTGAAAGGGAAACGATTAAAGTCAGTCGTA-CTAACGGGGAATCAACCT-TTTGA-GGGTGGACTTGTGGGATT-CAGAGAGC-CT---------CTGTC-TTTCACA--ACCTGCTTTTTTTGGGTGCAATTTGTCGTAT-TGTAGGTCAGCATCGG-TTTCGACCGTTATAAAATGACTGG-AGGAATGTAGCTTCGATCTCGTATTGAAGTGTTATAGCCTTTGGTAG-ATGTAACGGAT--GGGATCGAGGATTGCAATGAATG-CCCTCATGGGCTATCCGCCTGGCCTCTGACATGTCACTCTGGTGCCGAAAGCTTGCTTATGGT-GTTATAG-TGTACGGTCAAAAGGTTAGAACG-GAATAAA-TTCGTTAAGGATGTTGA-CGTAATGGCTTTAAACGACCCGTCTTGAAACACGGACCAAGGAGTCTAACATATATGCGAGTGTT010100111--00000000-1--------------0------0----------1--0-1-0---10----0000000010-0-------------00-1000000000001---0------00--1000000---00-000000000000000000000000-0010-0----00-00000000000001--10010001--00001001---1---0000000000000000000-1----00-----00--1011-10----00000010--00-00-0--00010001--1000000001-0--0000000--1000000001--00001000000000000000---1000---00010000000000--1-01-000000000000--1--0-01000-1--000-000-00000000---01-10001---0---1-0-0---000-00---000010000010011111001001101000011111-1001----000001111-111100110101000010011-----0100-1000100110000001100100000111110
>Glomus_macrocarpum_FR750532
GCTCTTCAACGAGGAATCCCTAGTAAGCACAGGTCATCAGCTTGTGCTGATTACGTCCCTGCCCTTTGTACA-CACCGCCCGTCGCTACTACCGATTGAANGGCTTAGTGAGACCCTCGGATTGACGTTCATCGGCTGTAAA-AGGCTCTTGCCTGTTGAA-AAGTTGGTCAAACTTGGTCATTTAGAGGAAGTAAAAGTCGTAACAAGGTTTCCGTAGGTGAACCTGCGGAAGGATCATTATT-GAA----------------------TCTAA-----------------------------------------------------------G--------------------------CA--AGCCTG-----------------------------GCTTGC----------------GCGTATTTAAAAC--CCCACACTT------------TGAAAA--------TAACATATATTTTACTT------AAAAATAAGTAA---TTAAAAGATCACTTTCAACAACGGATCTCTTGGTTCTCGCATCGATGAAGAACGTAGCGAAGTGCGATAAGTAGTGTGAATTGCAGAA-TTCCGTGGATCATCGAATTTTTGAACGCAAATTGCACTCTCTGGTATTCC-GGAGAGTATGCCTGTTTGAGGGTCATTAAAAT--CAAAATC-GA-TT--------TGTTACTTT----------GGTAACG---TTTCGGAAT-TGGG-TCATC--------TTAAAC----CTTCAGG--TT---CAAGAGGCTT-AAAATTGATCA-------TTTTTTGGTAT----GAA----TTAAGCGTA-TTTAAGATCTCTTATC---------------ACGC-GCTTGATG------AGT--ATCGGATG----TTTATTAGGC-GTGATCATG---------------------------ATCA--TG-GT----TTCGCGCCCAT---------------AATCTTATG-AAATGACCTCAAATCAGGTAAGAATACCCGCTGAACTTAAGCATATCAATAAGC-GGAGGAAAAGAAAATAACAATGATT-CCCCTAGTAACGGCGAGCGAA-GAGGGAATAGCTCAAA-TTTTAAAT-CTG-TTGGG-TCTTACCTAACCG-AGTTGTAATTTGAAGAAGCGTTTT-C-TGCGTGTTTGATTTAGCCCAAATCCTTT-GGGATAGGGTATCAT-GGA-GGGTGAGAAT-CCCGTCC--GGCC-TAA-------TCAAATGTGCATTACGATACG-TTTTCTAAGAGTCGAGTT-GTTT-GGGATTGCAGCTCAAAAT--GGG-AGGTAAATTT-CTCCTAAGGCTAAATATAGGCGAGAGACCGATAGCGAACAAGTACC-GT-GAGGGAAAGATGAAAAGAACTTTGAAAAGAGAGTTAAACAGTAC-GTGAAATTGTTGAAAGGGAAACGATTAAAGTCAGTCGTA-CTAACGGGGAATCAACCT-TTTGA-GGGTGGACTTGTGGGATT-CAGAGAGC-CT---------TTGTC-TTTCACA--ACCTGCTTTTTTTGGGTGCAATTTGTCGTAT-TGTAGGTCAGCATCGG-TTTCGACCGTTATAAAATGACTGG-AGGAATGTAGCTTCGATCTTGTATTGAAGTGTTATAGCCTTTGGTAG-ATGTAACGGAT--GGGATCGAGGATTGCAATGAATG-CCCTCATGGGCTATCCGCCTGGCCTCTGACATGTCACTCTGGTGCCGAAAGCTTGCTTATGGT-GTTATAG-TGTACGGTCAAAAGGTTAGAACG-GAATAAA-TTCGTTAAGGATGTTGA-CGTAATGGCTTTAAACGACCCGTCTTGAAACACGGACCAAGGAGTCTAACATATATGCGAGTGTT010100111--00000000-1--------------0------0----------1--0-1-0---10----0000000010-0-------------00-100010----------0------00--1000000---00-000000000000000000000000-0010-0----00-00000000000001--100100001-00001001---1---0000000000000000000-1----00-----00--1011-10----00000010--00-00-0--001-0001--1000000001-0--0000000--1000000001--00001000000000000000---1000---00010000000000--1-01-000000000000--1--0-01000-1--000-000-00000000---01-10001---0---1-0-0---000-00---000010000010011111001001101000011111-1001----000001111-111100110101000010011-----0100-1000100110000001100100000111110
>Glomus_tetrastratosum_KM056651
GCTCTTCAACGAGGAATCCCTAGTAAGCACAAGTCATCAGCTTGTGCTGATTACGTCCCTGCCCTTTGTACA-CACCGCCCGTCGCTACTACCGATTGAATGGCTTAGTGAGACCCTCGGATTGACTTTTATCGGCTGTAAA-AGGCCTTTGATTGATGAA-AAGTTGGTCAAACTTGGTCATTTAGAGGAAGTAAAAGTCGTAACAAGGTTTCCGTAGGTGAACCTGCGGAAGGATCATTATC-AAT----------------------TCTAGCAAG---------------------TAACCC---------------------------TT--------------------------TA--GGGTTC-----------------------------TTGCGC----------------ACGTATTTAAAAC--CCCACACTTTT----------ATGAAA------TTTTATACATATTTTACTTTTAA-TAAGTAA---------TTAAAAGATCACTTTCAACAACGGATCTCTTGGCTCTCGCATCGATGAAGAACGTAGCAAAGTGCGATAAGTAGTGTGAATTGCAGAA-TTCCGTGGATCATCGAATTTTTGAACGCAAATTGCACTTTCTGGTATTCC-GGAGAGTATGCCTGTTTGAGGGTCAGTAAAATA-AAAAATC-GATTT--------TGTTACCTTAT--------CGTAACA---TTTCGGAAT-TGAG-CTACCC-------TTAAAT--TTTTTTAGG-TTT---TAAGTGGCTTAAAAATTGATCA------TTTTTTTGGTAT----GAT----TTAAGCGTG------------------CTAAT--------ATTAC-GTTTAATG------AGT--ATC-GATG----TTTATTAGGT-ATGACCATG---------------------------ATCA--TG-GT----TTCGTGCCCAT--AATTT---------TTTTCATG-AAATGACCTCAAATCAGGTAGGATTACCCGCTGAACTTAAGCATATCAATAAGC-GGAGGAAAAGAAAATAACAATGATT-CCCCTAGTAACGGCGAGCGAA-GAGGGAATAGCTCAAA-TTTTAAAT-CTG-TTGGGTTTTTACCTAACCG-AGTTGTAATTTGAAGAAACGTTTT-C-TGCGT-GTTGATTTAGCCTAAATCCTTT-GGGATAAGGTATCAAGGGA-GGGTGAGAAT-CCCGTCT--GGTTAGA--------TCA-AGATGCTTTACGATACG-TTTTCTAAGAGTCGAGTT-GTTT-GGGAATGCAGCTCAAAAT--GGG-AGGTAAATTT-CTCCTAAGGCTAAATAAAGGCGAGAGACCGATAGCGAACAAGTACC-GT-GAGGGAAAGATGAAAAGAACTTTGAAAAGAGAGTTAAACAGTAC-GTGAAATTGTTGAAAGGGAAACGATTGAAGTCAGTCGTA-CCGACGAGGAATCAACCT-TTTGA-GGGTGGATATGTGGGATT-TAAAGTGC-CT---------TTGTT-TATCGCATCATCTGCTTTTTTTGGGCGTACTTTTTCGTAT-GGTAGGTTAACATCGG-TTTTGATCGTTATAAAATGACTGG-AGGAATGTAGCTTTGATCTTGTATTGAAGTGTTATAGCCTTTGGTAG-ATGTAACGGTT--AGGATCGAGGATTGCAATGGATA-CCCTCATGGGCTATCCGTCTGGCCTCTGATTTGTCACTTTGGTGCTGAAAGCGTGCTTATGGT-ATTAAAG-TGTACGGTCATAAGGTTAGAACG-GAATAAA-TTCATTAAGGATGTTGA-CGTAATGGCTTTAAACGACCCGTCTTGAAACACGGACCAAGGAGTCTAACATGTATGCGAGTGTT010100111--00000000000-1----00010--0------0----------1--0-1-0---10----0000000010-0-------------00-10000000000000-10------001-0000000---000000000000000000000000000000000000000010----010-0-00---100100000100001000---1---000000000000000000000000000-1---00--1011000001-000000001000-00000000010001--000000000010--0000000--1000000001--0001----------0--00000-00001-000010000000000--1-01-100000000000--1--0-01000-1--000-000-00000000---01-10001---01000-000000000010----00010000010011111000001101100010111-001-----010001111-111100110101000010011-----010000000100110000001100100000111110
>Glomus_tetrastratosum_KM056654
GCTCTTCAACGAGGAATCCCTAGTAAGCACAAGTCATCAGCTTGTGCTGATTACGTCCCTGCCCTTTGTACA-CACCGCCCGTCGCTACTACCGATTGAATGGCTTAGTGAGACCCTCGGATTGACTTTTATCGGCTGTAAA-AGGCCTTTGATTGATGAA-AAGTTGGTCAAACTTGGTCATTTAGAGGAAGTAAAAGTCGTAACAAGGTTTCCGTAGGTGAACCTGCGGAAGGATCATTATC-AAT----------------------TCTAGCAAG---------------------TAACCC---------------------------TT--------------------------TA--GGGTTC-----------------------------TTGCGC----------------ACGTATTTAAAAC--CCCACACTTTT----------ATGAAA------TTTTATACATATTTTACTTTTAA-TAAGTAA---------TTAAAAGATCACTTTCAACAACGGATCTCTTGGCTCTCGCATCGATGAAGAACGTAGCAAAGTGCGATAAGTAGTGTGAATTGCAGAA-TTCCGTGGATCATCGAATTTTTGAACGCAAATTGCACTTTCTGGTATTCC-GGAGAGTATGCCTGTTTGAGGGTCAGTAAAATA-AAAAATC-GATTT--------TGTTACCTTAT--------CGTAACA---TTTCGGAAT-TGAG-CTACC--------TTAAAT---TTTTTAGG-TTT---TAAGTGGCTT-AAAATTGATCA-------TTTTTTGGTAT----GAT----TTAAGCGTG------------------CTAAT--------ATTAC-GTTTAATG------AGT--ATC-GATG----TTTATTAGGT-ATGACCATG---------------------------ATCA--TG-GT----TTCGTGCCCAT--AATTT---------TTTTCATG-AAATGACCTCAAATCAGGTAGGATTACCCGCTGAACTTAAGCATATCAATAAGC-GGAGGAAAAGAAAATAACAATGATT-CCCCTAGTAACGGCGAGCGAA-GAGGGAATAGCTCAAA-TTTTAAAT-CTG-TTGGGTTTTTACCTAACCG-AGTTGTAATTTGAAGAAACGTTTT-C-TGCGT-GTTGATTTAGCCTAAATCCTTT-GGGATAAGGTATCAA-GGA-GGGTGAGAAT-CCCGTCT--GGTTAGA--------TCA-AGATGCTTTACGATACG-TTTTCTAAGAGTCGAGTT-GTTT-GGGAATGCAGCTCAAAAT--GGGAAGGTAAATTT-CTCCTAAGGCTAAATAAAGGCGAGAGACCGATAGCGAACAAGTACC-GT-GAGGGAAAGATGAAAAGAACTTTGAAAAGAGAGTTAAACAGTAC-GTGAAATTGTTGAAAGGGAAACGATTGAAGTCAGTCGTA-CCGACGAGGAATCAACCT-TTTGA-GGGTGGATATGTGGGATT-TAAAGTGC-CT---------TTGTT-TATCGCATCATCTGCTTTTTTTGGGCGTACTTTTTCGTAT-GGTAGGTTAACATCGG-TTTTGATCGTTATAAAATGACTGG-AGGAATGTAGCTTTGATCTTGTATTGAAGTGTTATAGCCTTTGGTAG-ATGTAACGGTT--AGGATCGAGGATTGCAATGGATA-CCCTCATGGGCTATCCGTCTGGCCTCTGATTTGTCACTTTGGTGCTGAAAGCGTGCTTATGGT-ATTAAAG-TGTACGGTCATAAGGTTAGAACG-GAATAAA-TTCATTAAGGATGTTGA-CGTAATGGCTTTAAACGACCCGTCTTGAAACACGGACCAAGGAGTCTAACATGTATGCGAGTGTT010100111--00000000000-1----00010--0------0----------1--0-1-0---10----0000000010-0-------------00-10000000000000-10------001-0000000---000000000000000000000000000000000000000010----010-0-00---100100000100001000---1---000000000000000000000000000-1---00--1011-10----00000000-100-00-00000010001--1000000001-0--0000000--1000000001--0001----------0--00000-00001-000010000000000--1-01-100000000000--1--0-01000-1--000-000-00000000---01-10001---01000-000000000010----00010000010011111000001101100011111-001-----010001111-011100110101000010011-----010000000100110000001100100000111110
>Glomus_tetrastratosum_KM056655
GCTCTTCAACGAGGAATCCCTAGTAAGCACAAGTCATCAGCTTGTGCTGATTACGTCCCTGCCCTTTGTACA-CACCGCCCGTCGCTACTACCGATTGAATGGCTTAGTGAGACCCTCGGATTGACTTTTATCGGCTGTAAA-AGGCCTTTGATTGATGAA-AAGTTGGTCAAACTTGGTCATTTAGAGGAAGTAAAAGTCGTAACAAGGTTTCCGTAGGTGAACCTGCGGAAGGATCATTATC-AAT----------------------TCTAGCAAG---------------------TAACCC---------------------------TT--------------------------TA--GGGTTC-----------------------------TTGCGC----------------ACGTATTTAAAAC--CCCACACTTTT----------ATGAAA------TTTTATACATATTTTACTTTTAA-TAAGTAA---------TTAAAAGATCACTTTCAACAACGGATCTCTTGGCTCTCGCATCGATGAAGAACGTAGCAAAGTGCGATAAGTAGTGTGAATTGCAGAA-TTCCGTGGATCATCGAATTTTTGAACGCAAATTGCACTTTCTGGTATTCC-GGAGAGTATGCCTGTTTGAGGGTCAGTAAAATA-AAAAATC-GATTT--------TGTTACCTTAT--------CGTAACA---TTTCGGAAT-TGAG-CTACC--------TTAAAT---TTTTTAGG-TTT---TAAGTGGCTT-AAAATTGATCA-------TTTTTTGGTAT----GAT----TTAAGCGTG------------------CTAAT--------ATTAC-GTTTAATG------AGT--ATC-GATG----TTTATTAGGT-ATGACCATG---------------------------ATCA--TG-GT----TTCGTGCCCAT--AATTT---------TTTTCATG-AAATGACCTCAAATCAGGTAGGATTACCCGCTGAACTTAAGCATATCAATAAGC-GGAGGAAAAGAAAATAACAATGATT-CCCCTAGTAACGGCGAGCGAA-GAGGGAATAGCTCAAA-TTTTAAAT-CTG-TTGGGTTTTTACCTAACCG-AGTTGTAATTTGAAGAAACGTTTT-C-TGCGT-GTTGATTTAGCCTAAATCCTTT-GGGATAAGGTATCAA-GGA-GGGTGAGAAT-CCCGTCT--GGTTAGA--------TCA-AGATGCTTTACGATACG-TTTTCTAAGAGTCGAGTT-GTTT-GGGAATGCAGCTCAAAAT--GGG-AGGTAAATTT-CTCCTAAGGCTAAATAAAGGCGAGAGACCGATAGCGAACAAGTACC-GT-GAGGGAAAGATGAAAAGAACTTTGAAAAGAGAGTTAAACAGTAC-GTGAAATTGTTGAAAGGGAAACGATTGAAGTCAGTCGTA-CCGACGAGGAATCAACCT-TTTGA-GGGTGGATATGTGGGATT-TAAAGTGC-CT---------TTGTT-TATCGCATCATCTGCTTTTTTTGGGCGTACTTTTTCGTAT-GGTAGGTTAACATCGG-TTTTGATCGTTATAAAATGACTGG-AGGAATGTAGCTTTGATCTTGTATTGAAGTGTTATAGCCTTTGGTAG-ATGTAACGGTT--AGGATCGAGGATTGCAATGGATA-CCCTCATGGGCTATCCGTCTGGCCTCTGATTTGTCACTTTGGTGCTGAAAGCGTGCTTATGGT-ATTAAAG-TGTACGGTCATAAGGTTAGAACG-GAATAAA-TTCATTAAGGATGTTGA-CGTAATGGCTTTAAACGACCCGTCTTGAAACACGGACCAAGGAGTCTAACATGTATGCGAGTGTT010100111--00000000000-1----00010--0------0----------1--0-1-0---10----0000000010-0-------------00-10000000000000-10------001-0000000---000000000000000000000000000000000000000010----010-0-00---100100000100001000---1---000000000000000000000000000-1---00--1011-10----00000000-100-00-00000010001--1000000001-0--0000000--1000000001--0001----------0--00000-00001-000010000000000--1-01-100000000000--1--0-01000-1--000-000-00000000---01-10001---01000-000000000010----00010000010011111000001101100011111-001-----010001111-111100110101000010011-----010000000100110000001100100000111110
>Rhizoglomus_silesianum_MN130958
GCTCTTCAACGAGGAATCCCTAGTAAGTACAAGTCATTAGCTTGTGCTGATTACGTCCCTGCCCTTTGTACA-CACCGCCCGTCGCTACTACCGATTGAATGGCTTAGTGAGGCCTTCGGATTGAGATTCGGAGACTGGCAA-CAGACTCTGGGTTTTGAA-AAGTTGGACAAACTTGGTCATTTAGAGGAAGTAAAAGTCGTAACAAGGTTTCCGTAGGTGAACCTGCGGAAGGATCATTACC-GAT----------------------TTTAG-------------------------CGTACCTAACC--T---------------TTTGGT--------------------------TA-TGGTCTC-----------------------------GCG---AAAAC----------TTTGTATTTAAAA--CCCCACTCTT----ATAAA---TTGAAT------CATTCAT--TATTATGTA----------TAA-TAAA------TAAAGATCACTTTCAACAACGGATCTCTTGGCTCTCGCATCGATGAAGAACGTAGCGAAGTGCGATAAGTAGTGTGAATTGCAGAA-TTCCGTGAATCATCGAATTTTTGAACGCAAATTGCGCTTCCTGGCATCCC-GGGAAGTATGCCTGTTTGAGGGTCAGTATTAATAAAAAATCGGT-TT--------GGTCGCAA---------ATTGTGACG--TTTCCGGAGTTTGGG-CTATC--------TTAACT-----TTTTGG---T---TAAGAGGCTT-AAAATTGACCT--------TTTT---TGC----GCA-TTTT-AGACGTA-CATAAAT-TTTTTTTT--------------TATTC-GTCTA----TTCTTAAT--GCC--AA--AATCTTATTAGAT-GCGATC--A-CATCG-----------------------TG--TG-GT----TTCGTGTCCAT--AAAA----------TTTTCATG-ATTTGACCTCAAATCAGGTAGGAGTACCCGCTGAACTTAAGCATATCAATAAGC-GGAGGAAAAGAAAATAACAATGATT-CCCCTAGTAACTGCGAGTGAA-GAGGGACAAGCTCAAA-TTTTAAAT-CTG-TCGGG-TTCTACCTGACCG-AGTTGTAATTTGAAGAGGCGTTTT-C-TGTGT-TTCTGATCAGTCCAAGTCCTTT-GGGATAAGGCATCAC-GGA-GGGTGAGAAT-CCCGTTC--GGTT-GA--------TCAGATTCGCTTTACGATACG-CTTTCAAAGAGTCAAGTT-GTTT-GGGATTGCAGCTTAAAAT--GGG-AGGTAAATTT-CTCCTAAGGCTAAATAACGGCGAGAGACCGATAGCGAACAAGTACC-GT-GAGGGAAAGATGAAAAGAACTTTGAAAAGAGAGTTAAATAGTAC-GTGAAATTGTTGAAAGGGAAACGATTGAAGCCAGTCGTA-CCTGCGGGTAATCAGCCT-TTTGG-GCATGATTCTGTGGAGCG-TGAGGAG--TTAAAC-GCCTTCATG--CCTGCA-TATTCGTGTACTTTGGGTGTACTTGCCTGTGT-GGTTAGTTAACATCAATTTTTGGTTATCATAAAATGGCTGG-AGGAATGTAGCTTCGATTTCG-ATTGAAGTGTTATAGCCTTCGGCAG-ATGTGATGATC--GGGATTGAGGATTGCAACGGATA-CCCTTCGGGGCTACCTGTCTGGTCTCTGATC-GTTGCTCTGGTGCCGAAAGCTTGCTTACGGTTATCAAAG-TCGATGGTCAACAGGTTAGAACG-GGTTAAA-TTCGTTAAGGATGTTGA-CGTAATGGCTTTAAACGACCCGTCTTGAAACACGGACCAAGGAGTCTAACATATATGCGAGTGTT010100111--0000000010-------00000000010-00000000-1---1--0-010---10----0-00100-0000000--1-------01-0000001--0000--000001--001-0000000---000000000000001000-0001---------------0--0010000001------100100000000000001---1---000000000001----00--0----00-0--000-10001-10----000000-1--00-00-0--00--1001--100000000--1--001--00--100000000001100010000000100000001--0000--0000100001000-0-00001--001000000100-00000011-01000000000000010-00----01-10001---01000-000000001--0----00010000010011111001001101100011111-101-----000001111-1111001101010000101-0000010-1010000100010000011100100010011110
>Rhizoglomus_silesianum_MN130961
GCTCTTGAACGAGGAATCCCTAGTAAGTACAAGTCATTAGCTTGTGCTGATTACGTCCCTGCCCTTTGTACA-CACCGCCCGTCGCTACTACCGATTGAATGGCTTAGTGAGGCCTTCGGATCGAGATTCGGAGACTGGCAA-CAGACTCTGGGTTTTGAA-AAGTTGGACGAACTTGGTCATTTAGAGGAAGTAAAAGTCGTAACAAGGTTTCCGTAGGTGAACCTGCGGAAGGATCATTACC-GAT----------------------TTTAG-------------------------CGTACCTAACC--T---------------TTTGGT--------------------------TA-TGGTCTC-----------------------------GCG---AAAAC----------TTTGTATTTAAAA--CCCCGCTCTT----ATAAA---TTGAAT------CATTCAT--TATTATGTA----------TAA-TAAA------TAAAGATCACTTTCAACAACGGATCTCTTGGCTCTCGCATCGATGAAGAACGTAGCGAAGTGCGATAAGTAGTGTGAATTGCAGAA-TTCCGTGAATCATCGAATTTTTGAACGCAAATTGCGCTTCCTGGCATCCC-GGGAAGTATGCCTGTTTGAGGGTCAGTATTAATAAAAAATCGGT-TT--------GGTCGCAA---------ATTGTGACG--TTTCCGGAGTTTGGG-CTATC--------TTAACT-----TTTTGG---T---TAAGAGGCTT-AAAATTGACCT--------TTTT---TGC----GCA-TTTT-AGACGTA-CATAAA--TTTTTTTT--------------TATTC-GTCTA----TTCTTAAT--GCC--AA--AATCTTATTAGAT-GCGATC--A-CATCG-----------------------TG--TG-GT----TTCGTGTCCAT--AAAA----------TTTTCATG-ATTTGACCTCAAATCAGGTAGGAGTACCCGCTGAACTTAAGCATATCAATAAGC-GGAGGAAAAGAAAATAACAATGATT-CCCCTAATAACTGCAAGTGAA-GAGGGACAAGCTCAAA-TTTTAAAT-CTG-TCGGG-TTCTACCTGACCG-AGTTGTAATTTGAAGAGGCGTTTT-C-TGTGT-TTCTGATCAGTCCAAGTCCTTT-GGGATAAGGCATCAC-GGA-GGGTGAGAAT-CCCGTTC--GGTT-GA--------TCAGATTCGCTTTACGATACG-CTTTCAAAGAGTCAAGTT-GTTT-GGGATTGCAGCTTAAAAT--GGG-AGGTAAATTT-CTCCTAAGGCTAAATAACGGCGAGAGACCGATAGCGAACAAGTACC-GT-GAGGGAAAGATGAAAAGAACTTTGAAAAGAGAGTTAAATAGTAC-GTGAAATTGTTGAAAGGGAAACGATTGAAGCCAGTCGTA-CCTGCGGGTAATCAGCCT-TTTGG-GCATGATTCTGTGGAGCG-TGAGGAG--TTAAAC-GCCTTCATG--CCTGCA-TATTCGTGTACTTTGGGTGTACTTGCCTGTGT-GGTTAGTTAACATCAATTTTTGGTTATCATAAAATGGCTGG-AGGAATGTAGCTTCGATTTCG-ATTGAAGTGTTATAGCCTTCGGCAG-ATGTGATGATC--GGGATTGAGGATTGCAACGGATA-CCCTCCGGGGCTACCTGTCTGGTCTCTGATC-GTTGCTCTGGTGCCGAAAGCGTGCTTACGGTTATCAAAG-TCGATGGTCAATAGGTTAGAACG-GGTTAAA-TTCGTTAAGGATGTTGA-CGTAATGGCTTTAAACGACCCGTCTTGAAACACGGACCAAGGAGTCTAACATATATGCGAGTGTT010100111--0000000010-------00000000010-00000000-1---1--0-010---10----0-00100-0000000--1-------01-0000001--0000--000001--001-0000000---000000000000001000-0001---------------0--0010000001------100100000000000001---1---000000000001----00--0----00-0--000-10001-10----000000-1--00-00-0--00--1001--100000000--1--001--00--100000000001100010010000-00000001--0000--0000100001000-0-00001--001000000100-00000011-01000000000000010-00----01-10001---01000-000000001--0----00010000010011111001001101100011111-101-----000001111-1111001101010000101-0000010-1010000100010000011100100010011110
>Rhizoglomus_natalensis_KJ210824
--------------------------------------------------------------------------------------------------------------------------------------------------------------------------------------------------------------------------------------------------------------------------------------------------------------------------------------------------------------------------------------------------------------------------------------------------------------------------------------------------------------------------------------------------------------------------------------------------------------------------------------------------------------------------------------------------------------------------------------------------------------------------------------------------------------------------------------------------------------------------------------------------------------------------------------------------------------------------------------------------------------------------------------------------------------------------------------------------------------------------------------------------------------------------------------------------------------------------------------------------------------------------------------------------------------------------------------------------GCTTTCAAGAGTCAAGTT-GTTT-GGGATTGCAGCTTAAAAT--GGG-AGGTAAATTT-CTCCTAAGGCTAAATAATGGCGAGAGACCGATAGCGAACAAGTACC-GT-GAGGGAAAGATGAATAGAACTTTGAAAAGAGAGTTAAACAGTAC-GTGAAATTGTTGAGAGGGAAACGATTGAAGCCAGTCGTA-CCTGCGGGTAATCAGCCT-TTTGG-GCATGATTCTGTGGAGCG-TGAGGAG--TTAAAC-GCCTTCATG--CCTGCA-TATTCGTGTACTTTGGGTGTACTTGCCTGTGT-GGTTAGTTAACATCAA-TTTTGGTTATCATAAAATGGCTGG-AGGAATGTAGCTTCGATTTCG-ATCGAAGTGTTATAGCCTTCGGCAG-ATGTGATGATC--GGGATTGAGGATTGCAACGGATA-CCCTTCGGGGCTACCTGTCTGATCTCTGATC-GTTTCTCTGGTGCCGAAAGCGTGCTTACGGTTATCAAAG-TCGATGGTCAATAGGTTAGAATG-GGTCAAA-TTCGTTAAG-------------------------------------------------------------------------------------------------------------------------------------------------------------------------------------------------------------------------------------------------------------------------------------------------------------------------------------------------------------------------------------------------------------------------------------------------------------------------------------------------------------------------------------------------------------------------------------------------------111-1111001101010000101-0000010-10100001001100000111001000100111--
>Rhizoglomus_natalensis_KJ210826
--------------------------------------------------------------------------------------------------------------------------------------------------------------------------------------------------------------------------------------------------------------------------------------------------------------------------------------------------------------------------------------------------------------------------------------------------------------------------------------------------------------------------------------------------------------------------------------------------------------------------------------------------------------------------------------------------------------------------------------------------------------------------------------------------------------------------------------------------------------------------------------------------------------------------------------------------------------------------------------------------------------------------------------------------------------------------------------------------------------------------------------------------------------------------------------------------------------------------------------------------------------------------------------------------------------------------------------------------GCTTCCAAGAGTCAAGTT-GTTT-GGGATTGCAGCTTAAAAT--GGG-AGGTAAATTT-CTCCTAAGGCTAAATAACGGCGAGAGACCGATAGCGAACAAGTACC-GT-GAGGGAAAGATGAAAAGAACTTTGAAAAGAGAGTTAAACAGTAC-GTGAAATTGTTGAAAGGGAAACGATTGAAGCCAGTCGTA-CCTGCGGGTAATCAGCCT-TTTGG-GCATGATTCTGTGGAGCG-TGAGGAG--TTAAAC-GCCTTCATG--CCTGCA-TATTCGTGTACTTTGGGTGTACTTGCCTGTGT-GGTTAGTTAACATCAA-TTTTGGTTATCATAAAATGGTTGG-AGGAATGTAGCTTCGATTTCG-ATTGAAGTGTTATAGCCTTCGGCAG-ATGTGATGATC--GGGATTGAGGATTGCAACGGATA-CCCTTCGGGGCTACCTGCCTGATCTCTGATC-GTTGCTCTGGTGCCGAAAGCGTGCTTACGGTTATCAAAG-TCGATGGTTAATAGGTTAGAATG-GGTTAAA-TTCGTTAAGGATGTTGACCGTAATGG--------------------------------------------------------------------------------------------------------------------------------------------------------------------------------------------------------------------------------------------------------------------------------------------------------------------------------------------------------------------------------------------------------------------------------------------------------------------------------------------------------------------------------------------------------------------------------------111-1111001101010000101-0000010-101000010011000001110010001001110-
>Rhizoglomus_irregulare_FM865550
-------------------------------------------------ATTACGTCCCTGCCCTTTGTACA-CACCGCCCGTCGCTACTACCGATTGAATGGCTTAGTGAGGCCTTCGGATTGAAATTCGGAGACTGGCAA-CAGACTCTTGGTTTTGAA-AAGTTGGACAAACTTGGTCATTTAGAGGAAGTAAAAGTCGTAACAAGGTTTCCGTAGGTGAACCTGCGGAAGGATCATTACC-GATT---------------------TTTAG-------------------------CGGACCTGATC------------------TTTGAT--------------------------CA-TGGTCTC-----------------------------GCG----AAAA----------CTTGTATTTAAAA--CCCCACTCTT----ATAAA---TTGAAT------CATTTTA---TATGTATA----------TAA-TAAA------TAAAGATCACTTTCAACAACGGATCTCTTGGCTCTCGCATCGATGAAGAACGTAGCGAAGTGCGATAAGTAATGTGAATTGCAGAA-TTCCGTGAATCATCGAATCTTTGAACGCAAATTGCACTCTCTGGTAACCC-GGGGAGTATGCCTGTTTGAGGGTCAGTGTTAAT-AAAAATC-GG-TG--------CGTTGCAA-------TTTTTGTGATG---TTCCGGAGTTTGAG-TTATC--------TTATCT------TTTGA-GTT---TAAGAGGCTT-AAAATTGACCT--------TCTT---TGT----GCA-TTTT-AGACGTA-CATAAA--TTTTTTTT--------------TATTC-GTTTA-----TCTTAAT--GCC--AA--AATC-TATTAGAT-GCGACC--A-TATCG-----------------------TG--TG-GT----TCCGTGTCTAT--AAAT----------TTTTCATG-ATTTGACCTCAAATCAGGTAGGAACACCCGCTGAACTTAAGCATATCAATAAGC-GGAGGAAAAGAAAATAACAATGATT-CCCCTAGTAACTGCGAGTGAA-GAGGGACAAGCTCAAA-TTTTAAAT-CCA-TCGGG-TTTTACCCGATCG-AGTTGTAATTTGAAGAGGCGTTTT-C-TGTGT-TTCTGATCAGTCCAAGTCCTTT-GGGATAAGGCATCAT-GGA-GGGTGAGAAT-CCCGTCC--GGTT-GA--------TCAGATTCGCTTTACGATACG-CTTTCTAAGAGTCAAGTT-GTTT-GGGATTGCAGCTTAAAAT--GGG-AGGTAAATTT-CTCCTAAGGCTAAATAACGGCGAGAGACCGATAGCGAACAAGTACC-GT-GAGGGAAAGATGAAAAGAACTTTGAAAAGAGAGTTAAACAGTAC-GTGAAATTGTTGAAAGGGAAACGATTGAAGCCAGTCGTA-CCTTCGGGTAATCAGCCT-TTCGG-GTGCGATTATGTGGAGTG-TGAGGAGC-TTAAAC-ACCTTCATG-TTTTGCA-TATTCGTAC-TCTTGGGTGTACTTGCCCGTGT-GGTTGGTTAACATCAA-TTTTGGTGGTCATAAAATGACTGG-AGGAATGTAGCTTCGATCTCGTATTGAAGTGTTATAGCCTTCGGTAG-ATGTGATGATC--GAGATTGAGGATTGCAACGGATA-CCCTTCGGGGCTACCTGTCTGGTCTCTGATC-GTTGCTCTGGTGCCGAAAGCTTGCTTACGGTTATCAAAG-TCGATGGTCAATAGGTTAGAACG-GGTTAAA-TTCGTTAAGGATGTTGA-CGTAATGGCTTTAAACGACCCGTCTTGAAACACGGACCA---------------------------101001101-0000000010-------000000000-1-0-0-0000-----1--0-010---10----0-00-10-0000000--1-------01-0000001--0000--000001--001-0000000---00000000000000-100-0001---------------0--0010000001------100100000100001001---1---0000000000001---00000-0--0000--000--1001-10----000000----10-00-0--00010001--100000000--1--001--00--100000000001100010010000-00000001--0000--000010000-100-0--0001--001000000100-00000111-01000000000000010-00----01-10001---01000-000000001--0----00010000010011111001001101100011111-101-----000001111-1111001101010000100100000101001010010011000000110010001001111-
>Rhizoglomus_irregulare_FM865555
-------------------------------------------------ATTACGTCCCTGCCCTTTGTACA-CACCGCCCGTCGCTACTACCGATTGAATGGCTTAGTGAGGCCTTCGGATTGAAATTCGGAGACTGGCAA-CAGACTCTTGGTTTTGAA-AAGTTGGACAAACTTGGTCATTTAGAGGAAGTAAAAGTCGTAACAAGGTTTCCGTAGGTGAACCTGCGGAAGGATCATTACC-GATT---------------------TTTAG-------------------------CGGACCTGATC------------------TTTGAT--------------------------CA-TGGTCTC-----------------------------GCG----AAAA----------CTTGTATTTAAAA--CCCCACTCTT----ATAAA---TTGAAT------CATTTTATATTATGTATG----------TAA-TAAA------TAAAGATCACTTTCAACAACGGATCTCTTGGCTCTCGCATCGATGAAGAACGTAGCGAAGTGCGATAAGTAATGTGAATTGCAGAA-TTCCGTGAATCATCGAATCTTTGAACGCAAATTGCACTCTCTGGTAACCC-GGGGAGTATGCCTGTTTGAGGGTCAGTGTTAAT-AAAAATC-GG-TG--------CGTTGCAA-------TTTTTGTGATG---TTCCGGAGTTTGAG-TTATC--------TTATCT------TCTGG-GTT---TAAGAGGCTT-AAAATTGACCT--------TCTT---TGT----GCA-TTTT-AGACGTA-CATAAA--TTTTTTTT--------------TATTC-GTTTA-----TCTTAAT--GCC--AA--AATC-TATTAGAT-GCGACC--A-TATCG-----------------------TG--TG-GT----TCCGTGTCTAT--AAAT----------TTTTCATG-ATTTGACCTCAAATCAGGTAGGAACACCCGCTGAACTTAAGCATATCAATAAGC-GGAGGAAAAGAAAATAACAATGATT-CCCCTAGTAACTGCGAGTGAA-GAGGGACAAGCTCAAA-TTTTAAAT-CCA-TCGGG-TTTTACCCGATCG-AGTTGTAATTTGAAGAGGCGTTTT-C-TGTGT-TTCTGATCAGTCCAAGTCCTTT-GGGATAAGGCATCAT-GGA-GGGTGAGAAT-CCCGTCC--GGTT-GA--------TCAGATTCGCTTTACGATACG-CTTTCTAAGAGTCAAGTT-GTTT-GGGATTGCAGCTTAAAAT--GGG-AGGTAAATTT-CTCCTAAGGCTAAATAACGGCGAGAGACCGATAGCGAACAAGTACC-GT-GAGGGAAAGATGAAAAGAGCTTTGAAAAGAGAGTTAAACAGTAC-GTGAAATTGTTGAAAGGGAAACGATTGAAGCCAGTCGTA-CCTTCGGGTAATCAGCCT-TTCGG-GTGCGATTATGTGGAGTG-TGAGGAGC-TTAAAC-ACCTTCATG-TTTTGCA-TATTCGTAC-TCTTGGGTGTACTTGCCCGTGT-GGTTGGTTAACATCAA-TTTTGGTGGTCATAAAATGACTGG-AGGAATGTAGCTTCGATCTCGTATTGAAGTGTTATAGCCTTCGGTAG-ATGTGATGATC--GAGATTGAGGATTGCAACGGATA-CCCTTCGGGGCTACCTGTCTGGTCTCTGATC-GTTGCTCTGGTGCCGAAAGCTTGCTTACGGTTATCAAAG-TCGATGGTCAATAGGTTAGAACG-GGTTAAA-TTCGTTAAGGATGTTGA-CGTAATGGCTTTAAACGACCCGTCTTGAAACACGGACAA---------------------------101001101-0000000010-------000000000-1-0-0-0000-----1--0-010---10----0-00-10-0000000--1-------01-0000001--0000--000001--001-0000000---00000000000000000000001---------------0--0010000001------100100000100001001---1---0000000000001---00000-0--0000--000--1001-10----000000----10-00-0--00010001--100000000--1--001--00--100000000001100010010000-00000001--0000--000010000-100-0--0001--001000000100-00000111-01000000000000010-00----01-10001---01000-000000001--0----00010000010011111001001101100011111-101-----000001111-1111001101010000100100000101001010010011000000110010001001111-
>Rhizoglomus_venetianum_LS974597
GCTCTTGAACGAGGAATCCCTAGTAAGTACAAGTCACTAGCTTGTGCTGATTACGTCCCTGCCCTTTGTACA-CACCGCCCGTCGCTACTACCGATTGAATGGCTTAGTGAGGCCTTCGGATTGAGATTCGGAGACTGGCAA-CAGACTCTTGGTTTTGAA-AAGTTGGTCAAACTTGGTCATTTAGAGGAAGTAAAAGTCGTAACAAGGTTTCCGTAGGTGAACCTGCGGAAGGATCATTACC-GATT---------------------TTTAG-------------------------CGGACCTGATC------------------TTTGGT--------------------------CA-TGGTCTC-----------------------------GCG----AAAA----------CTTGTATTTAAAA--CCCCACTCTT----ATAAA---TTGAAT------CATTTTA--TATTGTATA----------TAA-TAAA------TAAAGATCACCTTCAACAACGGATCTCTTGGCTCTCGCATCGATGAAGAACGTAGCGAAGTGCGATAAGTAATGTGAATTGCAGAA-TTCCGTGAATCATCGAATCTTTGAACGCAAATTGCACTCTCTGGCAACCC-GGGGAGTATGCCTGTTTGAGGGTCAGTGTTAAT-AAAAATC-GG-TG--------CGTTGCAA-----TTTTTTTGTGACG--TTTCCGGAGTTTGAG-TTATC--------TTAACT---CTTCTGGG-TTT---TAAGAGGCTT-AAAATTGACCT--------TTTT---TGT----GCA-TTTT-AGACGTA-CATAAA---TTTTTTT--------------TATTC-GTCTA-----TCTTTAT--GCC--AA--AATC-TATTAGAT-GCGACC--A-TATCG-----------------------TG--TG-GT----TCCGCGTCTAT--AAAT----------TTTTCATG-ATTTGACCTCAAATCAGGTAGGAACACCCGCTGAACTTAAGCATATCAATAAGC-GGAGGAAAAGAAAATAACAATGATT-CCCCTAGTAACTGCGAGCGAA-GAGGGACAAGCTCAAA-TTTTAAAT-CTA-TCGGG-TTTTACCTGATCG-AGTTGTAATTTGAAGAGGCGTTTT-C-TGCGT-ATTTGGTCAGCCCAAGTCCTAT-TGAATGAGGCATCAT-GGA-GGGTGATAAT-CCCGTCC--GGTT-GA--------TCATTTGCGTTTTACGATACG-CTTTCTAAGAGTCAAGTT-GTTT-GGGATTGCAGCTTAAAAT--GGG-AGGTAAATTT-CTCCTAAGGCTAAATAACGGCGAGAGACCGATAGCGAACAAGTACC-GT-GAGGGAAAGATGAAAAGAACTTTGAAAAGAGAGTTAAATAGTAC-GTGAAATTGTTGAAAGGGAAACGATTGAAGCCAGTCGTA-CCTTCGGGTAATCAGCCT-TTTGG-GTGTGATTTTGTGGAACG-TGAGGAG--TTAAAC-GCCTTCATG--CCTGCA-TATTCGTGCACTTTGGGTGTACTTGCCCGTGT-GGTTGGTTAACATCAA-TTTTGGTTATCATAAAATGACTGG-AGGAATGTAGCTTCGATCTCGTATTGAAGTGTTATAGCCTTCGGTAG-ATGTGATGATC--GAGATTGAGGATTGCAACGGATA-CCCTTCGGGGCTACCTGTCTGGTCTCTGATC-GTTGCTCTGGTGCCGAAAGCTTGCTTACGGTTATCAAAG-TCGATGGTCAATAGGTTAGAACG-GGTTAAA-TTCGTTAAGGATGTTGA-CGTAATGGCTTTAAACGACCCGTCTTGAAACACGGACCAAGGAGTCTAACATATATGCGAGTGTT0101001101-0000000010-------000000000-1-0-0-0000-----1--0-010---10----0-00-10-0000000--1-------01-0000001--0000--000001--001-0000000---000000000000001000-0001---------------0--0010000001------100100000100001001---1---000000000000010-0000000-00000-0000-10001-10----00000000-100-00-00000010001--100000000--1--001--00--1000000000011000100-1000--0-00001--0000--000010000-100-0--0001--001000000100-00000111-01000000000000010-00----01-10001---01000-000000001--0----00010000010011111001001101100011111-101-----000001111-1111001101010000101-0000010-1010000100110000001100100010011110
>Rhizoglomus_venetianum_LS974598
GCTCTTGAACGAGGAATCCCTAGTAAGTACAAGTCACTAGCTTGTGCTGATTACGCCCCTGCCCTTTGTACA-CACCGCCCGTCGCTACTACCGATTGAATGGCTTAGTGAGGCCTTCGGATTGAGATTCGGAGACTGGCAA-CAGACTCTTGGTTTTGAA-AAGTTGGTCAAACTTGGTCATTTAGAGGAAGTAAAAGTCGTAACAAGGTTCCCGTAGGTGAACCTGCGGAAGGATCATTACC-GATT---------------------TTTAG-------------------------CGGACCTGATC------------------TTTGGT--------------------------CA-TGGTCTC-----------------------------GCG----AAAA----------CTTGTATTTAAAA--CCCCACTCTT----ATAAA---TTGAAT------CATTTTA--TATTGTATA----------TAA-TAAA------TAAAGATCACTTTCAACAACGGATCTCTTGGCTCTCGCATCGATGAAGAACGTAGCGGAGTGCGATAAGTAATGTGAATTGCAGAA-TTCCGTGAATCATCGAATCTTTGAACGCAAATTGCACTCTCTGGCAACCC-GGGGAGTATGCCTGTTTGAGGGTCAGTGTTAAT-AAAAATC-GG-TG--------CGTTGCAA-----TTTTTTTGTGACG--TTTCCGGAGTTTGAG-TTATC--------TTAACT---CTTCTGGG-TTT---TAAGAGGCTT-AAAATTGACCT--------TTTT---TGT----GCA-TTTT-AGACGTA-CATAAA---TTTTTTT--------------TATTC-GTCTA-----TCTTTAT--GCC--AA--AATC-TATTAGAT-GCGACC--A-TATCG-----------------------TG--TG-GT----TCCGCGTCTAT--AAAT----------TTTTCATG-ATTTGACCTCAAATCAGGTAGGAACACCCGCTGAACTTAAGCATATCAATAAGC-GGAGGAAAAGAAAATAACAATGATT-CCCCTAGTAACTGCGAGTGAA-GAGGGACAAGCTCAAA-TTTTAAAT-CTA-TCGGG-TTTTACCTGATCG-AGTTGTAATTTGAAGAGGCGTTTT-C-TGCGT-ATTTGGTCAGCCCAAGTCCTAT-TGAATGAGGCATCAT-GGA-GGGTGATAAT-CCCGTCC--GGTT-GA--------TCATTTGCGTTTTACGATACG-CTTTCTAAGAGTCAAGTT-GTTT-GGGATTGCAGCTTAAAAT--GGG-AGGTAAATTT-CTCCTAAGGCTAAATAACGGCGAGAGACCGATAGCGAACATGTACC-GT-GAGGGAAAGATGAAAAGAACTTTGAAAAGAGAGTTAAATAGTAC-GTGAAATTGTTGAAAGGGAAACGATTGAAGCCAGTCGTA-CCTTCTGGTAATCAGCCT-TTTGG-GTGTGATTTTGTGGAACG-TGAGGAG--TTAAAC-GCCTTCATG--CCTGCA-TATTCGTGCACTTTGGGTGTACTTGCCCGTGT-GGTTGGTTAACATCAA-TTTTGGTTATCATAAAATGACTGG-AGGAATGTAGCTTCGATCTCGTATTGAAGTGTTATAGCCTTCGGTAG-ATGTGATGATC--GAGATTGAGGATTGCAACGGATA-CCCTTCGGGGCTACCTGTCTGGTCTCTGATC-GTTGCTCTGGTGCCGAAAGCTTGCTTACGGTTATCAAAG-TCGATGGTCAATAGGTTAGAACG-GGTTAAA-TTCGTTAAGGATGTTGA-CGTAATGGCTTTAAACGACCCGTCTTGAAACACGGACCAAGGAGTCTAACATATATGCGAGTGTT0101001101-0000000010-------000000000-1-0-0-0000-----1--0-010---10----0-00-10-0000000--1-------01-0000001--0000--000001--001-0000000---000000000000001000-0001---------------0--0010000001------100100000100001001---1---000000000000010-0000000-00000-0000-10001-10----00000000-100-00-00000010001--100000000--1--001--00--1000000000011000100-1000--0-00001--0000--000010000-100-0--0001--001000000100-00000111-01000000000000010-00----01-10001---01000-000000001--0----00010000010011111001001101100011111-101-----000001111-1111001101010000101-0000010-1010000100110000001100100010011110
>Rhizoglomus_vesiculiferum_MG836659
GCTCTTTAACGAGGAATCCCTAGTAAGTACAAGTCACTAGCTTGTGCTGATTACGTCCCTGCCCTTTGTACA-CACCGCCCGTCGCTACTACCGATTGAATGGCTTAGTGAGGCCCTCGGATTGAGGCTCGGAGACTGGAAA-CAGACTCTTGGTTTTGAA-AAGTTGGTCAAACTTGGTCATTTAGAGGAAGTAAAAGTCGTAACAAGGTTTCCGTAGGTGAACCTGCGGAAGGATCATTACC-GATT---------------------TTTAG-------------------------CGGATCTGATC------------------TTTGGT--------------------------CA-TGGTCTC-----------------------------GCG---AAAAA----------CTTGTATTTAAAA--CCCCACTCTT----ATGAA---TTAAAT------C-TTATA--CAATGTATA----------TAA-TAAA------TAAAGATCACTTTCAACAACGGATCTCTTGGCTCTCGCATCGATGAAGAACGTAGCGAAGTGCGATAAGTAATGTGAATTGCAAAA-TTCCGTGAATCATCGAATCTTTGAACGCAAATTGCACTCTCTGGCAACCC-GGGGAGTATGCCTGTTTGAGGGTCAGTGTTAAT-AAAAATCGGG-TG--------CGTTGCAA-------TTTTTGTGACG--TTTCCGGAGTTTGAG-TTATC--------TTAATTA--ACTTCGGT-TTT---TAAGTGGCTT-AAAATTGACCT--------TTTTTTGTGC----ATT-TTTT-AGACGTA-CATAAA--TTTTTTTT--------------TATTC-GTCCA-----TCCTAAT--GCC--AA--AATC-TATTAGAT-GCGACC--A-TATCT-----------------------GG--TG-GT----TTCGTGTCTAT--AAAT----------TTTTCATG-ATTTGACCTCAAATCAGGTAGGAACACCCGCTGAACTTAAGCATATCAATAAGC-GGAGGAAAAGAAAATAACAATGATT-CCCCTAGTAACTGCGAGTGAA-GAGGGACAAGCTCAAA-TTTTAAAT-CTG-TCAGG-TTCTACCTGACTG-AGTTGTAATTTGAAGAAGCGTTTT-C-TGCGT-ATTTGGTCAGCCCAAGTCCTAT-TGAATGAGGCATCAT-GGA-GGGTGATAAT-CCCGTCC--GGTT-GA--------TCA-TTGCGTTTTATGATACG-CTTTCTAAGAGTCAAGTT-GTTT-GGGATTGCAGCTTAAAAT--GGG-AGGTAAATTT-CTCCTAAGGCTAAATAACGGCGAGAGACCGATAGCGAACAAGTACC-GT-GAGGGAAAGATGAAAAGAACTTTGAAAAGAGAGTTAAACAGTAC-GTGAAATTGTTGAAAGGGAAACGATTGAAGCCAGTCGTA-CCTATGGGTAATCAGCCT-TTTGG-GTGTGATTTTGTGGAGCG-TGAAGAG--TTAAAC-GCCTTCATG--CCTGCA-TATTCGTGCACTTTGGGTGTACTTGCCCGTGT--GTAAGTTAACATCAA-TTTTGGTGGTCATAAAATGGCTGG-AGGAATGTAGCTTCGATCTTGTATTGAAGTGTTATAGCCTTCGGTAG-ATGTGACGATC--GGGATTGAGGATTGCAACGGATA-CCCTTCGGGGCTACCTGTCTGATCTCTGATT-GTTGCTCTGGTGCCGAAAGCTTGCTTACGGTTATCAAAG-TCGATGGTCAATAGGTTAGAACG-GGTTAAA-TTCGTTAAGGATGTTGA-CGTAATGGCTTTAAACGACCCGTCTTGAAACACGGACCGAGGAGTCTAACATATATGCGAGTGTT0101001101-0000000010-------000000000-1-0-0-0000-----1--0-010---10----0-00100-0000000--1-------01-0000001--0000--000001--001-0000000---001000000000001000-0001---------------0--0010000001------100100000100000001---1---0000000000001---00000-0--0000--000-10001-10----000000000000000100000010001--100000000--1--0000000--100000000001100010010000-00000001--0000--000010000-100-0--0001--001000000100-00000111-01000000000000010-00----01-10001---01000-000000001--0----00010000010011111001001101100011111-101-----010001111-1111001101010000101-0000010-1010000-10110000001100100010011110
>Rhizoglomus_vesiculiferum_MG836660
GCTCTTTAACGAGGAATCCCTAGTAAGTACAAGTCACTAGCTTGTGCTGATTACGTCCCTGCCCTTTGTACA-CACCGCCCGTCGCTACTACCGATTGAATGGCTTAGTGAGGCCCTCGGATTGAGGCTCGGAGACTGGAAA-CAGACTCTTGGTTTTGAA-AAGTTGGTCAAACTTGGTCATTTAGAGGAAGTAAAAGTCGTAACAAGGTTTCCGTAGGTGAACCTGCGGAAGGATCATTACC-GATT---------------------TTTAG-------------------------CGGATCTGATC------------------TTTGGT--------------------------CA-TGGTCTC-----------------------------GCG---AAAAA----------CTTGTATTTAAAA--CCCCACTCTT----ATGAA---TTAAAT------C-TTATA--CAATGTATA----------TAA-TAAA------TAAAGATCACTTTCAACAACGGATCTCTTGGCTCTCGCATCGATGAAGAACGTAGCGAAGTGCGATAAGTAATGTGAATTGCAAAA-TTCCGTGAATCATCGAATCTTTGAACGCAAATTGCACTCTCTGGCAACCC-GGGGAGTATGCCTGTTTGAGGGTCAGTGTTAAT-AAAAATC-GG-TG--------CGTTGCAA------TTTTTTGTGACG---TTCTGGAGTTTGAG-TTATC--------TTAACT--------TGG-TTC---TAAGAGGCTT-AAAATTGACCT--------TTTT---TGT----GCA-TTTT-AGACGTA-CATAAA---TTTCCTT--------------TATTC-GTTCA-----TCCTAAT--GCC--AA--AATC-TATTAGAT-GCGACC--A-TATCT-----------------------TG--TG-GT----TCCGTGTCTAT--AAAT----------TTTTCATG-ATTTGACCTCAAATCAGGTAGGAACACCCGCTGAACTTAAGCATATCAATAAGC-GGAGGAAAAGAAAATAACAATGATT-CCCCTAGTAACTGCGAGTGAA-GAGGGACAAGCTCAAA-TTTTAAAT-CTG-TCAGG-TTCTACCTGACTG-AGTTGTAATTTGAAGAAGCGTTTT-C-TGCGT-ATTTGGTCAGCCCAAGTCCTAT-TGAATGAGGCATCAT-GGA-GGGTGATAAT-CCCGTCC--GGTT-GA--------TCA-TTGCGTTTTATGATACG-CTTTCTAAGAGTCAAGTT-GTTT-GGGATTGCAGCTTAAAAT--GGG-AGGTAAATTT-CTCCTAAGGCTAAATAACGGCGAGAGACCGATAGCGAACAAGTACC-GT-GAGGGAAAGATGAAAAGAACTTTGAAAAGAGAGTTAAACAGTAC-GTGAAATTGTTGAAAGGGAAACGATTGAAGCCAGTCGTA-CCTATGGGTAATCAGCCT-TTTGG-GTGTGATTTTGTGGAGCG-TGAAGAG--TTAAAC-GCCTTCATG--CCTGCA-TATTCGTGCACTTTGGGTGTACTTGCCCGTGT--GTAAGTTAACATCAA-TTTTGGTGGTCATAAAATGGCTGG-AGGAATGTAGCTTCGATCTTGTATTGAAGTGTTATAGCCTTCGGTAG-ATGTGACGATC--GGGATTGAGGATTGCAACGGATA-CCCTTCGGGGCTACCTGTCTGATCTCTGATT-GTTGCTCTGGTGCCGAAAGCTTGCTTACGGTTATCAAAG-TCGATGGTCAATAGGTTAGAACG-GGTTAAA-TTCGTTAAGGATGTTGA-CGTAATGGCTTTAAACGACCCGTCTTGAAACACGGACCGAGGAGTCTAACATATATGCGAGTGTT0101001101-0000000010-------000000000-1-0-0-0000-----1--0-010---10----0-00100-0000000--1-------01-0000001--0000--000001--001-0000000---001000000000001000-0001---------------0--0010000001------100100000100001001---1---0000000000000-1-0000000-00000-0000--1001-10----000000-----1-00-0--00010001--100000000--1--001--00--1000000000011000100-1000--0-00001--0000--000010000-100-0--0001--001000000100-00000111-01000000000000010-00----01-10001---01000-000000001--0----00010000010011111001001101100011111-101-----010001111-1111001101010000101-0000010-1010000-10110000001100100010011110
>Rhizoglomus_intraradices_FM865559
-------------------------------------------------ATTACGTCCCTGCCCTTTGTACA-CACCGCCCGTCGCTACTACCGATTGAATGGCTTAGTGAGGCCTTCGGATCGAGATTCGGAGACTGGCAA-CAGACTCTGGATTTTGAA-AAGTTGGTCAAACTTGGTCATTTAGAGGAAGTAAAAGTCGTAACAAGGTTTCCGTAGGTGAACCTGCGGAAGGATCATTACC-AAT----------------------CTTAG-------------------------CGGGCCTGGTC-TT---------------GTTGAC--------------------------TA-TGGTTTC-----------------------------GCG-----AAA----------ATCGTATTTAAAA--CCCCACTCTT----ATATAAA-ATGAAT------CATTATA----TTTGTAA----------AAA-TAAA------TAAAGATCACTTTCAACAACGGATCTCTTGGCTCTCGCATCGATGAAGAACGTAGCGAAGTGCGATAAGTAGTGTGAATTGCAGAA-TTCCGTGAATCATCGAATCTTTGAACGCAAATTGCACTCCCTGGCATCCC-GGGGAGTATGCCTGTTTGAGGGTCAGTAAATTT--AAAATC-GG-TG--------CGTTGCAT----TTTTTTTTGTAACG--TTTCCGGAGTTTGGG-TTATC--------TTAGCC-----TTGAGG---T---TAAGAGGCTT-AAAATTGATAT--------CATTT--CGC----GCGCTTTT-AGACGTA-CATAAA--TTAATTTT--------------TATTC-GTCTA-----ATCTGGT--GCC--GA--AGGT-TATTAGAT-GCGACCATG-TCTCG---------------------------TG-GT----CTCGTGTCTAT--AATT----------TTATCATG-ATTTGACCTCAAATCAGGTAGGAGTACCCGCTGAACTTAAGCATATCAATAAGC-GGAGGAAAAGAAAATAACAATGATT-CCCCTAGTAACTGCGAGTGAA-GAGGGACAAGCTCAAA-TTTTAAAT-CTG-TTAGG--TTTACCTAACCG-AGTTGTAATTTGAAGAGGCGTTTTTC-TGTGT-TTTTGATCAGCCCAAGTCCTTT-GGGATAGGGCATCAT-GGA-GGGTGAGAAT-CCCGTTC--GGTT-GA--------TCAGATTCGCTTTACGATACG-TCATCTAAGAGTCAAGTT-GTTT-GGGATTGCAGCTTAAAAT--GGG-AGGTAAATTT-CTCCTAAGGCTAAATAACGGCGAGAGACCGATAGCGAACAAGTACC-GT-GAGGGAAAGATGAAAAGAACTTTGAAAAGAGAGTTAAACAGTAC-GTGAAATTGTTGAAAGGGAAACGATTGAAGCCAGTCGTA-CCTTCGGGTAATCAGCCT-TTCGG-GTGCGATTCTGTGGAGCG-TGGGGAG--TTAAAC-GCCTTCATG--CCTGCA-TATTCGTGCACTTTGGGTGTACTTGCCCGTGT-GGTAGGTTAACATCAA-TTTCGGATGTCATAAAATGGCTGG-AGGAATGTAGCTTCGGTCTCGTACTGAAGTGTTATAGCCTTTGGTAG-ATGTGATGACC--GGGATTGAGGATTGCAACGAATA-CCTTTT-GGGCTATCCGTCTGATCTCTGAAA-GTTGCTCTGGTGCCGAAAGCTTGCTTACGGTTATCAAAG-TTGACGTTCAAAAGGTTAGAACG-GGTTAAA-TTCGTTAAGGATGTTGA-CGTAATGGCTTTAAACGACCCGTCTTGAAACACGGACCA---------------------------10100111--0000000010-------00000000000100000000-1---1--0-010---10----0-00--1-0000000--1-------01-0000001--0000--00000001001-0000000---00000000000000--10-0001---------------0--0010000001------100100000-10001001---1---00000000000000010000000-00000-0000-10001-10----000000-1--00-00-0--00--1001--100000000--1--0000100--100000000000100010010000-00000001--0000--000010000-100-0--0001--001000000100-000001100010000000000000-1----------10001---01000-000000001--0----0001000001001111100-101001100011111-101-----000001111-1111001101010000101-0000010-101000010011000000110010011001111-
>Rhizoglomus_intraradices_FM865577
GCTCTTGAACGAGGAATCCCTAGTAAGCACAAGTCATTAGCTTGTGCTGATTACGTCCCTGCCCTTTGTACA-CACCGCCCGTCGCTACTACCGATTGAATGGCTTAGTGAGGCCCTCGGATCGAGATTCGGAGACTGGCAA-CAGACTCTGGGTTTTGAA-AAGTTGGTCAAACTTGGTCATTTAGAGGAAGTAAAAGTCGTAACAAGGTTTCCGTAGGTGAACCTGCGGAAGGATCATTACC-AAT----------------------CTTAG-------------------------CGGGCCTGGTC-TT---------------GTTGAC--------------------------TA-TGGTTTC-----------------------------GCG-----AAA----------ATCGTATTTAAAA--CCCCACTCTT----ATATAAA-ATGAAT------CATTATA----TTTGTAA----------AAA-TAAA------TAAAGATCACTTTCAACAACGGATCTCTTGGCTCTCGCATCGATGAAGAACGTAGCGAAGTGCGATAAGTAGTGTGAATTGCAGAA-TTCCGTGAATCATCGAATCTTTGAACGCAAATTGCACTCCCTGGCATCCC-GGGGAGTATGCCTGTTTGAGGGTCAGTAAATTT--AAAATC-GG-TG--------CGTTGCAT----TTTTTTTTGTAACG--TTTCCGGAGTTTGGG-TTATC--------TTAGCC-----TTGAGG---T---TAAGAGGCTT-AAAATTGATAT--------CATTT--CGC----GCGCTTTT-AGACGTA-CATAAA--TTAATTTT--------------TATTC-GTCTA-----ATCTGGT--GCC--GA--AGGT-TATTAGAT-GCGACCATG-TCTCG---------------------------TG-GT----CTCGTGTCTAT--AATT----------TTATCATG-ATTTGACCTCAAATCAGGTAGGAGTACCCGCTGAACTTAAGCATATCAATAAGC-GGAGGAAAAGAAAATAACAATGATT-CCCCTAGTAACTGCGAGTGAA-GAGGGACAAGCTCAAA-TTTTAAAT-CTG-TTAGG--TTTACCTAACCG-AGTTGTAATTTGAAGAGGCGTTTT-C-TGTGT-TTTTGATCAGCCCAAGTCCTTT-GGGATAGGGCATCAT-GGA-GGGTGAGAAT-CCCGTTC--GGTT-GA--------TCAGATTCGCTTTACGATACG-TCATCTAAGAGTCAAGTT-GTTT-GGGATTGCAGCTTAAAAT--GGG-AGGTAAATTT-CTCCTAAGGCTAAATAACGGCGAGAGACCGATAGCGAACAAGTACC-GT-GAGGGAAAGATGAAAAGAACTTTGAAAAGAGAGTTAAACAGTAC-GTGAAATTGTTGAAAGGGAAACGATTGAAGCCAGTCGTA-CCTTCGGGTAATCAGCCT-TTCGG-GTGCGATTCTGTGGAGCG-TGAGGAG--TTAAAC-GCCTTCATG--CCTGCA-TATTCGTGCACTTTGGGTGTACTTGCCCGTGT-GGTAGGTTAACATCAA-TTTCGGATATCATAAAATGGCTGG-AGGAATGTAGCTTCGGTCTCGTACTGAAGTGTTATAGCCTCTGGTAG-ATGTGATGACC--GGGATTGAGGATTGCAACGAATA-CCTTTT-GGGCTACCCGCCTGATCTCTGAAA-GTTGCTCTGGTGCCGAAAGCTTGCTTACGGTTATCAAAG-TTGACGTTCAAAAGGTTAGAACG-GGTTAAA-TTCGTTAAGGATGTTGA-CGTAATGGCTTTAAACGACCCGTCTTGAAACACGGACCAAGGAGTCTAACATATGTGCGAGTGTT010100111--0000000010-------00000000000100000000-1---1--0-010---10----0-00--1-0000000--1-------01-0000001--0000--00000001001-0000000---00000000000000--10-0001---------------0--0010000001------100100000-10001001---1---00000000000000010000000-00000-0000-10001-10----000000-1--00-00-0--00--1001--100000000--1--0000100--100000000000100010010000-00000001--0000--000010000-100-0--0001--001000000100-000001100010000000000000-1----------10001---01000-000000001--0----0001000001001111100-101101100011111-101-----000001111-1111001101010000101-0000010-1010000100110000001100100110011110
>Rhizoglomus_intraradices_FM865562
GCTCTTGAACGAGGAATCCCTAGTAAGCACAAGTCATTAGCTTGTGCTGATTACGTCCCTGCCCTTTGTACA-CACCGCCCGTCGCTACTACCGATTGAATGGCTTAGTGAGGCCTTCGGATCGAGATTCGGAGACTGGCAA-CAGACTCTGGATTTTGAA-AAGTTGGTCAAACTTGGTCATTTAGAGGAAGTAAAAGTCGTAACAAGGTTTCCGTAGGTGAACCTGCGGAAGGATCATTACC-AAT----------------------CTTAG-------------------------CGGGCCTGGTC-TT---------------GTCGAC--------------------------CA-TGGTTTC-----------------------------GCG-----AAA----------ATTGTATTTAAAA--CCCCACTCTT----ATATAAA-ATGAAT------CATTTTA----TTTGTAA----------TAA-TAAA------TAAAGATCACTTTCAACAACGGATCTCTTGGCTCTCGCATCGATGAAGAACGTAGCGAAGTGCGATAAGTAGTGTGAATTGCAGAA-TTCCGTGAATCATCGAATCTTTGAACGCAAATTGCACTCCCTGGCATCCC-GGGGAGTATGCCTGTTTGAGGGTCAGTAAAATT--AAAATC-GG-TG--------CGTTGCAT----TTTTTTTTGTAACG--TTTCCGGAGTTTGGG-TTATC--------TTAACT-----TTGAGG---T---TAAGAGGCTTAAAAATTGACAT--------CATTT--CGC----GCACTTTT-AGACGTA-CATAAA--TTAATTTT--------------TATTC-GTCTA-----ACCTGGT--GGC--GA--AGGT-TATTAGAT-GCGATCATG-TTTCG---------------------------TG-GT----CTCGCGTCTAT--AA------------TTATCATG-ATTTGACCTCAAATCAGGTAGGAGTACCCGCTGAACTTAAGCATATCAATAAGC-GGAGGAAAAGAAAATAACAATGATT-CCCCTAGTAACTGCGAGTGAA-GAGGGACGAGCTCAAA-TTTTAAAT-CTG-TTAGG--TTTACCTAACCG-AGTTGTAATTTGAAGAGGCGTTTT-C-TGTGT-TTCTGATCAGCCCAAGTCCTTT-GGGATAGGGCATCAT-GGA-GGGTGAGAAT-CCCGTTC--GGTT-GG--------TCAGATTCGCTTTACGATACG-TCATCTAAGAGTCAAGTT-GTTT-GGGATTGCAGCTTAAAAT--GGG-AGGTAAATTT-CTCCTAAGGCTAAATAACGGCGAGAGACCGATAGCGAACAAGTACC-GT-GAGGGAAAGATGAAAAGAACTTTGAAAAGAGAGTTAAACAGTAC-GTGAAATTGTTGAAAGGGAAACGATTGAAGCCAGTCGTA-CCTTCGGGTAATCAGCCT-TTCGG-GTGCGATTCTGTGGAGCG-TGAGGAG--TTAAAC-GCCTTCATG--CCTGCA-TATTCGTGCACTTTGGGTGTACTTGCCCGTGT-GGTAGGTTAACATCAA-TTTCGGATATCATAAAATGGCTGG-AGGAATGTAGCTTCGGTCTCGTACTGAAGTGTTATAGCCTCTGGTAG-ATGTGATGACC--GGGATTGAGGATTGCAACGAATA-CCTTTT-GGGCTACCCGCCTGATCTCTGAAA-GTTGCTCTGGTGCCGAAAGCTTGCTTACGGTTATCAAAG-TTGACGTTCAAAAGGTTAGAACG-GGTTAAA-TTCGTTAAGGATGTTGA-CGTAATGGCTTTAAACGACCCGTCTTGAAACACGGACCAAGGAGTCTAACATATATGCGAGTGTT010100111--0000000010-------00000000000100000000-1---1--0-010---10----0-00--1-0000000--1-------01-0000001--0000--00000001001-0000000---00000000000000--10-0001---------------0--0010000001------100100000-10001001---1---00000000000000010000000-00000-0000-10001-10----000000-1--00-00-0--00--1001--000000000--1--0000100--100000000000100010010000-00000001--0000--000010000-100-0--0001--001000000100-000001100010000000000000-1----------10001---01000-1-0----0---0----0001000001001111100-101101100011111-101-----000001111-1111001101010000101-0000010-1010000100110000001100100110011110
>Rhizoglomus_proliferu_FM992398
GCTCTTGAACGAGGAATCCCTAGTAAGTACAAGTCATCAGCTTGTGCTGATTACGTCCCTGCCCTTTGTACA-CACCGCCCGTCGCTACTACCGATTGAATGGCTTAGTGAGGCCCTCGGATTGAGGTTCGAAGACTGGCAA-CAGACTTTGGATTTTGAA-AAGTTGGTCAAACTTGGTCATTTAGAGGAAGTAAAAGTCGTAACAAGGTTTCCGTAGGTGAACCTGCGGAAGGATCATTACC-AAT----------------------TTTAG-------------------------CGAGCCTGGTCTTT---------------GTTGAC--------------------------CA-TGGTTTC-----------------------------GTG----AAAA----------ATCGTATTTAAAA--CCCCACTCTT----ATAAAAATTTGAAT------CATTATA----TTTTGTA----------TAA-TAAAA----TAAAAGATCACTTTCAACAACGGATCTCTTGGCTCTCGCATCGATGAAGAACGTAGCGAAGTGCGATAAGTAATGTGAATTGCAGAA-TTCCGTGAATCATCGAATCTTTGAACGCAAATTGCACTTTCTGGTAATCC-GGAAAGTATGCCTGTTTGAGGGTCAGTATAAAT-AAAAATC-GG-TG--------CGTTGCATTT--TTTTTTTTGTGATG---CTCTGGAGTATGGG-TCATC--------TTAGCT-----GTGAGG---T---TAAGAGGCTT-AAAATTGACAT--------TCTTT--CGC----GCATTTTT-AGACGTA-CATAAA---TTATTTT--------------TATTC-GTTTA-----TCCTGAT--GCC--GA--AGTT-TATTAGAT-GCGACC--A-TATCG-----------------------TA--TG-GT----TTCGTAACTAT--AAT-----------TTATCATA-ATTTGACCTCAAATCAGGTAAGGATACCCGCTGAACTTAAGCATATCAATAAGC-GGAGGAAAAGAAAATAACAATGATT-CCCCTAGTAACTGCGAGTGAA-GAGGGACAAGCTCAAA-TTTTAAAT-CCG-TTGGG--TTTACCTAACCG-AGTTGTAATTTGAAGAGGCGTTTT-C-TGCGT-TTTTGATCAGTCCAAGTCCTTT-GGGATAAGGCATCAT-GGA-GGGTGAGAAT-CCCGTCC--GGTT-GA--------TCGGATTCGCTTTACGATACG-TCATCTAAGAGTCAAGTT-GTTT-GGGATTGCAGCTTAAAAT--GGG-AGGTAAATTT-CTCCTAAGGCTAAATATTGGCGAGAGACCGATAGCGAACAAGTACC-GT-GAGGGAAAGATGAAAAGAACTTTGAAAAGAGAGTTAAACAGTAC-GTGAAATTGTTGAAAGGGAAACGATTGAAGCCAGTCGTA-CCGGCGGATAATCAGCCT-TTCGG-GTGCGATTCTGTGGAGTG-TGAGGAG--GTAAAC-ACCTTCATG--CCTGCA-TATTCGTGCACTTTGGGTGTACTTGTCCGTAT-GGTAAGTTAACATCAA-TTTTGGTCGTTATAAAATGGCTGG-AGGAATGTAGCTTCGATCTCGTATTGAAGTGTTATAGCCTTTGGTAG-ATGTAATGATT--AGGATTGAGGATTGCAACGGATA-CCTTTCGGGGCTACCCGCCTGATCTCTGAAA-GTTGCTCTGGTGTCGAAAGCGTGCTTACGGTCATCAAAG-TTGACGTTCAATAGGTTAGAACG-GGTTAAA-TTCGTTAAGGATGTTGA-CGTAATGGCTTTAAACGACCCGTCTTGAAACACGGACCAAGGAGTCTAACATGTGTGCGAGTGTT010100111--0000000010-------00000000000000000000-1---1--0-010---10----0-00-10-0000000--1-------01-0000001--0000--00000000001-0000000---00000000000000--10-0001---------------0--0010000000001---100100000100001001---1---00000000000000000000000100000-0000--1001-10----000000-1--00-00-0--00--1001--100000000--1--0000100--1000000000001000100-1000--0-00001--0000--000010000-100-0--0001--001000000100-00000111-01000000000000010-00----01-10001---01000-0000--10---0----0001000001001111100-101101100011111-101-----000001111-1111001101010000101-0000010-1010000100110000001100100010011110
>Rhizoglomus_proliferum_FM992401
GCTCTTGAACGAGGAATCCCTAGTAAGTACAAGTCATCAGCTTGTGCTGATTACGTCCCTGCCCTTTGTACA-CACCGCCCGTCGCTACTACCGATTGAATGGCTTAGTGAGGCCCTCGGATTGAGGTTCGGAGACTGGCAA-CAGACTCTGGATTTTGAA-AAGTTGGTCAAACTTGGTCATTTAGAGGAAGTAAAAGTCGTAACAAGGTTTCCGTAGGTGAACCTGCGGAAGGATCATTACC-AAT----------------------TTTAG-------------------------CGAGCCTGGTC-TT---------------GTTGAC--------------------------CA-TGGTTTC-----------------------------GCG-----AAA----------ATCGTATTTAAAA--CCCCACTCTT----ATAAAAA-TTGAAT------CATTATA----TTTTTTA----------TAA-TAAAA----TAAAAGATCACTTTCAACAACGGATCTCTTGGCTCTCGCATCGATGAAGAACGTAGCGAAGTGCGATATGTAGTGTGAATTGCAGAA-TTCCGTGAATCATCGAATCTTTGAACGCAAATTGCACTCCTTGGCATCCC-GGGGAGTATGCCTGTTTGAGGGTCAGTAT-ATT-AAAAATC-GG-TG--------CGTCGCA--------------TGATG---CTCCGGAGTATGGG-TCATC--------TTAGCT-----GTGAAGGTTT---TAAGAGGCTT-AAAATTGACAT--------CCTTT--CGC----GCATTTTT-AGACGTA-CATAAA--TTCATTTT--------------TATTC-GTCTA-----TCCTGAT--GCC--GA--AGTT-TATTAGAT-GCGATCATA-TATTA-----------------------TA--TG-GT----CTCGTGTCTAT--AAGT----------TTATCATG-ATTTGACCTCAAATCAGGTAGGAGTACCCGCTGAACTTAAGCATATCAATAAGC-GGAGGAAAAGAAAATAACAATGATT-CCCCCAGTAACTGCGAGTGAA-GAGGGACAAGCTCAAA-TTTTAAAT-CTG-TTGGG--TTTACCTAACCG-AGTTGTAATTTGAAGAGGCGTTAT-C-TGTGT-TTTTGATCAGCCCAAGTCCTTT-GGGATAAGGCATCAT-GGA-GGGTGAGAAT-CCCGTCC--GGTT-GA--------TCAGATTCGCTTTACGATACG-TCATCTAAGAGTCAAGTT-GTTT-GGGATTGCAGCTTAAAAT--GGG-AGGTAAATTT-CTCCTAAGGCTAAATAACGGCGAGAGACCGATAGCGAACAAGTACC-GT-GAGGGAAAGATGAAAAGAACTTTGAAAAGAGAGTTAAACAGTAC-GTGAAATTGTTGAAAGGGAAACGATTGAAGCCAGTCATA-CCGGCGGGTAATCAGCCT-TTCGG-GTGCGATTCTGTGGAGTG-TGAGGAG--TTAAAC-GCCTTCATG--CCTGCA-TATTCGTGCACCTTGGGTGTACTTGCCCGTGT-GGTAAGTTAACATCAA-TTTTGATCGTCATAAAATGGCTGG-TGGAATGTAGCTTCGGTCTCGTACTGAAGTGTTATAGCCTCCGGTAG-ATGTGATGATC--GGGATTGAGGATTGCAACGGATA-CCCTTCGGGGCTACCCGCCTGATCTCTGAAA-GTTGCTCTGGTGTCGAAAGCGTGCTTACGGTCATCAAAG-TTGACGTTCAATAGGTTAGAACG-GGTTAAA-TTCGTTAAGGATGTTGA-CGTAATGGCTTTAAACGACCCGTCTTGAAACACGGACCAAGGAGTCTAACATATATGCGAGTGTT010100111--0000000010-------00000000000100000000-1---1--0-010---10----0-00--1-0000000--1-------01-0000001--0000--00000001001-0000000---00000000000000--10-0001---------------0--0010000000001---100100100100001001---1---000000001-0--------------00-----00--1001-10----000000-1--00-00-0--00000001--100000000--1--0000100--100000000000100010010000-00000001--0000--000010000-100-0--0001--001000000100-00000110001000000000000010-00----01-10001---01000-000000001--0----0001000001001111100-101101100011111-101-----000001111-1111001101010000101-0000010-1010000100110000001100100010011110
>Rhizoglomus_dalpeae_MN130951
GCTCTTAAACGAGGAATCCCTAGTCAGTTCAAGTCATCAGCTTGTGCTGATTACGTCCCTGCCCTTTGTACA-CACCGCCCGTCGCTACTACCGATTGAATGGCTTAGTGAGGCCTTCGGATTGAGATTTGGAAGATGGCAA-CAGATTCCGGGTTTTGAG-AAGTTGGTCAAACTTGGTCATTTAGAGGAAGTAAAAGTCGTAACAAGGTTTCCGTAGGTGAACCTGCGGAAGGATCATTACC-AAT----------------------ATTAG-------------------------CGAACCTGACCCTT---------------TTGGGT--------------------------CA-TGGTCTC-----------------------------GCG---AAAAC----------TTTGTATTTAAAA--CCCCACTCTT----ATAAGAA-TTGAAT------CATTTT------TATATG----------TAA-ATAAA----ATAAAGATCACTTTCAACAACGGATCTCTTGGCTCTCGCATCGATGAAGAACGTAGCGAAGTGCGATAAGTAGTGTGAATTGCAGAA-TTCCGTGAATCATCGAATCTTTGAACGCAAATTGCACTCCCTGGCATTCC-GGGGAGTATGCCTGTTTGAGGGTCAGTATAATT---AAATC-GG-CG--------CGTTGCTT----TTTTTTTAGTAACG---AACCGGAGT-TGAG-TTTTC--------TTAACTCATATTTTGGG---T---TAAGAGGCTT-AAAATTGACAT--------CATTT--TGC----GCATTTTT-AGACGTA-CATAAA---TTCGTTT--------------TATTC-GTCTG----TTTATGAT--AGCAAAA--AATT-TATTAGAT-GCGACC--A-TGTTG-----------------------AG--TG-GT----TACGTGTCTAT--AAGA----------TTCTCATG-ATTTGACCTCAAATCAGGTAGGAGTACCCGCTGAACTTAAGCATATCAATAAGC-GGAGGAAAAGAAAATAACAATGATT-CCCCTAGTAACTGCGAGTGAA-GAGGGACAAGCTCAAA-TTTTAAAT-CTG-TCGGG-TTTCACCTGACCG-AGTTGTAATTTGAAGAGGCGTTTT-C-TGTGT-TTCTGGTCAGTCCAAGTCCTTT-GGGATAAGGCATCAC-GGA-GGGTGAGAAT-CCCGTTC--GGTT-GA--------TCAGATTCGCTTTACGATACG-TCATCAAAGAGTCAAGTT-GTTT-GGGATTGCAGCTTAAAAT--GGG-AGGTAAATTT-CTCCTAAGGCTAAATAACGGCGAGAGACCGATAGCGAACAAGTACC-GT-GAGGGAAAGATGAAAAGAACTTTGAAAAGAGAGTTAAACAGTAC-GTGAAATTGTTGAAAGGGAAACGATTGAAGCCAGTCGTA-CCGGTGGGTAATCAGCCT-TTTGG-GCGTGATTATGTGGAGCG-TGAGGAG--CTAAAC-ACCTTCATG--CCTGCG-TATTCGTGCACTTTGGGTGTACTTGCCCGCAT-GGTTGGTTAACATCAA-TTTCGGAAGCCATAAAATGGTTGG-AGGAATGTGGCTTCGACCTCG-GTTGAAGTGTTATAGCCTTCAGCAG-ATGTGGTGATC--GAGATTGAGGATTGCAACGGATA-CCCTTCGGGGCTACCTGTCTGATCTCTGATC-GTTACTCTGGTGCCGAAAGCTTGCTTACGGTCATCAAAG-TTGACTGCCAATAGGTTAGAATG-GGATAAA-TTCGTTAAGGATGTTGA-CGTAATGGCTTTAAACGACCCGTCTTGAAACACGGACCAAGGAGTCTTACATATATGCGAGTGTT010100111--0000000010-------00000000000000000000-1---1--0-010---10----0-00100-0000000--1-------01-0000001--0000--00000001001-0000000---00000000---001---0-0001---------------0--0010000000001---100100000--1001001---1---00000000000000010000000-00000-0000--1011-10----000000000000000000000--1001--100000000--1--0000100--1000000000001000100-1000--0-00001--0000--0000100001000-0-00001-0000000000100-00000111-01000000000000010-00----01-10001---01000-000000001--0----00010000010011111001001101100011111-101-----000001111-1111001101010000101-0000010-1010000100110000011100100010011110
>Rhizoglomus_dalpeae_MN130953
GCTCTTCA-CGAGGAATCCCTAGTAAGCACAAGTCATCAGCTTGTGCTGATTACGTCCCTGCCCTTTGTACA-CACCGCCCGTCGCTACTACCGATTGAATGGCTTAGTGAGGCCTTCGGATTGAGATTTGGAAGATGGCAA-CAGATTCCGGGTTTTGAG-AAGTTGGTCAAACTTGGTCATTTAGAGGAAGTAAAAGTCGTAACAAGGTTTCCGTAGGTGAACCTGCGGAAGGATCATTACC-GAT----------------------ATTAG-------------------------CGAACCTGACCTTT---------------TGGGGT--------------------------CA-TGGTCTC-----------------------------GCG---AAAAC----------TTTGTATTTAAAA--CCCCACTCTTT--ATTAAGAA-TTGAAT------CATTTTT----ATATATG----------TAA-ATAAA----TAAAAGATCACTTTCAACAACGGATCTCTTGGCTCTCGCATCGATGAAGAACGTAGCGAAGTGCGATAAGTAATGTGAATTGCAGAA-TTCCGTGAATCATCGAATCTTTGAACGCAAATTGCACTTCCTGGTATTCC-GGGGAGTATGCCTGTTTGAGGGTCAGTATAATT---AAATC-GG-TG--------CGTTGCTTTT--TTTTTTTAGTAACG---AACCGGAGT-TGAG-TTTTC--------TTAACTCATATTTTGGG---T---TAAGAGGCTT-AAAATTGACAT--------CATTT--TGC----GCATTTTT-AGACGTA-CATAAA---TTCGTTT--------------TATTC-GTCTG----TTTATGAT--AGCAAAA--AATT-TATTAGAT-GCGACC--A-TGTTG-----------------------AG--TG-GT----TACGTGTCTAT--AAGA----------TTCTCATG-ATTTGACCTCAAATCAGGTAGGAGTACCCGCTGAACTTAAGCATATCAATAAGC-GGAGGAAAAGAAAATAACAATGATT-CCCCTAGTAACTGCGAGTGAA-GAGGGACAAGCTCAAA-TTTTAAAT-CTG-TCAGG-TCTCACCTGACCG-AGTTGTAATTTGAAGAGGCGTTTT-C-TGTGT-TTCTGGTCAGTCCAAGTCCTTT-GGGATAAGGCATCAC-GGA-GGGTGAGAAT-CCCGTTC--GGTT-GA--------TCAGATTCGCTTTGTGATACG-TCATCAAAGAGTCAAGTT-GTTT-GGGATTGCAGCTTAAAAT--GGG-AGGTAAATTT-CTCCTAAGGCTAAATAACGGCGAGAGACCGATAGCGAACAAGTACC-GT-GAGGGAAAGATGAAAAGTACTTTGAAAAGAGAGTTAAATAGTAC-GTGAAATTGTTGAAAGGGAAACGATTGAAGCCAGTCGTA-CCTGCGGACAATCAGCTT-TCCGT-GTGTGATTACGTGGTACT-CGAGGAG--CTAAAC-ACCCTCCTG--TTTGCG-TATTCGTGC-TCGTGGGTGTACTTGCCCGCAT-GGTTGGTTAACATCAA-TTTCGGAAGCCATAAAATGGTTGG-AGGAATGTGGCTTCGACCTCG-GTTGAAGTGTTATAGCCTTCAGCAG-ATGTGGTGATC--GAGATTGAGGATTGCAACGGATA-CCCTTTGGGGCTACCTGTCTGATCTCTGATC-GTTACTCTGGTGCCGAAAGCGTGCTTACGGTCATCAAAG-TTGATGGTCAACAGGTTAGAACG-GGTTAAA-TTCGTTAAGGATGTTGA-CGTAATGGCTTTAAACGACCCGTCTTGAAACACGGACCAAGGAGTCTAACATATATGCGAGTGTT110100111--0000000010-------00000000000000000000-1---1--0-010---10----0-00100-0000000--1-------01-00000000000001-00000001001-0000000---00000000000000--10-0001---------------0--0010000000001---100100000--1001001---1---00000000000000000000000100000-0000--1011-10----000000000000000000000--1001--100000000--1--0000100--1000000000001000100-1000--0-00001--0000--0000100001000-0-00001-0000000000100-00000111-01000000000000010-00----01-10001---01000-000000001--0----00010000010011111001001101100011111-101-----000001111-1111001101010000101-0000010-1010100100110000011100100010011110
>Rhizoglomus_dunense_KY555054
GCTCTTCAACGAGGAATCCCTAGTAAGTACAAGTCATCAGCTTGTGCTGATTACGTCCCTGCCCTTTGTACA-CACCGCCCGTCGCTACTACCGATTGAATGGCTTAGTGAGGCCTTCGGATTGAGATTTGGGGACTGGCAA-CAGACTCCGTATTTTGAG-AAGTTGGTCAAACTTGGTCATTTAGAGGAAGTAAAAGTCGTAACAAGGTTTCCGTAGGTGAACCTGCGGAAGGATCATTACC-GATT---------------------TTTAG-------------------------CGAGCCTGACC--T---------------TTTGGT--------------------------TA-CGGTTTC-----------------------------GCG-----AAA----------ACTGTATTTAAAA--CCCCACTCAT----ATAAA---ATGAAT------CATTT------TTTTATG----------TAAATAAA------TAAAGATCACTTTCAACAACGGATCTCTTGGCTCTCGCATCGATGAAGAACGTAGCGAAGTGCGATAAGTAATGTGAATTGCAGAA-TTCCGTGAATCATCGAATCTTTGAACGCAAATTGCACTCTCTGGCATCCC-GGAGAGTATGCCTGTTTGAGGGTCAGTATAATC---AAATC-GG-CG--------CGTTGC---------TTTTGGTGACG---CTCCGGAGT-TGGG-TTTAC--------TTAACC--TTTTTTGGG---T---TAAGAGACCT-AAAATTGACAC--------TTTTT--TGC----GCATCTTC-GGACGTA-CATAA----TTTTTTA--------------TTTTC-GTCTA-----TTCTGGT--GGC-AAA--AGTT-TATTAGAA-GCGACC--A-TGTCG----------------------AAG--TG-GT----ATCGTGTCTAT--AAGA----------TTATCATG-ATTTGACCTCAAATCAGGTAGGAATACCCGCTGAACTTAAGCATATCAATAAGC-GGAGGAAAAGAAAATAACAATGATT-CCCCTAGTAACTGCGAGTGAA-GAGGGACAAGCTCAAA-TTTTAAAT-CTA-TCGGG-TTTCACCTGATCG-AGTTGTAATTTGAAGAGGCGTTTT-C-TGTGT-TTCTGACCAGTCCAAGTCCTTT-GGGATAAGGCATCAC-GGA-GGGTGAGAAT-CCCGTTC--GGTT-GA--------TCAGATTCGCTTTACGATACG-TCATCAAAGAGTCAAGTT-GTTT-GGGATTGCAGCTTAAAAT-GGGG-AGGTAAATTT-CTCCTAAGGCTAAATAACGGCGAGAGACCGATAGCGAACAAGTACC-GT-GAGGGAAAGATGAAAAGAACTTTGAAAAGAGAGTTAAACAGTAC-GTGAAATTGTTGAAAGGGAAACGATTGAAGCCAGTCGTA-CCGGTGGGTAATCAGCCT-TTCG--GTGTGATTATGTGGAGTA-TGAGGAG--TTAAAC-GCCCTTGTG--CCTGCA-TATTCGTGCTCTTTGGGTGTACTTGCCCGCAT-GGTAGGTTAACATCAA-TTTCGGACGTCATAAAATGGTTGG-AGGAATGTAGCTTCGATCTTGTATTGAAGTGTTATAGCCTTCGGCAG-ATGTGATGATC--GGGATTGAGGATTGCAACGGATA-CCCTTCGGGGCTACTCGTCTGATCTCTGATA-GTTGCTCTGGTGCCGAAAGCGTGCTTACGGTTATCAAAG-TTGACGGTCAACAGGTTAGAACG-GGTTAAA-TTCGTTAAGGATGTTGA-CGTAATGGCTTTAAACGACCCGTCTTGAAACACGGACCAAGGAGTCTAACATATATGCGAGTGTT0101001101-0000000010-------00000000010-00000000-1---1--0-010---10----0-00--1-0000000--1-------01-0000001--0000--000001--001-0000000---00000001---000---0-0001---------------0--0000000001------100100000--1001001---1---000-01-00-00----00000-0--0000--000--1011-10----000000001000-00000000--1001--100000000--1--0000100--10000000000010001-1--000--0-00001--0000--000010000-100-0--0001-1000000000100-00000111-01000000000000000100----01-10001---01000-000000001--0----00010000010011111001001101100011111-101-----000001110111110011011-0000101-0000010-1010000100110000001100100010011110
>Rhizoglomus_dunense_KY555055
GCTCTTAAACGAGGAATCCCTAGTAAGTACAAGTCATCAGCTTGTGCTGATTACGTCCCTGCCCTTTGTACA-CACCGCCCGTCGCTACTACCGATTGAATGGCTTAGTGAGGCCTTCGGATTGAGATTTGGGGACTGGCAA-CAGACTCAGGATTTTGAG-AAGTTGGTCAAACTTGGTCATTTAGAGGAAGTAAAAGTCGTAACAAGGTTTCCGTAGGTGAACCTGCGGAAGGATCATTACC-GATT---------------------TTTAG-------------------------CGAGCCTGACC--T---------------TTTGGT--------------------------TA-CGGTTTC-----------------------------GCG-----AAA----------ACTGTATTTAAAA--CCCCACTCAT----ATAAA---ATGAAT------CATTT------TTTTATG----------TAAATAAA------TAAAGATCACTTTCAACAACGGATCTCTTGGCTCTCGCATCGATGAAGAACGTAGCGAAGTGCGATAAGTAATGTGAATTGCAGAA-TTCCGTGAATCATCGAATCTTTGAACGCAAATTGCACTCTCTGGCATCCC-GGAGAGTATGCCTGTTTGAGGGTCAGTATAATC---AAATC-GG-CG--------CGTTGC---------TTTTGGTGACG---CTCCGGAGT-TGGG-TTTAC--------TTAACC--TTTTTTGGG---T---TAAGAGACCT-AAAATTGACAC--------TTTTT--TGC----GCATCTTC-GGACGTA-CATAA----TTTTTTA--------------TTTTC-GTCTA-----TTCTGGT--GGC-AAA--AGTT-TATTAGAA-GCGACC--A-TGTCG----------------------AAG--TG-GT----ATCGTGTCTAT--AAGA----------TTATCATG-ATTTGACCTCAAATCAGGTAGGAATACCCGCTGAACTTAAGCATATCAATAAGC-GGAGGAAAAGAAAATAACAATGATT-CCCCTAGTAACTGCGAGTGAA-GAGGGACAAGCTCAAA-TTTTAAAT-CTA-TCGGG-TTTCACCTGATCG-AGTTGTAATTTGAAGAGGCGTTTT-C-TGTGT-TTCTGACCAGTCCAAGTCCTTT-GGGATAAGGCATCAC-GGA-GGGTGAGAAT-CCCGTTC--GGTT-GA--------TCAGATTCGCTTTACGATACG-TCATCAAAGAGTCAAGTT-GTTT-GGGATTGCAGCTTAAAAT--GGG-AGGTAAATTT-CTCCTAAGGCTAAATAACGGCGAGAGACCGATAGCGAACAAGTACC-GT-GAGGGAAAGATGAAAAGAACTTTGAAAAGAGAGTTAAACAGTAC-GTGAAATTGTTGAAAGGGAAACGATTGAAGCCAGTCGTA-CCGGTGGGTAATCAGCCT-TTCG--GTGTGATTATGTGGAGTA-TGAGGAG--TTAAAC-GCCCTTGTG--CCTGCA-TATTCGTGCTCTTTGGGTGTACTTGCCCGCAT-GGTAGGTTAACATCAA-TTTCGGACGTCATAAAATGGTTGG-AGGAATGTAGCTTCGATCTTGTATTGAAGTGTTATAGCCTTCGGCAG-ATGTGATGATC--GGGATTGAGGATTGCAACGGATA-CCCTTCGGGGCTACTCGTCTGATCTCTGATA-GTTGCTCTGGTGCCGAAAGCGTGCTTACGGTTATCAAAG-TTGACGGTCAACAGGTTAGAACG-GGTTAAA-TTCGTTAAGGATGTTGA-CGTAATGGCTTTAAACGACCCGTCTTGAAACACGGACCAAGGAGTCTAACATATATGCGAGTGTT0101001101-0000000010-------00000000010-00000000-1---1--0-010---10----0-00--1-0000000--1-------01-0000001--0000--000001--001-0000000---00000001---000---0-0001---------------0--0000000001------100100000--1001001---1---000-01-00-00----00000-0--0000--000--1011-10----000000001000-00000000--1001--100000000--1--0000100--10000000000010001-1--000--0-00001--0000--000010000-100-0--0001-1000000000100-00000111-01000000000000000100----01-10001---01000-000000001--0----00010000010011111001001101100011111-101-----000001111-11110011011-0000101-0000010-1010000100110000001100100010011110
>Rhizoglomus_arabicum_KF154765
GCTCTTGAACGAGGAATCCCTAGTAAGCACAAGTCATTAGCTTGTGCTGATTACGTCCCTGCCCTTTGTACA-CACCGCCCGTCGCTACTACCGATTGAATGGCTTAGTGAGGCCTTCGGATTGAGATTCGGAGTTTGGCAA-CAGACCCTGGGTTTTGAA-AAGTTGGTCAAACTTGGTCATTTAGAGGAAGTAAAAGTCGTAACAAGGTTTCCGTAGGTGAACCTGCGGAAGGATCATTACC-AAT----------------------TTTAG-------------------------CGAACCTAA-C-CT---------------TTGGGT--------------------------TA-TGGTCTC-----------------------------GCG---AAAAT----------CTTGTATTTAAAA--CCCCACTCTT---TATAAAAA-TTGAAT------CTA--------TTATATA----------TAA-ATAA------TAAAGATCACTTTCAACAACGGATCTCTTGGCTCTCGCATCGATGAAGAACGTAGCGAAGTGCGATAAGTAATGTGAATTGCAGAA-TTCCGTGAATCATCGAATTTTTGAACGCAAATTGCACTCTCTGGCAACCC-GGGGAGTATGCCCGTTTGAGGGTCAGTATAATTAAAAAATC-GG-TG--------CGTTGCAA----TTATTTTTGTGACG--TTTCCGGAGTTTGGG-TTACC--------TTAACC--T-CTTTTGG---T---TAAGAGACCT-AAAATTGATA---------TCTTT--TGC----GCATTTTT-AGACGTA-CATAAATTCTTTTTTT--------------TATTC-GCCTAA---TTTTTAAT--GCC--AA--AATC-TATTAGGT-GCGACCATG----TG-----------------------TA--TG-GT----TACGTGTCTAT--AAT-----------TTTTCATA-ATTTGACCTCAAATCAGGTAAGAGTACCCGCTGAACTTAAGCATATCAATAAGC-GGAGGAAAAGAAAATAACAATGATT-CCTTCAGTAACTGCGAGTGAA-GAGGGAAAAGCTCAAA-TTTTAAAT-CCG-TTAGG-TTTTACCTGACCG-AGTTGTAATTTGAAGAGGCGTTTT-C-TGAGG-TTCTGATCAGTCCAAGTCCTTT-GGGATAAGGCATCAC-GGA-GGGTGAGAAT-CCCGTTC--GGTT-GA--------TCAGATCTTCTTTACGATACG-TCATCAAAGAGTCAAGTT-GTTT-GGGAATGCAGCTTAAAAT--GGG-AGGTAAATTT-CTCCTAAGGCTAAATAACGGCGAGAGACCGATAGCGAACAAGTACC-GT-GAGGGAAAGATGAAAAGAACTTTGAAAAGAGAGTTAAATAGTAC-GTGAAATTGTTGAAAGGGAAACGATTGAAGCCAGTCGTACCCGGCGGGTAATCAGCCT-TTTGG-GTGTGATTATGTGGAGCG-TGAGGAG--CTAATC-GCCTTCATC--TTTGCA-TATTCGTGCACTTTGGGTGTATTTGCTCGTGT-GGTAGGTTAACATCAA-TTTTGATCATCATAAAATGATTGA-AGGAATGTAGCTTCGATCTCGTATTGAAGTGTTATAGCCTTTGGTAG-ATGTGATGATC--GGGATTGAGGATTGCAACGGATA-CCCTTCGGGGCTACCCGTTTGATCTTTGAAA-GTTGCTCTGGTGCTGAAAGCTTGCTTATGGT-ATCAAAG-TTGACGTTCAATAGGTTAGAACG-GGATAAA-TTCGTTAAGGATGTTGA-CGTAATGGCTTTAAACGACCCGTCTTGAAACCCGGACCAAGGAGTTTAACATATGTGCGAGTGTT010100111--0000000010-------00000000100100000000-1---1--0-010---10----0-00100-0000000--1-------01-00000001-0000--00000001001-0000000---0000-1-----000---0-0001---------------0--0010000001------100100000000001001---1---00000000000000010000000-00000-0000-10001-10----000000001000-00000100--1001--100001000-----0000100--100000000000100010000000000000001--0000--000010000000010-00001--001000000100-0000011000-01-000000000010-00----01-10001---01000-0000--10---0----00010000010011111001001101100011111-101-----000001111-1111001001010000101-0000010-1010000100110000001100100010111110
>Rhizoglomus_arabicum_KF154767
GCTCTTGAACGAGGAATCCCTAGTAAGCACAAGTCATTAGCTCGTGCTGATTACGTCCCTGCCCTTTGTACA-CACCGCCCGTCGCTACTACCGATTGAATGGCTTAGTGAGGCCTTCGGATTGAGATTCGGAGTTTGGCAA-CAGACCCTGGGTTTTGAA-AAGTTGGTCAAACTTGGTCATTTAGAGGAAGTAAAAGTCGTAGCAAGGTTTCCGTAGGTGAACCTGCGGAAGGATCATTACC-AAT----------------------TTTAG-------------------------CGAACCTAA-C-CT---------------TTGGGT--------------------------TA-TGGTCTC-----------------------------GCG---AAAAT----------CTTGTATTTAAAA--CCCCACTCTT---TATAAAAA-TTGAAT------CTA--------TTATATA----------TAA-ATAA------TAAAGATCACTTTCAACAACGGATCTCTTGGCTCTCGCATCGATGAAGAACGTAGCGAAGTGCGATAAGTAATGTGAATTGCAGAA-TTCCGTGAATCATCGAATTTTTGAACGCAAATTGCACTCTCTGGCAACCC-GGGGAGTATGCCTGTTTGAGGGTCAGTATAATTAAAAAATC-GG-TG--------CGTTGCAA----TTATTTTTGTGACG--TTTCCGGAGTTTGGG-TTACC--------TTAACC--T-CTTTTGG---T---TAAGAGACCT-AAAATTGATA---------TCTTT--TGC----GCATTTTT-AGACGTA-CATAAATTTTTTTTTT--------------TATTC-GCCTAA---TTTTTAAT--GCC--AA--AATC-TATTAGGT-GCGACCATG----TG-----------------------TA--TG-GT----TACGTGTCTAT--AAT-----------TTTTCATA-ATTTGACCTCAAATCAGGTAAAAGTACCCGCTGAACTTAAGCATATCAATAAGC-GGAGGAAAAGAAAATAACAATGATT-CCTTCAGTAACTGCGAGTGAA-GAGGGAAAAGCTCAAA-TTTTAAAT-CCG-TTAGG-TTTTACCTGACCG-AGTTGTAATTTGAAGAGGCGTTTT-C-TGAGG-TTCTGATCAGTCCAAGTCCTTT-GGGATAAGGCATCAC-GGA-GGGTGAGAAT-CCCGTTC--GGTT-GA--------TCAAATCTTCTTTACGATACG-TCATCAAAGAGTCAAGTT-GTTT-GGGAATGCAGCTTAAAAT--GGG-AGGTAAATTT-CTCCTAAGGCTAAATAACGGCGAGAGACCGATAGCGAACAAGTACC-GT-GAGGGAAAGATGAAAAGAACTTTGAAAAGAGAGTTAAATAGTAC-GTGAAATTGTTGAAAGGGAAACGATTGAAGCCAGTCGTA-CCGGCGGGTAATCAGCCT-TTTGG-GTGTGATTATGTGGAGCG-TGAGGAG--CTAATC-GCCTTCATC--TTTGCA-TATTCGTGCACTTTGGGTGTATTTGCTCGTGT-GGTAGGTTAACATCAA-TTTTGATCATCATAAAATGATTGA-AGGAATGTAGCTTCGATCTCGTATTGAAGTGTTATAGCCTTTGGTAG-ATGTGATGATC--GGGATTGAGGATTGCAACGGATA-CCCTTCGGGGCTACCCGTCTGATCTCTGAAA-GTTGCTCTGGTGCTGAAAGCTTGCTTATGGT-ATCAAAG-TTGACGTTCAATAGGTTAGAACG-GGATAAA-TTCGTTAAGGATGTTGA-CGTAATGGCTTTAAACGACCCGTCTTGAAACACGGACCAAGGAGTCTAACATATATGCGAGTGTT010100111--0000000010-------00000000100100000000-1---1--0-010---10----0-00100-0000000--1-------01-00000001-0000--00000001001-0000000---0000-1-----000---0-0001---------------0--0010000001------100100000000001001---1---00000000000000010000000-00000-0000-10001-10----000000001000-00000100--1001--100001000-----0000100--100000000000100010000000000000001--0000--000010000000010-00001--001000000100-0000011000-01-000000000010-00----01-10001---01000-0000--10---0----00010000010011111001001101100011111-101-----000001111-1111001101010000101-0000010-1010000100110000001100100010111110
>Rhizoglomus_arabicum_KF154766
GCTCTTTAACGAGGAATCCCTAGTAAGCACAAGTCATTAGCTTGTGCTGATTACGTCCCTGCCCTTTGTACA-CACCGCCCGTCGCTACTACCGATTGAATGGCTTAGTGAGGCCTTCGGATTGAGATTCGGAGTTTGGCAA-CAGACCCTGGGTTTTGAA-AAGTTGGTCAAACTTGGTCATTTAGAGGAAGTAAAAGTCGTAACAAGGTTTCCGTAGGTGAACCTGCGGAAGGATCATTACC-AAT----------------------TTTAG-------------------------CGAACCTAACC-CT---------------TTGGGT--------------------------TA-TGGTCTC-----------------------------GCG---GAAAT----------CTTGTATTTAAAA--CCCCACTCTT---TATAAAAA-TTGAAT------CTA--------TTATATA----------TAA-ATAA------TAAAGATCACTTTCAACAACGGATCTCTTGGCTCTCGCATCGATGAAGAACGTAGCGAAGTGCGATAAGTAATGTGAATTGCAGAA-TTCCGTGAATCATCGAATTTTTGAACGCAAATTGCACTCTCTGGCAACCC-GGGGAGTATGCCTGTTTGAGGGTCAGTATAATTAAAAAATC-GG-TG--------CGTTGCAA----TTATTTTTGTGACG--TTTCCGGAGTTTGGG-TTACC--------TTAACC--T-CTTTTGG---T---TAAGAGACCT-AAAATTGATA---------TCTTT--TGC----GCATTTTT-AGACGTA-CATAAAT--TTTTTTT--------------TATTC-GCCTAA---TTTTTAAT--GCC--AA--AATC-TATTAGGT-GCGACCATG----TG-----------------------TA--TG-GT----TACGTGTCTAT--AAT-----------TTTTCATA-A-TTGACCTCAAATCAGGTAAG-GTACCCGCTG-ACTTAAGCATATCAATAAGC-GGA-GAAAAGAAAATAACAATGATT-CCCCTAGTAACTGCGAGTGAA-GAGGGATAAGCTCAAA-TTTTACAT-CCG--TAGG-TTTTACCTGACCG-AGTTGTAATTTGAAGAGGCGTTTT-C-TGAGG-TTCTGATCAGTCCAAGTCCTTT-GGGATAAGGCATCAC-GGA-GGGTGAGAAT-CCCGTTC--GGTT-GA--------TCAGATCTTCTTTACGATACG-TTATCAAAGAGTCAAGTT-GTTT-GGGAATGCAGCTTAAAAT--GGG-AGGTAAATTT-CTCCTAAGGCTGAATAACGGCGAGAGACCGATAGCGAACAAGTACC-GT-GAGGGAAAGATGAAAAGAACTTTGAAAAGAGAGTTAAATAGTAC-GTGAAATTGTTGAAAGGGAAACGATTGAAGCCAGTCGTA-CTGGCGGGCAATCAGCCT-TTTGG-GTATGATTATGTGGGGCT-TGAGGAG--TTAATC-ACCCTCATC--TTTGCA-TATTTGTGCACTTTGGATGTACTTGCTCGTGT-GGTAGGTTAACATCAA-TTTTAGTCATCATAAAATGGCTGG-AGGAATGTAGCTTCGATCTCGTATTGAAGTGTTATAGCCTTTGGTAG-ACGTGATGATT--GGGATTGAGGATTGCAACGGATA-CCCTTC-GGGCTACCCGTTTGATCTTTGGAA-GTTGCTTTGGTGCTGAAAGCTTGCTTATGGT-ATCAAAG-TTGACGTTTAATAGGTTAGAATG-GGTTAAA-TTCGTTAAGGATGTTGA-CGTAATGGCTTTAAACGACCCGTCTTGAAACCCGGACCAAGGAGTTTAACATATATGCGAGTGT-010100111--0000000010-------00000000000100000000-1---1--0-010---10----0-00100-0000000--1-------01-00000001-0000--00000001001-0000000---0000-1-----000---0-0001---------------0--0010000001------100100000000001001---1---00000000000000010000000-00000-0000-10001-10----000000001000-00000100--1001--100001000-----0000100--100000000000100010000000-10-00001--0000--000010000000010-00001--001000000100-0000011000-01-000000000010-00----01-10001---01000-0000--10---0----0001100111011111-101001101100011111-101-----000001111-1111001101010000101-0000010-1010000100110000001100100110111110
>Rhizoglomus_variabile_MN384871
GCTCTTGAACGAGGAATCCCTAGTAAGCACAAGTCATCAGCTTGTGCTGATTACGTCCCTGCCCTTTGTACA-CACCGCCCGTCGCTACTACCGATTGAATGGCTTAGTGAGGCCTTCGGATTGAGATTCGGAGTTTGGCAA-CAGACCCTGGGTTTTAAA-AAGTTGGTCAAACTTGGTCATTTAGAGGAAGTAAAAGTCGTAACAAGGTTTCCGTAGGTGAACCTGCGGAAGGATCATTACC-AAT----------------------TTTAG-------------------------CGAACCTAACC-TT---------------TTGGGT--------------------------TA-TGGTCTC-----------------------------GCGAAAAAAAA----------ACTGTATTTAAAA--CCCCACTCTTTTATATAATAA-ATGAAT------CTAT-------TTATATA-------TAATAA-TAAA------TAAAGATCACTTTCAACAACGGATCTCTTGGCTCTCGCATCGATGAAGAACGTAGCGAAGTGCGATAAGTAATGTGAATTGCAGAA-TTCCGTGAATCATCGAATTTTTGAACGCAAATTGCACTCTCTGGCAACCC-GGGGAGTATGCCTGTTTGAGGGTCAGTATAATT-AAAAATC-GG-TG--------CGTTGCATT------TTTTTGTGACC--ATTCCGGAGT-TGGG-TTATC--------TTGACC--TAATTTAGG---T---TAAGAGGCTT-AAAATTGATAT--------TTTTT--TGC----GCATTTTT-AGACGTA-CATAAAA--TTTTTTT--------------TATTC-GTCTA-----TTTTAAT--GCC--AA--AATC-TATTAGGT-GCGACCTTA-TTTTA-----------------------TA--TG-GT----TACGTATCTAT--AATT---------ATTTTCATG-ATTTGACCTCAAATCAGGTAGGAGTACCCGCTGAACTTAAGCATATCAATAAGC-GGAGGAAAAGAAAATAACAATGATT-CCCTTAGTAACTGCGAGTGAA-GGGGGAAAAGCTCAAA-TTTTAAAT-CTG-TTAGG-TTCTACCTGACCG-AGTTGTAATTTGAAGAGGCGTTTT-C-TGAGG-TTCTGATCAGTCCAAGTCCTTT-GGGATAAGGCATCAC-GGA-GGGTGAGAAT-CCCGTTC--GGTT-GA--------TCAGATCTTCTTTACGATACG-TCATCAAAGAGTCAAGTT-GTTT-GGGATTGCAGCTTAAAAT--GGG-AGGTAAATTT-CTCCTAAGGCTAAATAACGGCGAGAGACCGATAGCGAACAAGTACC-GT-GAGGGAAAGATGAAAAGAACTTTGAAAAGAGAGTTAAACAGTAC-GTGAAATTGTTGAAAGGGAAACGATTGAAGCCAGTCGTA-CCGGCGGGTAATCAGCCT-TTTGG-GTGCGATTATGTGGAGCG-TGAGGAG--TTAATC-ACCCTCATC--TTTGCA-TATTTGTGCACTTTGGGTGTACTTGCTCGTGT-GGTAGGTTAACATCAA-TTTTGATCGTCATAAAATGATCGG-GGGAATGTAGCTTCGATCTTGTATTGAAGTGTTATAGCCTTCGGTAG-ATGTGATGATT--GGGATTGAGGATTGCAACGGATA-CCCTTCGGGGCCACCTGTCTGATCTCTGAAA-GTTGCTCTGGTGCCGAAAGCTTGCTTACGGT-ATTAAAG-TTGACGTTCAACAGGTTAGAACG-GGATAAA-TTCGTTAAGGATGTTGA-CGTAATGGCTTTAAACGACCCGTCTTGAAACACGGACCAAGGAGTCTAACATATATGCGAGTGTT010100111--0000000010-------00000000000100000000-1---1--0-010---10----000000000000000--1-------01-00000000000000000000001001-0000000---0000001----000---0-000010-0-00-0-0----00-0010000001------100100000100001001---1---00000000000000000000010--0000--000-10011-10----000000001000-00000000--1001--100000000--1--0000100--100000000000100010000000-10-00001--0000--000010000-100-0--0001--001000000100-00000110001000000000000010-00----01-10001---01000-000000000100---000010000010011111001001101100011111-101-----000001111-1111001101010000101-0000010-1010000100110000001100100010111110
>Rhizoglomus_variabile_MN384876
GCTCTTGAACGAGGAATCCCTAGTAAGCACAAGTCATCAGCTTGTGCTGATTACGTCCCTGCCCTTTGTACA-CACCGCCCGTCGCTACTACCGATTGAATGGCTTAGTGAGGCCTTCGGATTGAGATTCGGAGTTTGGCAA-CAGACCCTGGGTTTTAAA-AAGTTGGTCAAACTTGGTCATTTAGAGGAAGTAAAAGTCGTAACAAGGTTTCCGTAGGTGAACCTGCGGAAGGATCATTACC-AAT----------------------TTTAG-------------------------CGAACCTAACC-TT---------------TTGGGT--------------------------TA-TGGTCTC-----------------------------GTG-AAAAAAA----------ACTGTATTTAAAA--CCCCACTCTT-TATATAATAA-ATGAAT------CTAT-------TTATATA-------TAATAA-TAAA------TAAAGATCACTTTCAACAACGGATCTCTTGGCTCTCGCATCGATGAAGAACGTAGCGAAGTGCGATAAGTAATGTGAATTGCAGAA-TTCCGTGAATCATCGAATTTTTGAACGCAAATTGCACTCTCTGGCAACCC-GGGGAGTATGCCTGTTTGAGGGTCAGTATAATT-AAAAATC-GG-TG--------TGTTGCATT------TTTTTGTGACC--ATTCCGGAGT-TGGG-TCATC--------TTGACC--TAATTTAGG---T---TAAGAGGCTT-AAAATTGATA---------TTTTT--TGC----GCATTTTT-AGACGTA-CATAAAA--TTTTTTT--------------TATTC-GTCTA-----TTTTAAT--GCC--AA--AATC-TATTAGGT-GCGACCTTA-TTTTA-----------------------TA--TG-GT----TACGTATCTAT--AATTT--------ATTTTCATG-ATTTGACCTCAAATCAGGTAGGAGTACCCGCTGAACTTAAGCATATCAATAAGC-GGAGGAAAAGAAAATAACAATGATT-CCCTTAGTAACTGCGAGTGAA-GGGGGAAAAGCTCAAA-TTTTAAAT-CTG-TTAGG-TTTTACCTGACCG-AGTTGTAATTTGAAGAGGCGTTTT-C-TGAGG-TTCTGATCAGTCCAAGTCCTTT-GGGATAAGGCATCAT-GGA-GGGTGAGAAT-CCCGTTC--GGTT-GA--------TCAGATCTTCTTTACGATACG-TCATCAAAGAGTCAAGTT-GTTT-GGGATTGCAGCTTAAAAT--GGG-AGGTAAATTT-CTCCTAAGGCTAAATAACGGCGAGAGACCGATAGCGAACAAGTACC-GT-GAGGGAAAGATGAAAAGAACTTTGAAAAGAGAGTTAAACAGTAC-GTGAAATTGTTGAAAGGGAAACGATTGAAGCCAGTCGTA-CCGGCGGGTAATCAGCCT-TTTGG-GTGCGATTATGTGGAGCG-TGAGGAG--TTAATC-ACCCTCATC--TTTGCA-TATTTGTGCACTTTGGGTGTACTTGCTCGTGT-GGTAGGTTAACATCAA-TTTTGATCGTCATAAAATGATTGG-AGGAATGTAGCTTCGATCTTGTATTGAAGTGTTATAGCCTTCGGTAG-ATGTGATGATT--GGGATTGAGGATTGCAACGGATA-CCCTTCGGGGCTACCTGTCTGATCTCTGAAA-GTTGCTCTGGTGCCGAAAGCTTGCTTACGGT-ATTAAAG-TTGACGTTCAACAGGTTAGAACG-GGATAAA-TTCGTTAAGGATGTTGA-CGTAATGGCTTTAAACGACCCGTCTTGAAACACGGACCAAGGAGTCTAACATGTATGCGAGTGTT010100111--0000000010-------00000000000100000000-1---1--0-010---10----000000010000000--1-------01-00000000100000000000001001-0000000---0000001----000---0-000010-0-00-0-0----00-0010000001------100100000100001001---1---00000000000000000000010--0000--000-10011-10----000000001000-00000000--1001--100001000-----0000100--100000000000100010000000-10-00001--0000--000010000-100-0--0001--001000000100-00000110001000000000000010-00----01-10001---01000-000000000000-1-000010000010011111001001101100011111-101-----000001111-1111001101010000101-0000010-1010000100110000001100100010111110
>Rhizoglomus_variabile_MN384874
GCTCTTCAACGAGGAATCCCTAGTAAGCACAAGTCATCAGCTTGTGCTGATTACGTCCCTGCCCTTTGTACA-CACCGCCCGTCGCTACTACCGATTGAATGGCTTAGTGAGGCCTTCGGATTGAGATTCGGAGTTTGGCAA-CAGACCCTGGGTTTTAAA-AAGTTGGTCAAACTTGGTCATTTAGAGGAAGTAAAAGTCGTAACAAGGTTTCCGTAGGTGAACCTGCGGAAGGATCATTACC-AAT----------------------TTTAG-------------------------CGAACCTAACT-TT---------------TTGGGT--------------------------TA-TGGTCTC-----------------------------GCGAAAAAAAA----------CTTGTATTTAAAA--CCCCACTCTTTTATATAATAA-ATGAAT------CTAT-------TTATATA--------AATAA-TAAA------TAAAAATCACTTTCAACAACGGATCTCTTGGCTCTCGCATCGATGAAGAACGTAGCGAAGTGCGATAAGTAATGTGAATTGCAGAA-TTCCGTGAATCATCGAATTTTTGAACGCAAATTGCACTCTCTGGCAACCC-GGGGAGTATGCCTGTTTGAGGGTCAGTATAATT-AAAAATC-GG-TG--------TGTTGCATT------TTTTTGTGACC--ATTCCGGAGT-TGGG-TCATC--------TTGACC--TAATTTAGG---T---TAAGAGGCTT-AAAATTGATA---------TTTTT--TGC----GCATTTTT-AGACGTA-CATAAA---ATTTTTT--------------TATTC-GTCTA-----TTTTAAT--GCC--AA--AATC-TATTAGGT-GCGACCTTA-TTTTA-----------------------TA--TG-GT----TACGTATCTAT--AATTT--------ATTTTCATG-ATTTGACCTCAAATCAGGTAGGAGTACCCGCTGAACTTAAGCATATCAATAAGC-GGAGGAAAAGAAAATAACAATGATT-CCCTTAGTAACTGCGAGTGAA-GGGGGAAAAGCTCAAA-TTTTAAAT-CTG-TTAGG-TTTTACCTGACCG-AGTTGTAATTTGAAGAGGCGTTTT-C-TGAGG-TTCTGATCAGTCCAAGTCCTTT-GGGATAAGGCATCAC-GGA-GGGTGAGAAT-CCCGTTC--GGTT-GA--------TCAGATCTTCTTTACGATACG-TCATCAAAGAGTCAAGTT-GTTT-GGGATTGCAGCTTAAAAT--GGG-AGGTAAATTT-CTCCTAAGGCTAAATAACGGCGAGAGACCGATAGCGAACAAGTACC-GT-GAGGGAAAGATGAAAAGAACTTTGAAAGGAGAGTTAAACAGTAC-CTGAAATTGTTGAAAGGGAAACGATTGAAGCCAGTCGTA-CCGGCGGGTAATCAGCCT-TTTGG-GTGCGATTATGTGGAGCG-TGAGGAG--TTAATC-ACCCTCATC--TTTGCA-TATTTGTGCACTTTGGGTGTACTTGCTCGTGT-GGTAGGTTAACATCAA-TTTTGATCGTCATAAAATGATTGG-AGGAATGTAGCTTCGATCTTGTATTGAAGTGTTATAGCCTTCGGTAG-ATGTGATGATT--GGGATTGAGGATTGCAACGGATA-CCCTTCGGGGCTACCTGTCTGATCTCTGAAA-GTTGCTCTGGTGCCGAAAGCTTGCTTACGGT-ATTAAAG-TTGACGTTCAACAGGTTAGAACG-GGATAAA-TTCGTTAAGGATGTTGA-CGTAATGGCTTTAAACGACCCGTCTTGAAACACGGACCAAGGAGTCTAGCATATATGCGAGTGTT010100111--0000000010-------00000000000100000000-1---1--0-010---10----000000000000000--1-------01-00000000000000000000001001-0000000---0000001----000---0-0000-1-0-0--0-0----00-0010000001------100100000100001001---1---00000000000000000000010--0000--000-10011-10----000000001000-00000000--1001--100001000-----0000100--1000000000001000100-1000--0-00001--0000--000010000-100-0--0001--001000000100-00000110001000000000000010-00----01-10001---01000-000000000000-1-000010000010011111001001101100011111-101-----000001111-1111001101010000101-0000010-1010000100110000001100100010111110
>Rhizoglomus_maiae_MN130955
GCTCTTGAACGAGGAATCCCTAGTCAGTACAAGTCATTAGCTTGTGCTGATTACGTCCCTGCCCTTTGTACA-CACCGCCCGTCGCTACTACCGATTGAATGGCTTAGTGAGGCCTTCGGATTGAGATTCGGAGTTTGGCAA-CAGACCCTGGGTTTTGAA-AAGTTGGTCAAACTTGGTCATTTAGAGGAAGTAAAAGTCGTAACAAGGTTTCCGTAGGTGAACCTGCGGAAGGATCATTACC-GAT----------------------TTTAG-------------------------CGAACCTAACC------------------TTTGGT--------------------------TA-TGGTCTC-----------------------------GCG---AAAAA----------ACTGTATTTAAAA--CCCACCCTTT---AATATAAA-ATGAAT------CTA--------ATTTATATA-------ATAA-TAAA------TAAAGATCACTTTCAACAACGGATCTCTTGGCTCTCGCATCGATGAAGAACGTAGCGAAGTGCGATAAGTAATGTGAATTGCAGAA-TTCCGTGAATCATCGAATCTTTGAACGCAAATTGCACTCTCTGGTAT-CC-GGGGAGTATGCCTGTTTGAGGGTTATTATAATT-AAAAATC-GG-TG--------CGTTGTAA-------------CAACG---TTCCGGAGTTTGAGCTTATC--------TTAATT-----TTTAGG---T---TAAGAGGCTT-AAAATTGATAT--------TTTTG--TGCA-------TTTT-AAACGTA-CATAAA---ATTTTTT--------------TATTC-GTCTA-------TTAAT--GCC--AA--AATC-TATTAGAT-ACGACCA-A-TATTG-----------------------TA--TG-GT----TTTGTGTCTAT--------------AATTTTCATG-ATTTGACCTCAAATCAGGTAGGAATACCCGCTGAACTTAAGCATATCAATAAGC-GGAGGAAAAGAAAATAACAATGATT-CCTTCAGTAACTGCGAGTGAA-GAGGGAAAAGCTCAAA-TTTTAAAT-CCG-TTAGG-TTTTACCTAACCG-AGTTGTAATTTGAAGAGGCGTTTT-C-TGAGG-TTCTGATCAGTTCAAGTCCTTT-GGGATAAGGCATCAT-GGA-GGGTGAGAAT-CCCGTTC--GGTT-GA--------TCA-GATCTCTTTACGATACG-TCATCAAAGAGTCAAGTT-GTTT-GGGATTGCAGCTTAAAAT--GGG-AGGTAAATTT-CTCCTAAGGCTAAATAACGGCGAGAGACCGATAGCGAACAAGTACC-GT-GAGGGAAAGATGAAAAGAACTTTGAAAAGAGAGTTAAACAGTAC-GTGAAATTGTTGAAAGGGAAACGATTGAAGCCAGTCGTA-CCGGCGGGTAATCAGCCT-TTTGG-GTGTGATTATGTGGAGTG-TGAGGAG--CTAATC-GCCTTCATG--CCTGCA-TATTCGTGCACTTTGGGTGTACTTGCTCGTGT-GGTAGGTTAACATCAA-TTTTGATCGTCATAAAATGGTTGG-AGGAATGTAGCTTCGATCTCGTATTGAAGTGTTATAGCCTTTGGCAG-ATGTGTTGATC--AGGATTGAGGATTGCAACGAATA-CCTTTCGGGGCTACCTGTCTGATCTCTGGAA-GTTACTCTGGTGCTGAAAGCGTGCTTATGGT-ATCAAAG-TTGACGTTCAATAGGTTAGAACG-GGTTAAA-TTCGTTAAGGATGTTGA-CGTAATGGCTTTAAACGACCCGTCTTGAAACACGGACCAAGGAGTCTAACATGTATGCGAGTGTT010100111--0000000010-------000000000-1-0-0-0000-----1--0-010---10----0-00100-0000000--1-------01-00000001-0000--00000001001-0000000---0000-1-----000---0-000000000000001----00-0010000001------101100000100001001---1---00000000000-----1--------00-----00--1000-10----000000-1--00-00-0--00--1001--100000000--1--0000100000010000--00-1000100-1000--0-00001--0000--000010000--10-0--0001--001000000100-00000110101000000000000010-00----01-10001---0--10-0-0-0-000000-00000010000010011111001001101100011111-101-----010001111-1111001101010000101-0000010-1010000100110000001100100010111110
>Rhizoglomus_maiae_MN130956
GCTCTTCAACGAGGAATCCCTAGTAAGTACAAGTCATTAGCTTGTGCTGATTACGTCCCTGCCCTTTGTACA-CACCGCCCGTCGCTACTACCGATTGAATGGCTTAGTGAGGCCTTCGGATTGAGATTCGGAGTTTGGCAA-CAGACCCTGGGTTTTGAA-AAGTTGGTCAAACTTGGTCATTTAGAGGAAGTAAAAGTCGTAACAAGGTTTCCGTAGGTGAACCTGCGGAAGGATCATTACC-GAT----------------------TTTAG-------------------------CGAACCTAACC------------------TTTGGT--------------------------TA-TGGTCTC-----------------------------GCG---AAAAA----------ACTGTATTTAAAA--CCCACCCTTT---AATATAAA-ATGAAT------CTA--------ATTTATATA-------ATAA-TAAA------TAAAGATCACTTTCAACAACGGATCTCTTGGCTCTCGCATCGATGAAGAACGTAGCGAAGTGCGATAAGTAATGTGAATTGCAGAA-TTCCGTGAATCATCGAATCTTTGAACGCAAATTGCACTCTCTGGTAT-CC-GGGGAGTATGCCTGTTTGAGGGTTATTATAATT-AAAAATC-GG-TG--------CGTTGTAA-------------CAACG---TTCCGGAGTTTGAGCTTATC--------TTAATT-----TTTAGG---T---TAAGAGGCTT-AAAATTGATAT--------TTTTG--TGCA-------TTTT-AAACGTA-CATAAA---ATTTTTT--------------TATTC-GTCTA-------TTAAT--GCC--AA--AATC-TATTAGAT-ACGACCA-A-TATTG-----------------------TA--TG-GT----TTTGTGTCTAT--------------AATTTTCATG-ATTTGACCTCAAATCAGGTAGGAATACCCGCTGAACTTAAGCATATCAATAAGC-GGAGGAAAAGAAAATAACAATGATT-CCTTCAGTAACTGCGAGTGAA-GAGGGAAAAGCTCAAA-TTTTAAAT-CCG-TTAGG-TTTTACCTAACCG-AGTTGTAATTTGAAGAGGCGTTTT-C-TGAGG-TTCTGATCAGTTCAAGTCCTTT-GGGATAAGGCATCAT-GGA-GGGTGAGAAT-CCCGTTC--GGTT-GA--------TCA-GATCTCTTTACGATACG-TCATCAAAGAGTCAAGTT-GTTT-GGGATTGCAGCTTAAAAT--GGG-AGGTAAATTT-CTCCTAAGGCTAAATAACGGCGAGAGACCGATAGCGAACAAGTACC-GT-GAGGGAAAGATGAAAAGAACTTTGAAAAGAGAGTTAAACAGTAC-GTGAAATTGTTGAAAGGGAAACGATTGAAGCCAGTCGTA-CCGGCGGGTAATCAGCCT-TTTGG-GTGTGATTATGTGGAGTG-TGAGGAG--CTAATC-GCCTTCATG--CCTGCA-TATTCGTGCACTTTGGGTGTACTTGCTCGTGT-GGTAGGTTAACATCAA-TTTTGATCGTCATAAAATGGTTGG-AGGAATGTAGCTTCGATCTCGTATTGAAGTGTTATAGCCTTTGGCAG-ATGTGTTGATC--AGGATTGAGGATTGCAACGAATA-CCTTTCGGGGCTACCTGTCTGATCTCTGGAA-GTTACTCTGGTGCTGAAAGCGTGCTTATGGT-ATCAAAG-TTGACGTTCAATAGGTTAGAACG-GGTTAAA-TTCGTTAAGGATGTTGA-CGTAATGGCTTTAAACGACCCGTCTTGAAACACGGACCAAGGAGTCTAACATATATGCGAGTGTT010100111--0000000010-------000000000-1-0-0-0000-----1--0-010---10----0-00100-0000000--1-------01-00000001-0000--00000001001-0000000---0000-1-----000---0-000000000000001----00-0010000001------101100000100001001---1---00000000000-----1--------00-----00--1000-10----000000-1--00-00-0--00--1001--100000000--1--0000100000010000--00-1000100-1000--0-00001--0000--000010000--10-0--0001--001000000100-00000110101000000000000010-00----01-10001---0--10-0-0-0-000000-00000010000010011111001001101100011111-101-----010001111-1111001101010000101-0000010-1010000100110000001100100010111110
>Rhizoglomus_melanum_HG964396
GCTCTTCAACGAGGAATCCCTAGTAAGCACAAGTCATTAGCTTGTGCTGATTACGTCCCTGCCCTTTGTACA-CACCGCCCGTCGCTACTACCGATTGAATGGCTTAGTGAGGCCTTCGGATCGAGTTTCGGAGACTGGAAA-CAGTCCCTGGATCTTGAA-AAGTTGGTCAAATTTGGTCATTTAGAGGAAGTAAAAGTCGTAACAAGGTTTCCGTAGGTGAACCTGCGGAAGGATCATTACC-GAT----------------------TTTAG-------------------------CGAACCTGGCCT-----------------TTTGGT--------------------------CA-TGGTCTC-----------------------------GCG---AAAAA----------CTTGTATTTAAAA--CCCCACTCTT----ATAAA---ACGAAA------TATT-------TTGTATA--------TATAA-TAAA------ATAAGATCACTTTCAACAACGGATCTCTTGGTTCTCGCATCGATGAAGAACGTAGCGAAGTGCGATAAGTAGTGTGAATTGCAGAA-TTCCGTGAATCATCGAATCTTTGAACGCAAATTGCACTTCCTGGCACCCC-GGGAAGTATGCCTGTTTGAGGGTCAGTTTAATA--AAAATC-GG-AG--------TGTCGCTC----------TCGTGATG---CACCGGAGGTTGGG-TCTTC--------TTAGCT--TTTTTCGGG---T---TAAGAGGCTT-AAAATTGATCT--------TTTTT---GC----GCG-GTTT-AGACGTA-CATAAT-----TTTTT--------------TATTC-GTCTA--------TAAC--GTT-AAA--TTTTTTACTAGGT-GCGAACACG---TCG-----------------------CG--TG-AT----CTCGTGCCTAT--AAT-----------ATCTCATC-TTTTGACCTCAAATCAGGTAGGGACACCCGCTGAACTTAAGCATATCAATAAGC-GGAGGAAAAGAAAATAACAATGATT-CCCCTAGTAACTGCGAGTGAA-GAGGGACAAGCTCAAA-TTTAAAAT-CTG-TTAGG-TTTTACCTGACCG-AGTTGTAATTTGAAGAGGCGTTTT-C-AGCGT-TTATGGTCAGCCCAAGTCCTAT-TGAATGAGGCATCAT-GGA-GGGTGATAAT-CCCGTCC--GGTT-GA--------TCA-TTGCGTCTTACGATACG-TCTTCCAAGAGTCAAGTT-GTTT-GGGATTGCAGCTTAAAAT--GGG-AGGTAAATTT-CTCCTAAGGCTAAATAACGGCGAGAGACCGATAGCGAACAAGTACC-GT-GAGGGAAAGATGAAAAGTACTTTGAAAAGAGAGTCAAACAGTAC-GTGAAATTGTTGAAAGGGAAACGATTGAAGCCAGTCGTA-CCGGCGGATAATCAGCCT-TTCGT-GTGCGATTCTGTGGAGCG-TGGGGAGC-TTAATC-GCCTTCACG-TTTTGCA-TATTCGTGCACTTTGGGTGTACTTGTCCGTGT-GGTGAGTTAACATCAA-TTCCGGTCGTCATAAAATGATTGG-AGGAATGTAGCTTCGATCTCGTATCGTAGTGTTATAGACTCTGGTAG-ATGTGACGATT--GGGATTGAGGATTGCAACGGATA-CCCTTCGGGGCTACCCGTCTGATCTCTGAAG-GTTGCTCCGGTGCCGAAAGCGTGCTTACGGTTATCGAAA-GTGATGGTCAAAAGGTTAGAACG-GGTTAAA-TTCGTTAAGGATGTTGA-CGTAATGGCTTTAAACGACCCGTCTTGAAACACGGACCAAGGAGTCTAACATATATGCGAGTGTT010100111--0000000010-------00000000000000010000-----1--0-010---10----0-00100-0000000--1-------01-0000001--0000--000001--001-0000000---0000001----000---0-0000-1-0-0--0-0----00-0010000001------100100000-10001001---1---00000000000-----01--0----00-0--000--1001-10----000000001000-00000000--1001--100000000--1--0000-1---1000000000011000100--1----0--0001--0000--000010000---1-0--0-01-1000000000100-0000001000-001000000000010-00----01-10001---01000-0000--10---0----00010000010011111001001101100011111-101-----010001111-11110011010100001001000001010010000100110000001100100010011110
>Rhizoglomus_melanum_HG964397
GCTCTTGAACGAGGAATCCCTAGTAAGCACAAGTCATTAGCTTGTGCTGATTACGTCCCTGCCCTTTGTACA-CACCGCCCGTCGCTACTACCGATTGAATGGCTTAGTGAGGCCTTCGGATCGAGTTTCGGAGACTGGAAA-CAGTCCCTGGATCTTGAA-AAGTTGGTCAAACTTGGTCATTTAGAGGAAGTAAAAGTCGTAACAAGGTTTCCGTAGGTGAACCTGCGGAAGGATCATTACC-GAT----------------------TTTAG-------------------------CGAACCTGGCCT-----------------TTTGGT--------------------------CA-TGGTCTC-----------------------------GCG---AAAAA----------CTTGTATTTAAAACCCCCCACTCTT----ATAAA---ACGAAA------TATT-------TTGTATA--------TATAA-TAAA------ATAAGATCACTTTCAACAACGGATCTCTTGGTTCTCGCATCGATGAAGAACGTAGCGAAGTGCGATAAGTAGTGTGAATTGCAGAA-TTCCGTGAATCATCGAATCTTTGAACGCAAATTGCACTTCCTGGCACCCC-GGGAAGTATGCCTGTTTGAGGGTCAGTTTAATA--AAAATC-GG-AG--------TGTCGTTC----------TCGTGATG---CACCGGAGGTTGGG-TCATC--------TTAGCT--TTTTTCAGG---T---TAAGAGGCTT-AAAATTGATC---------TTTTT---GC----GCG-GTTT-AGACGTA-CATAAT-----TTTTT--------------TATTC-GTCTA--------TAAC--GTC-AAA--TTTTTTACTAGGT-GCGAACACG---TCG-----------------------CG--TG-AT----CTCGTGCCTAT--AAT-----------ATCTCATC-TTTTGACCTCAAATCAGGTAGGGACACCCGCTGAACTTAAGCATATCAATAAGC-GGAGGAAAAGAAAATAACAATGATT-CCCCTAGTAACTGCGAGTGAA-GAGGGACAAGCTCAAA-TTTAAAAT-CTG-TTAGG-TTTTACCTGACCG-AGTTGTAATTTGAAGAGGCGTTTT-C-AGCGT-TTTTGGTCAGCTCAAGTCCTAT-TGAATGAGGCATCAT-GGA-GGGTGATAAT-CCCGTCC--GGTT-GA--------TCA-ATGCGTTTTACGATACG-TCTTCCAAGAGTCAAGTT-GTTT-GGGATTGCAGCTTAAAAT--GGG-AGGTAAATTT-CTCCTAAGGCTAAATAACGGCGAGAGACCGATAGCGAACAAGTACC-GT-GAGGGAAAGATGAAAAGAACTTTGAAAAGAGAGTCAAACAGTAC-GTGAAATTGTTGAAAGGGAAACGATTGAAGCCAGTCGTA-CCGGCGGATAATCAGCCT-TTCGG-GTGCGATTCTGTGGAGCG-TGAGGAGC-TTAATC-GCCTTCACG--TCTGCA-TATTCGTGCACTTTGGGTGTACTTGTCCGTGT-GGTGAGTTAACATCAA-TTCCGGTCGTCATAAAATGATTGG-AGGAATGTAGCTTCGATCTCGTATCGTAGTGTTATAGACTCTGGTAG-ATGTGACGATT--GGGATTGAGGATTGCAACGGATA-CCCTTCGGGGCTACCCGTCTGATCTCTGAAG-GTTGCTCCGGTGCCGAAAGCGTGCTTACGGTTATCGAAA-GTGATGGTCAAAAGGTTAGAACG-GGTTAAA-TTCGTTAAGGATGTTGA-CGTAATGGCTTTAAACGACCCGTCTTGAAACACGGACCAAGGAGTCTAACATATATGCGAGTGTT010100111--0000000010-------00000000000000010000-----1--0-010---10----0-00100-0000000--1-------0000000001--0000--000001--001-0000000---0000001----000---0-0000-1-0-0--0-0----00-0010000001------100100000-10001001---1---00000000000-----01--0----00-0--000--1001-10----000000001000-00000000--1001--100001000-----0000-1---1000000000011000100--1----0--0001--0000--000010000---1-0--0-01-1000000000100-0000001000-001000000000010-00----01-10001---01000-0000--10---0----00010000010011111001001101100011111-101-----010001111-111100110101000010010000010-1010000100110000001100100010011110
>Rhizoglomus_melanum_HG964398
GCTCTTGAACGAGGAATCCCTAGTAAGCACAAGTCATTAGCTTGTGCTGATTACGTCCCTGCCCTTTGTACA-CACCGCCCGTCGCTACTACCGATTGAATGGCTTAGTGAGGCCTTCGGATCGAGTTTCGGAGACTGGAAA-CAGTTCCTGGATCTTGAA-AAGTTGGTCAAACTTGGTCATTTAGAGGAAGTAAAAGTCGTAACAAGGTTTCCGTAGGTGAACCTGCGGAAGGATCATTACC-GAT----------------------TTTAG-------------------------CGAACCTGGCCT-----------------TTTGGT--------------------------CA-TGGTCTC-----------------------------GCG---AAAAA----------CTTGTATTTAAAACCCCCCACTCTT----ATAAA---ACGAAA------TATT-------TTGTATATAC---TGTATAA-TAAA------ATAAGATCACTTTCAACAACGGATCTCTTGGCTCTCGCATCGATGAAGAACGTAGCGAAGTGCGATAAGTAGTGTGAATTGCAGAA-TTCCGTGAATCATCGAATCTTTGAACGCAAATTGCACTTTCTGGCACCCC-GGGAAGTATGCCTGTTTGAGGGTCAGTTTAATA--AAAATC-GG-AG--------TGTCGCTC----------TCGTGATG---CACCGGAGGTTGGG-TCATC--------TTAGCT--TTTTTCAGG---T---TAAGAGGCTT-AAAATTGATC---------TTTTT---GC----GCG-GTTT-AGACGTA-CATAAT-----TTTTT--------------TATTC-GTCTA--------TAAC--GTC-AAA--TTTTTTACTAGGT-GCGAACACG---TCG-----------------------CG--TG-AT----CTCGTGCCTAT--AAT-----------ATCTCATC-TTTTGACCTCAAATCAGGTAGGGACACCCGCTGAACTTAAGCATATCAATAAGC-GGAGGAAAAGAAAATAACAATGATT-CCCCTAGTAACTGCGAGTGAA-GAGGGACAAGCTCAAA-TTTAAAAT-CTG-TTAGG-TTTTACCTGACCG-AGTTGTAATTTGAAGAGGCGTTTT-C-AGCGT-TTTTGGTCAGCTCAAGTCCTAT-TGAATGAGGCATCAT-GGA-GGGTGATAAT-CCCGTCC--GGTT-GA--------TCA-ATGCGTTTTACGATACG-TCTTCCAAGAGTCAAGTT-GTTT-GGGATTGCAGCTTAAAAT--GGG-AGGTAAATTT-CTCCTAAGGCTAAATAACGGCGAGAGACCGATAGCGAACAAGTACC-GT-GAGGGAAAGATGAAAAGAACTTTGAAAAGAGAGTCAAACAGTAC-GTGAAATTGTTGAAAGGGAAACGATTGAAGCCAGTCGTA-CCGGCGGATAATCAGCCT-TTCGG-GTGCGATTCTGTGGAGCG-TGAGGAGC-TTAATC-GCCTTCACG--TCTGCA-TATTCGTGCACTTTGGGTGTACTTGTCCGTGT-GGTGAGTTAACATCAA-TTCCGGTCGTCATAAAATGATTGG-AGGAATGTAGCTTCGATCTCGTATCGTAGTGTTATAGACTCTGGTAG-ATGTGACGATT--GGGATTGAGGATTGCAACGGATA-CCCTTCGGGGCTACCCGTCTGATCTCTGAAG-GTTGCTCCGGTGCCGAAAGCGTGCTTACGGTTATCGAAA-GTGATGGTCAAAAGGTTAGAACG-GGTTAAA-TTCGTTAAGGATGTTGA-CGTAATGGCTTTAAACGACCCGTCTTGAAACACGGACCAAGGAGTCTAACATATGTGCGAGTGTT010100111--0000000010-------00000000000000010000-----1--0-010---10----0-00100-0000000--1-------0000000001--0000--000001--001-0000000---0000001----000---0-000000000000000001-00-0010000001------100100000-10001001---1---00000000000-----01--0----00-0--000--1001-10----000000001000-00000000--1001--100001000-----0000-1---1000000000011000100--1----0--0001--0000--000010000---1-0--0-01-1000000000100-0000001000-001000000000010-00----01-10001---01000-0000--10---0----00010000010011111001001101100011111-101-----010001111-111100110101000010010000010-1010000100110000001100100010011110
>Rhizoglomus_invermaium_HG969378
------------------CCTAGTAAGCACAAGTCATTAGCTTGTGCTGATTACGTCCCTGCCCTTTGTACA-CACCGCCCGTCGCTACTACCGATTGAATGGCTTAGTGAGGCCTTCGGATCGAGTTTTGGAGACTGGCAA-CAGACTCTGATTCTTGAA-AAGTTGGTCAAACTTGGTCATTTAGAGGAAGTAAAAGTCGTAACAAGGTTTCCGTAGGTGAACCTGCGGAAGGATCATTACC-AATT---------------------TTTAG-------------------------CGAACCTGACCCTTG--------------TTTGGT--------------------------CA-TGGTCTC-----------------------------GCG----AAAA----------ATCGTATTTAAAA--CCCCACTCTT-------AAAA-ATGAAA------CTTT-------TTGTATA----------TAAATAAA------ATAAGATCACTTTCAACAACGGATCTCTTGGCTCTCGCATCGATGAAGAACGTAGCGAAGTGCGATAAGTAATGTGAATTGCAGAA-TTCCGTGAATCATCGAATTTTTGAACGCAAATTGCACTCTCT------TC-GGAGAGTATGCCTGTTTGAGGGTCAGTATTAAT--AAAATC-GG-GG--------TGTTGCTC--------TTTTGTGACA---CAACGGAGTTTGGG-CTACC--------TTTG-A--CTTTCGGGT---T---TAAGTGGCTT-AAAATTGAACT--------TTTTTTGCGC----ACT-TTTT-AGACGTA-CATAAA-----TTTTT--------------TTATC-GTCTA-----TTCTGGT--GTC-AAA--TTACTTATTAGGT-GCGATCATG-TTTTA-----------------------TA--TG-AT----CTCGTGCCCAT--AAT------------TCTCATC-TTTTGACCTCAAATCAGGTAAGGACACCCGCTGAACTTAAGCATATCAATAAGC-GGAGGAAAAGAAAATAACAATGATT-CCCCTAGTAACTGCGAGTGAA-GAGGGACAAGCTCAAA-TTTTAAAT-CTG-TTAGG--TTTACCTGACCG-AGTTGTAATTTGAAGAAGCGTTAT-C-TGCGC-GGTTGGTCAGCCCAAGTCCTAT-TGAATGAGGCATCAT-GGA-GGGTGATAAT-CCCGTCC--GGTT-GA--------TCG-ATGCGTTTTACGATACG-CTCTCAAAGAGTCAAGTT-GTTT-GGGATTGCAGCTTAAAAT--GGG-AGGTAAATTT-CTCCTAAGGCTAAATATTGGCGAGAGACCGATAGCGAACAAGTACC-GT-GAGGGAAAGATGAAAAGTACTTTGAAAAGAGAGTTAAATAGCAC-GTGAAATTGTTGAAAGGGAAACGATTGAAGCCAGTCGTA-CCGGCGGATAATCAGCCT-TTCAG-GTGCGATTCTGTGGGGCG-TGAGGAGC-TTAACC-GCCTTCATG-TTTTGCA-TATTCGTGCACATTTGGTGTACTTGTCCGTGT-GGTGGGTTAACATCAA-TTTCGGTCGTCATAAAATGATTGG-AGGAATGTAGCTTTGATCTCGTATCGAAGTGTTATAGACTCTGGTAG-ATGTGACGATT--GGGATTGAGGATTGCAACGGATACCCCTTCGGGGCTACCCGTCTGATCTCTGAAG-GTTGCTCCGGTGCCGAAAGCGTGCTTACGGTCATCGAAA-GTGATTTTCAAAAGGTTAGAACG-GGTTAAA-TTCGTTAAGGATGTTGA-CGTAATGGCTTTAAACGACCCGTCTTGAAACACGGACCAAGGAG----------------------101001101-0000000010-------0000000000000000000000-1-1--0-010---10----0-00-10-0000000--1-------01-000000---1--0--00000001001-0000000---0000001----000---0-0001---------------0--0000000001------11-100000-10001001---1---000000000000----001-0----00-0--000--1001-10----010000001000-00000000--1001--100000000--1--0000000--1000000000011000100--1----0--0001--0000--000010000-100-0--0001-1000000000100-00000010001000000000000010-00----01-10001---01000-0000---1--------0001000001001111100-101101100011111-101-----010001111-1111001101010000100100000101001000010011000000110000001001111-
>Rhizoglomus_invermaium_HG969381
------------------CCTAGTAAGCACAAGTCATTAGCTTGTGCTGATTACGTCCCTGCCCTTTGTACA-CACCGCCCGTCGCTACTACCGATTGAATGGCTTAGTGAGGCCTTCGGATCGAGTTTTGGAGACTGGCAA-CAGACTCTGATTCTTGAA-AAGTTGGTCAAACTTGGTCATTTAGAGGAAGTAAAAGTCGTAACAAGGTTTCCGTAGGTGAACCTGCGGAAGGATCATTACC-AATT---------------------TTTAG-------------------------CGAACCTGATCCTCG--------------TTTGGT--------------------------CA-TGGTCTC-----------------------------GCG----AAAA----------ACTGTATTTAAAA--CCCCACTCTT-------AAAA-ATGAAA------CTTT-------TTGTATA----------TAAATAAA------ATAAGATCACTTTCAACAACGGATCTCTTGGCTCTCGCATCGATGAAGAACGTAGCGAAGTGCGATAAGTAATGTGAATTGCAGAA-TTCCGTGAATCATCGAATTTTTGAACGCAAATTGCACTCTCT------TT-GGAGAGTATGCCTGTTTGAGGGTCAGTATTAAT--AAAATC-GG-GG--------TGTTGCTC--------TTTTGTGACA---CAACGGAGTTTGGG-CTACC--------TTTG-A--CTTTCGGGT---T---TAAGTGGCTT-AAAATTGAATT--------TTTTTTGCGC----ACT-TTTT-AGACGTA-CATAAA-----TTTTT--------------TTATC-GTCTA-----TTCTGGT--GTC-AAA--TTACTTATTAGGT-GCGATCATG-TTTTA-----------------------TA--TG-AT----CTCGTGCCCAT--AAT------------TCTCATC-TTTTGACCTCAAATCAGGTAAGGACACCCGCTGAACTTAAGCATATCAATAAGC-GGAGGAAAAGAAAATAACAATGATT-CCCCTAGTAACTGCGAGTGAA-GAGGGACAAGCTCAAA-TTTTAAAT-CTG-TTAGG--TTTACCTGACCG-AGTTGTAATTTGAAGAAGCGTTAT-C-TGCGC-GGTTGGTCAGCCCAAGTCCTAT-TGAATGAGGCATCAT-GGA-GGGTGATAAT-CCCGTCC--GGTT-GA--------TCG-ATGCGTTTTACGATACG-CTCTCAAAGAGTCAAGTT-GTTT-GGGATTGCAGCTTAAAAT--GGG-AGGTAAATTT-CTCCTAAGGCTAAATATTGGCGAGAGACCGATAGCGAACAAGTACC-GT-GAGGGAAAGATGAAAAGTACTTTGAAAAGAGAGTTAAATAGCAC-GTGAAATTGTTGAAAGGGAAACGATTGAAGCCAGTCGTA-CCGGCGGATAATCAGCCT-TTCGG-GTGCGATTCTGTGGGGCG-TGAGGAGC-TTAACC-GCCTTCATG-TTTTGCA-TATTCGTGCACATTTGGTGTACTTGTCCGTGT-GGTGGGTTAACATCAA-TTTCGGTCGTCATAAAATGATTGG-AGGAATGTAGCTTTGATCTCGTATTGAAGTGTTATAGACTCTGGTAG-ATGTGACGATT--GGGATTGAGGATTGCAACGGATACCCCTTCGGGGCTACCCGTCTGATCTCTGAAG-GTTGCTCCGGTGCCGAAAGCGTGCTTACGGTCATCGAAA-GTGATTTTCAAAAGGTTAGAACG-GGTTAAA-TTCGTTAAGGATGTTGA-CGTAATGGCTTTAAACGACCCGTCTTGAAACACGGACCAAGGAG----------------------101001101-0000000010-------0000000000000000000000-1-1--0-010---10----0-00-10-0000000--1-------01-000000---1--0--00000001001-0000000---0000001----000---0-0001---------------0--0000000001------11-100000-10001001---1---000000000000----001-0----00-0--000--1001-10----010000001000-00000000--1001--100000000--1--0000000--1000000000011000100--1----0--0001--0000--000010000-100-0--0001-1000000000100-00000010001000000000000010-00----01-10001---01000-0000---1--------0001000001001111100-101101100011111-101-----010001111-1111001101010000100100000101001000010011000000110000001001111-
>Rhizoglomus_fasciculatus_FR750071
-------------------------------------------------ATTACGTCCCTGCCCTTTGTACA-CACCGCCCGTCGCTACTACCGATTGAATGGCTTAGTGAGGCCTTCGGATTGAGATTCGGAGTTTGGCAA-CAGACCCTGGGTTTTAAA-AAGTTGGTCAAACTTGGTCATTTAGAGGAAGTAAAAGTCGTAACAAGGTTTCCGTAGGTGAACCTGCGGAAGGATCATTACC-GAT----------------------TTTAG-------------------------CGAGCCTTGACCTC---------------TTTGGT--------------------------CA-TGGTCTC-----------------------------GCG---AAAAC----------TTTGTATTTAAAA--CCCCACTCTTTATTATGTAA--ATGAAT------CATTTTAT-TATTATTAT----------TAA-TAAA------TAAAGATCACTTTCAACAACGGATCTCTTGGCTCTCGCATCGATGAAGAACGTAGCGAAGTGCGATAAGTAGTGTGAATTGCAGAA-TTCCGTGAATCATCGAATCTTTGAACGCAAATTGCACTCTCTGGCAACCC-GGGGAGTATGCCTGTTTGAGGGTCAGTGTAATT-AAAAATC-GG-TG--------GGTTGCACTCC-TCGTGTGTGTGACG--TTTCCGGAGTTTGGG-TTATC--------TTAAAC----CTTCAGG-TTT---TAAGAGGCTT-AAAATTGACCA--------TCTTT--TGC----GCATTTTT-AGACGTA-CATAAA---TTTTTTT--------------TATTC-GTCTT-----GACTTGT--GCC--AA--AATTCTATTAGAC-TCGACCATG-T---------------------------AA--TT-CG----TACGTGTCTAT--AAAGT---------TATTCATG-ATTTGACCTCAAATCAGGTAGGAACACCCGCTGAACTTAAGCATATCAATAAGC-GGAGGAAAAGAAAATAACAATGATT-CCCCTAGTAACTGCGAGTGAA-GAGGGACAAGCTCAAA-TTTTAAAT-CTG-TTAGG-TTCTACCTGACCG-AGTTGTAATTTGAAGAGGCGTTTT-C-TGTGG-TTCTGATCAGTCCAAGTCCTTT-GGGATAAGGCATCGC-GGA-GGGTGAGAAT-CCCGTTC--GGTT-GA--------TCA-GGTCACTTTACGATACG-TCATCAAAGAGTCAAGTT-GTTT-GGGATTGCAGCTTAAAAT--GGG-AGGTAAATTT-CTCCTAAGGCTAAATAACGGCGAGAGACCGATAGCGAACAAGTACC-GT-GAGGGAAAGATGAAAAGAACTTTGAAAAGAGAGTTAAACAGTAC-GTGAAATTGTTGAAAGGGAAACGATTAAAGCCAGTCGTA-CCGGCGGGTAATCAGCCT-TTTGG-GTGTGATTATGTGGAACG-TGAGGAGT-TTAATC-GCCTTCATG--CCTGCA-TATTCGTGCACTTTGGGTGTACTTGCTCGTGTTGGTAGGTTAACATCAA-TTTCGATCATCATAAAATGATTGG-GGGAATGTAGCTTCGATCTCGTATTGAAGTGTTATAGACTCTGGTAG-ATGTGATGATT--GGGATTGAGGATTGCAACGGATA-CCCTTCGGGGCTACCCGTCTGATCTCTGAGA-GTTACTCTGGTGCTGAAAGCGTGCTTACGGT-ATCAAAG-TTGACGTTCAATAGGTTAGAACG-GGTTAAA-TTCGTTAAGGATGTTGA-CGTAATGGCTTTAAACGACCCGTCTTGAAACACGGACCA---------------------------10100111--0000000010-------00000000000000000000-1---1--0-010---10----0-00100-0000000--1-------01-0000000000000000000001-001-0000000---00000000000000000010001---------------0--0010000001------100100000100001001---1---0000000000000000000000000000010000-10001-10----00000010--00-00-0--00010001--100000000--1--0000100--1000000000001000100-1000--0-00001--0000--000010000-100-0--0001--001000000100-0000001000100000001-0----0-00----01-10001---01000-000000000010----00010000010011111001001101100011111-101-----010001111-111100110101000010010000010-101000000011000000110010001011111-
>Rhizoglomus_fasciculatus_FR750072
-------------------------------------------------ATTACGTCCCTGCCCTTTGTACA-CACCGCCCGTCGCTACTACCGATTGAATGGCTTAGTGAGGCCTTCGGATTGAGATTCGGAGTTTGGCAA-CAGACCCTGGGTTTTAAA-AAGTTGGTCAAACTTGGTCATTTAGAGGAAGTAAAAGTCGTAACAAGGTTTCCGTAGGTGAACCTGCGGAAGGATCATTACC-GAT----------------------TTTAG-------------------------CGAGCCTTGACCTC---------------TTTGGT--------------------------CA-TGGTCTC-----------------------------GCG---AAAAC----------TTTGTATTTAAAA--CCCCACTCTTTATTATGTAA--ATGAAT------CATTTTAT-TATTATTAT----------TAA-TAAA------TAAAGATCACTTTCAACAACGGATCTCTTGGCCCTCGCATCGATGAAGAACGTAGCGAAGTGCGATAAGTAGTGTGAATTGCAGAA-TTCCGTGAATCATCGAATCTTTGAACGCAAATTGCACTCTCTGGCAACCC-GGGGAGTATGCCTGTTTGAGGGTCAGTGTAATT-AAAAATC-GG-TG--------GGTTGCACTCC-TCGTGTGTGTGACG--TTTCCGGAGTTTGGG-TTATC--------TTAAAC----CTTCAGG-TTT---TAAGAGGCTT-AAAATTGACCA--------TCTTT--TGC----GCATTTTT-AGACGTA-CATAAA---TTTTTTT--------------TATTC-GTCTT-----GACTTGT--GCC--AA--AATTCTATTAGAC-TCGACCATG-T---------------------------AA--TT-CG----TACGTGTCTAT--AAAGT---------TATTCATG-ATTTGACCTCAAATCAGGTAGGAACACCCGCTGAACTTAAGCATATCAATAAGC-GGAGGAAAAGAAAATAACAATGATT-CCCCTAGTAACTGCGAGTGAA-GAGGGACAAGCTCAAA-TTTTAAAT-CTG-TTAGG-TTCTACCTGACCG-AGTTGTAATTTGAAGAGGCGTTTT-C-TGTGG-TTCTGATCAGTCCAAGTCCTTT-GGGATAAGGCATCGC-GGA-GGGTGAGAAT-CCCGTTC--GGTT-GA--------TCA-GGTCACTTTACGATACG-TCATCAAAGAGTCAAGTT-GTTT-GGGATTGCAGCTTAAAAT--GGG-AGGTAAATTT-CTCCTAAGGCTAAATAACGGCGAGAGACCGATAGCGAACAAGTACC-GT-GAGGGAAAGATGAAAAGAACTTTGAAAAGAGAGTTAAACAGTAC-GTGAAATTGTTGAAAGGGAAACGATTAAAGCCAGTCGTG-CCGGCGGGTAATCAGCCT-TTTGG-GTGTGATTATGTGGAACG-TGAGGAGT-TTAATC-GCCTTCATG--CCTGCA-TATTCGTGCACTTTGGGTGTACTTGCTCGTGTTGGTAGGTTAACATCAA-TTTCGATCATCATAAAATGATTGG-GGGAATGTAGCTTCGATCTCGTATTGAAGTGTTATAGACTCTGGTAG-ATGTGATGATT--GGGATTGAGGATTGCAACGGATA-CCCTTCGGGGCTACCCGTCTGATCTCTGAGA-GTTACTCTGGTGCTGAAAGCGTGCTTACGGT-ATCAAAG-TTGACGTTCAATAGGTTAGAACG-GGTTAAA-TTCGTTAAGGATGTTGA-CGTAATGGCTTTAAACGACCCGTCTTGAAACACGGACCA---------------------------10100111--0000000010-------00000000000000000000-1---1--0-010---10----0-00100-0000000--1-------01-0000000000000000000001-001-0000000---00000000000000000010001---------------0--0010000001------100100000100001001---1---0000000000000000000000000000010000-10001-10----00000010--00-00-0--00010001--100000000--1--0000100--1000000000001000100-1000--0-00001--0000--000010000-100-0--0001--001000000100-0000001000100000001-0----0-00----01-10001---01000-000000000010----00010000010011111001001101100011111-101-----010001111-111100110101000010010000010-101000000011000000110010001011111-
>Rhizoglomus_clarum_FM865536
-------------------------------------------------------TCCCTGCCCTTTGTACA-CACCGCCCGTCGCTACTACCGATTGAATGGCTTAGTGAGGCCTTCGGATTGAGGTTTGGAGACTGGCAA-CAGATTCCGGATTTTAAG-AAGTTGGTCAAACTTGGTCATTTAGAGGAAGTAAAAGTCGTAACAAGGTTTCCGTAGGTGAACCTGCGGAAGGATCATTACC-AAT----------------------TTTAG-------------------------CGAACCTGATCTTT---------------TTTGAT--------------------------CA-TGGTCTC-----------------------------GCG-----AAA----------ATCGTATTTAAAAC-CCCCACTCTTAT----------AAGAAT------CATTTTTT-TTTTGTGTA----------TAA-AAAAAT--AAAAAAGATCACTTTCAACAACGGATCTCTTGGCTCTCGCATCGATGAAGAACGTAGCGAAGTGCGATAAGTAATGTGAATTGCAGAA-TTCCGTGAATCATCGAATCTTTGAACGCAAATTGCACTCTCTGGCATTCC-GGAGAGTATGCCTGTTTGAGGGTCAGTATAATC--AAAATC-GG-AG--------CGATGCCT-------TTTGGGTGACG---CACCGGAGTTTGGG-TCATC--------TTAACT-CTTTTTT------T---TAAGAGACCT-AAAATTAACAT--------TCTTTTTTGC----TCACTTTTGAGACGTA-CATAA----TTTTTTT--------------TATTC-GTCTA-----CCCTGGT--GGC-AAA--AATTTTATTAGAT-CGTGAATCA-CGTAG-----------------------AG--TG-GA----CTCGCGTCTAT--AA------------TTATCATG-ATTTGACCTCAAATCAGGTAAGAATACCCGCTGAACTTAAGCATATCAATAAGC-GGAGGAAAAGAAAATAACAATGATT-CCCCTAGTAACTGCGAGTGAA-GAGGGACAAGCTCAAA-TTTTAAAT-CCG-TCGGG-TTACACCTGACCG-AGTTGTAATTTGAAGAGGCGTTTT-C-CGCGT-TTTTGATCAGTCCAAGTCCTTT-GGGATAGGGCATCAT-GGA-GGGTGAGAAT-CCCGTTC--GGCT-GA--------TCAGATTCGCTTTACGATACG-TCATCTAAGAGTCAAGTT-GTTT-GGGAATGCAGCTTAAAAT--GGG-AGGTAAATTT-CTCCTAAGGCTAAATAACGGCGAGAGACCGATAGCGAACAAGTACC-GT-GAGGGAAAGATGAAAAGAACTTTGAAAAGAGAGTTAAACAGTAC-GTGAAATTGTTGAAAGGGAAACGATTGAAGCCAGTCGTA-CCGGTGGGTAATCAGCCT-TTCG--GCGTGATTATGTGGAGCG-TGAGGAG--TTAAAC-GCCCTCATG-GCCTGAA-TATTCGTGTTCTTTGGGTGTACTTACCCGCAT-GGTAGGTTAACATCAA-TTTCGAACGTCATAAAATGGTTGG-AGGAATGTAGCTTCGATCTCGTATTGAAGTGTTATAGACTCCGGCAG-ATGTGATGATC--GGGATTGAGGATTGCAACGGATA-CCCTTCGGGGCTACCCGTCTGATCTCTGAAA-GTTGCTCTGGTGCCGAAAGCTCGCTTACGGTCATCAAAG-TTGACGTTCAACAGGTTAGAACG-GGATAAA-TTCGTTAAGGATGTTGA-CGTAATGGCTTTAAACGACCCGTCTTGAAACACGGACCA---------------------------10100111--0000000010-------00000000000000000000-1---1--0-010---10----0-00--1-0000000--1-------00100000000000000-10------001-0000000---00000000000000000010001---------------0--001000000000001-100100000-10001001---1---0000000000001---00000-0--0000--000--1001-10----000000000000100000010---001--100000000--1--0000000--10000000000000001-1--000--0-00001--0000--000010000-100-0--0001-1000000000100-00000010001000000000000010-00----01-10001---01000-1-0----0---0----00010000010011111001001101100011111-101-----000001111-11110011011-0000101-00000101001000010011000000110010001001111-
>Rhizoglomus_clarum_FM865544
------------------------------------------------------GTCCCTGCCCTTTGTACA-CACCGCCCGTCGCTACTACCGATTGAATGGCTTAGTGAGGCCTTCGGATTGAGGTTTGGAGACTGGCAA-CAGACTCCGGATTTTAAG-AAGTTGGTCAAACTTGGTCATTTAGAGGAAGTAAAAGTCGTAACAAGGTTTCCGTAGGTGAACCTGCGGAAGGATCATTACC-AAT----------------------TTTAG-------------------------CGAACCTGATCTTT---------------TTTGAT--------------------------CA-TGGTCTC-----------------------------GCG-----AAA----------ATCGTATTTAAAAC-CCCCACTCTTAT----------AAGAAT------CATTTTTT-TTTTGTGTA----------TAA-AAAAAT--AAAAAAGATCACTTTCAACAACGGATCTCTTGGCTCTCGCATCGATGAAGAACGTAGCGAAGTGCGATAAGTAATGTGAATTGCAGAA-TTCCGTGAATCATCGAATCTTTGAACGCAAATTGCACTCTCTGGCATTCC-GGAGAGTATGCCTGTTTGAGGGTCAGTATAATC--AAAATC-GG-AG--------CGATGCCT-------TTTGGGTGACG---CACCGGAGTTTGGG-TCATC--------TTAACT-CTTTTTT------T---TAAGAGACCT-AAAATTAACAT--------TCTTTTTTGC----TCACTTTTGAGACGTA-CATAA----TTTTTTT--------------TATTC-GTCTA-----CCCTGGT--GGC-AAA--AATTTTATTAGAT-CGTGAATCA-CGTAG-----------------------AG--TG-GA----CTCGCGTCTAT--AA------------TTATCATG-ATTTGACCTCAAATCAGGTAAGAATACCCGCTGAACTTAAGCATATCAATAAGC-GGAGGAAAAGAAAATAACAATGATT-CCCCTAGTAACTGCGAGTGAA-GAGGGACAAGCTCAAA-TTTTAAAT-CCG-TCGGG-TTACACCTGACCG-AGTTGTAATTTGAAGAGGCGTTTT-C-CGCGT-TTTTGATCAGTCCAAGTCCTTT-GGGATAGGGCATCAT-GGA-GGGTGAGAAT-CCCGTTC--GGCT-GA--------TCAGATTCGCTTTACGATACG-TCATCTAAGAGTCAAGTT-GTTT-GGGAATGCAGCTTAAAAT--GGG-AGGTAAATTT-CTCCTAAGGCTAAATAACGGCGAGAGACCGATAGCGAACAAGTACC-GT-GAGGGAAAGATGAAAAGAACTTTGAAAAGAGAGTTAAACAGTAC-GTGAAATTGTTGAAAGGGAAACGATTGAAGCCAGTCGTA-CCGGTGGGTAATCAGCCT-TTCG--GCGTGATTATGTGGAGCG-TGAGGAG--TCAAAC-GCCCTCATG-GCCTGCA-TATTCGTGTTCTTTGGGTGTACTTACCCGCAT-GGTAGGTTAACATCAA-TTTCGAACGTCATAAAATGGTTGG-AGGAATGTAGCTTCGATCTCGTATTGAAGTGTTATAGACTCCGGCAG-ATGTGATGATC--GGGATTGAGGATTGCAACGGATA-CCCTTCGGGGCTACCCGTCTGATCTCTGAAA-GTTGCTCTGGTGCCGAAAGCTCGCTTACGGTCATCAAAG-TTGACGTTCAACAGGTTAGAACG-GGATAAA-TTCGTTAAGGATGTTGA-CGTAATGGCTTTAAACGACCCGTCTTGAAACACGGACCA---------------------------10100111--0000000010-------00000000000000000000-1---1--0-010---10----0-00--1-0000000--1-------00100000000000000-10------001-0000000---00000000000000000010001---------------0--001000000000001-100100000-10001001---1---0000000000001---00000-0--0000--000--1001-10----000000000000100000010---001--100000000--1--0000000--10000000000000001-1--000--0-00001--0000--000010000-100-0--0001-1000000000100-00000010001000000000000010-00----01-10001---01000-1-0----0---0----00010000010011111001001101100011111-101-----000001111-11110011011-0000101-00000101001000010011000000110010001001111-
>Rhizoglomus_neocaledonicum_KY362436
------------------CCTAGTAAGCACAAGTCATTAGCTTGTGCTGATTACGTCCCTGCCCTTTGTACA-CACCGCCCGTCGCTACTACCGATTGAATGGCTTAGTGAGGCCTTCGGATTGGAGGT-GAGGACTGGCAA-CAGACCTCG-CTTTTAAG-AAGTTGGTCAAACTTGGTCATTTAGAGGAAGTAAAAGTCGTAACAAGGTTTCCGTAGGTGAACCTGCGGAAGGATCATTACC-AATC---------------------TTTAG-------------------------TGAGCCAGGAC-------------------TCGTT--------------------------CA-TGGTCTC-----------------------------ACG----AAAC----------TTTGTACTTAAAA---CCTACTCTTCATAATTAAA--AAAAAA------TGTATCA--------------------ATGA-TAAA------ATAAGATCACTTTCAACAACGGATCTCTTGGCTCTCGCATCGATGAAGAACGTAGCGAAGTGCGATAAGTAGTGTGAATTGCAGAA-TTCCGTGAATCATCGAATTTTTGAACGCAAATTGCACTCCCTGGCATTCC-GGGGAGTATGCCTGTTTGAGGGTCAGTTTAAGT--AAAATC-GA-GG--------TGTCGCTCA----------TGTGACA---TTTCGGAGT-TGGG-TTACC--------TTAGCC----GTTCAGG---T---TAAGAGGCCT-GAAATTGATGT--------TTTT---TGC----GCA-TCCT-AGACGTG-TATAAA----TCGTTT--------------TATCC-GTT-------TTCGGAT--GTC-AAA--TTTTTTATTAGGT-ATGGTCATT-TG--------------------------TA--TG-AT----CCCGTACCTAT--AAT-----------TTCTCATG-ATTTGACCTC-AATCAGGTAGGAGTACCCGCTGAACTTAAGCATATCAATAAGC--GAGGAAAAGAAAATAACAATGATTCCCCTTAGTAACTGCGAGTGAA-GAGGGACAAGCTCAAA-TTTTAAAT-CTG-TCAGG-TGTTACCTGACCG-AGTTGTAATTTGAAGAAGCGTTTT-C-CGCGCGTTCTGACCAGCCCAAGTTCCTT-GGAACAGGGCATCAT-GGA-GGGTGAGAAT-CCCGTTC--GGTT-GG--------TCAGGTGCGTTTTACGATACG-CTTTCAAAGAGTCAAGTT-GTTT-GGGATTGCAGCTTAAAAT--GGG-AGGTAAATTT-CTCCTAAGGCTAAATAACGGCGAGAGACCGATAGCGAACAAGTACC-GT-GAGGGAAAGATGAAAAGCATTTTGAAAAGAAAGTCAAATAGCAC-GTGAAATTGTTGAAAGGGAAACGATTGAAGTCAGTCGTA-CCGATGGGCATTCAGCTT-TTCGG-GTGCGATTATGTTGGGTGTTGGGGAGC-TTAACC-GCCCTCGCG--CTTGCG-TATTTGTACCCCTGAGGTGTACTTGTCCGTAT-GGTAGGTTAACATCAA-TTTTGGTCGTCATAAAATGGCGGG-GGGAATGTAGCTTCGATCTCGTATTGAAGTGTTATAGCCCCTGGTAG-ATGTGATGATC--AGGATTGAGGATTGCAACGAA---CCCTTCGGGGCTACCTGTCTGGCCTCTGGTG-GTCGCTCTGGTGCTGAAAGCGTGCTTACAGTTATCAGAG-TTGGTTGTCAAAAGGTTAGAACG-GGTTAAT-TTCGTTAAGGATGTTGA-CGTAATGGCTTTAAACGACCCGTCTTGAAACACGGACCAAGGAG----------------------111011101-0000000010-------000000000---1-0--000-----1--0-010---10----0-00-10-0000000--1-------1---000000000000000000001-001-0000000---00000000000000---1---00-----0---------00-0010000001------100100000-10001001---1---0000000000000000000-1----00-----00--1011-10----00000010--00-00-0--00--1001--100000000--1--001--00--1000000000011000100--01---0--0001--0000--00001-1----00-0--0001-1000000000100-000000100010000000010----0-00----01-10001---01000-0000--10---0----000101000-1001111001001101000011111-101-----000001111-111100110101000000010000010-101000010011000000111--0001001111-
>Rhizoglomus_neocaledonicum_KY362437
------------------CCTAGTAAGCACAAGTCATTAGCTTGTGCTGATTACGTCCCTGCCCTTTGTACA-CACCGCCCGTCGCTACTACCGATTGAATGGCTTAGTGAGGCCTTCGGATTGGAGGT-GAGGACTGGCAA-CAGACCTCG-CTTTTAAG-AAGTTGGTCAAACTTGGTCATTTAGAGGAAGTAAAAGTCGTAACAAGGTTTCCGTAGGTGAACCTGCGGAAGGATCATTACC-AATC---------------------TTTAG-------------------------TGAGCCAGGAC-------------------TCGTT--------------------------CA-TGGTCTC-----------------------------ACG----AAAC----------TTTGTACTTAAAA---CCTACTCTTCATAATTAAAA-AAAAAA------TGTATCA--------------------ATGA-TAAA------ATAAGATCACTTTCAACAACGGATCTCTTGGCTCTCGCATCGATGAAGAACGTAGCGAAGTGCGATAAGTAGTGTGAATTGCAGAA-TTCCGTGAATCATCGAATTTTTGAACGCAAATTGCACTCCCTGGCATTCC-GGGGAGTATGCCTGTTTGAGGGTCAGTTTAAGT--AAAATC-GA-GG--------TGTCGCTCA----------TGTGACA---TTTCGGAGT-TGGG-TTACC--------TTAGCC----GTTCAGG---T---TAAGAGGCCT-GAAATTGATGT--------TTTT---TGC----GCA-TCCT-AGACGTG-TATAAA----TCGTTT--------------TATCC-GTT-------TTTGGGT--GTT-AAA--TTTTTTATTAGGT-ATGGTCATT-TG--------------------------TA--TG-AT----CCCGTACCTAT--AAT-----------TTCTCATG-ATTTGACCTC-AATCAGGTAGG-GTACCCGCTGAACTTAAGCATATCAATAAGC--GAGGAAAAGAAAATAACAATGATT-CCCTTAGTAACTGCGAGTGAA-GAGGGACAAGCTCAAA-TTTTAAAT-CTG-TCAGG-TGTTACCTGACCGAAGTTGTAATTTGAAGAAGCGTTTT-C-CGCGCGTTCTGACCAGCCCAAGTTCCTT-GGAACAGGGCATCAT-GGA-GGGTGAGAAT-CCCGTTC--GGTT-GG--------TCAGGTGCGTTTTACGATACG-CTTTCAAAGAGTCAAGTT-GTTT-GGGATTGCAGCTTAAAAT--GGG-AGGTAAATTT-CTCCTAAGGCTAAATAACGGCGAGAGACCGATAGCGAACAAGTACC-GT-GAGGGAAAGATGAAAAGCATTTTGAAAAGAAAGTCAAATAGCAC-GTGAAATTGTTGAAAGGGAAACGATTGAAGTCAGTCGTA-CCGATGGGCATTCAGCTT-TTCGG-GTGCGATTATGTTGGGTGTTGGGGAGC-TTAACC-GCCCTCGCG--CTTGCG-TATTTGTACCCCTGAGGTGTACTTGTCCGTAT-GGTAGGTTAACATCAA-TTTTGGTCGTCATAAAATGGCGGG-GGGAATGTAGCTTCGATCTCGTATTGAAGTGTTATAGCCCCTGGTAG-ATGTGATGATC--AGGATTGAGGATTGCAACGAA---CCCTTCGGGGCTACCTGTCTGGCCTCTGGTG-GTCGCTCTGGTGCTGAAAGCGTGCTTACAGTTATCAGAG-TTGGTTGTCAAAAGGTTAGAACG-GGTTAAT-TTCGTTAAGGATGTTGA-CGTAATGGCTTTAAACGACCCGTCTTGAAACACGGACCAAGGAG----------------------111011101-0000000010-------000000000---1-0--000-----1--0-010---10----0-00-10-0000000--1-------1---0000000000000000000001001-0000000---00000000000000---1---00-----0---------00-0010000001------100100000-10001001---1---0000000000000000000-1----00-----00--1011-10----00000010--00-00-0--00--1001--100000000--1--001--00--1000000000011000100--01---0--0001--0000--00001-1----00-0--0001-1000000000100-000000100010000000010----0-00----01-10001---01000-0000--10---0----000101010-1011111001000101000011111-101-----000001111-111100110101000000010000010-101000010011000000111--0001001111-
>Rhizoglomus_neocaledonicum_KY362438
------------------CCTAGTAAGCACAAGTCATTAGCTTGTGCTGATTACGTCCCTGCCCTTTGTACA-CACCGCCCGTCGCTACTACCGATTGAATGGCTTAGTGAGGCCTTCGGATTGGAGGT-GAGGACTGGCAA-CAGACCTCG-CTTTTAAG-AAGTTGGTCAAACTTGGTCATTTAGAGGAAGTAAAAGTCGTAACAAGGTTTCCGTAGGTGAACCTGCGGAAGGATCATTACC-AATC---------------------TTTAG-------------------------TGAGCCAGGAC-------------------TCGTT--------------------------CA-TGGTCTC-----------------------------ACG----AAAC----------TTTGTACTTAAAA---CCTACTCTTCATAATTAAAA-AAAAAA------TGTATCA--------------------ATGA-TAAA------ATAAGATCACTTTCAACAACGGATCTCTTGGCTCTCGCATCGATGAAGAACGTAGCGAAGTGCGATAAGTAGTGTGAATTGCAGAA-TTCCGTGAATCATCGAATTTTTGAACGCAAATTGCACTCCCTGGCATTCC-GGGGAGTATGCCTGTTTGAGGGTCAGTTTAAGT--AAAATC-GA-GG--------TGTCGCTCA----------TGTGACA---TTTCGGAGT-TGGG-TTACC--------TTAGCC----GTTCAGG---T---TAAGAGGCCT-GAAATTGATGT--------TTTT---TGC----GCA-TCCT-AGACGTG-TATAAA----TCGTTT--------------TATCC-GTT-------TTTGGGT--GTT-AAA--TTTTTTATTAGGT-ATGGTCATT-TG--------------------------TA--TG-AT----CCCGTACCTAT--AAT-----------TTCTCATG-ATTTGACCTC-AATCAGGTAGG-GTACCCGCTGAACTTAAGCATATCAATAAGC--GAGGAAAAGAAAATAACAATGATT-CCCTTAGTAACTGCGAGTGAA-GAGGGACAAGCTCAAA-TTTTAAAT-CTG-TCAGG-TGTTACCTGACCG-AGTTGTAATTTGAAGAAGCGTTTT-C-CGCGCGTTCTGACCAGCCCAAGTTCCTT-GGAACAGGGCATCAT-GGA-GGGTGAGAAT-CCCGTTC--GGTT-GG--------TCAGGTGCGTTTTACGATACG-CTTTCAAAGAGTCAAGTT-GTTT-GGGATTGCAGCTTAAAAT--GGG-AGGTAAATTT-CTCCTAAGGCTAAATAACGGCGAGAGACCGATAGCGAACAAGTACC-GT-GAGGGAAAGATGAAAAGCATTTTGAAAAGAAAGTCAAATAGCAC-GTGAAATTGTTGAAAGGGAAACGATTGAAGTCAGTCGTA-CCGATGGGCATTCAGCTT-TTCGG-GTGCGATTATGTTGGGTGTTGGGGAGC-TTAACC-GCCCTCGCG--CTTGCG-TATTTGTACCCCTGAGGTGTACTTGTCCGTAT-GGTAGGTTAACATCAA-TTTTGGTCGTCATAAAATGGCGGG-GGGAATGTAGCTTCGATCTCGTATTGAAGTGTTATAGCCCCTGGTAG-ATGTGATGATC--AGGATTGAGGATTGCAACGAA---CCCTTCGGGGCTACCTGTCTGGCCTCTGGTG-GTCGCTCTGGTGCTGAAAGCGTGCTTACAGTTATCAGAG-TTGGTTGTCAAAAGGTTAGAACG-GGTTAAT-TTCGTTAAGGATGTTGA-CGTAATGGCTTTAAACGACCCGTCTTGAAACACGGACCAAGGAGTCTAACATGTGTGCGAGTGTT-111011101-0000000010-------000000000---1-0--000-----1--0-010---10----0-00-10-0000000--1-------1---0000000000000000000001001-0000000---00000000000000---1---00-----0---------00-0010000001------100100000-10001001---1---0000000000000000000-1----00-----00--1011-10----00000010--00-00-0--00--1001--100000000--1--001--00--1000000000011000100--01---0--0001--0000--00001-1----00-0--0001-1000000000100-000000100010000000010----0-00----01-10001---01000-0000--10---0----000101010-1011111001001101000011111-101-----000001111-111100110101000000010000010-101000010011000000111--00010011110
>Sclerocystis_sinuosa_AJ133706_AJ437106_FJ461846
---CTTGAACGAGGAATCCCTAGTAAGCACAAGTCACTAGCTTGTGCTGATTACGTCCCTGCCCTTTGTACA-CACCGCCCGTCGCTACTACCGATTGAATGGCTTAGTGAGGCCTTCGGATTGAGTTTTAGGAACTGGCAA-CAGATCCTGATTTTTAAG-AAGTTGGTCAAACTTNNNNNNNNNNNNNNNNNNNNNNNNNNNNNNNNNNNNNNNNNNNNNNNNNNNNNNNNNNNNNATTACC-AAT----------------------ATTAG-------------------------CGA-CCTGGTCGTT---------------TTTGAC--------------------------CA-AGGTTTC-----------------------------GTG-----AAA----------TTTGTATTTAAAAC-CCACGCTTTTTTT---------TTAAAT------TTATATAATTATCGTATCA-----ATTATGA-TAAA------AAAAGATCACTTTCAACAACGGATCTCTTGGCTCTCGCATCGATGAAGAACGTAGCGAAGTGCGATAAGTAATGTGAATTGCAGAA-TTCCGTGAGTCATCGAATCTTTGAACGCAAATTGCACTCCCTGGCATTCC-AAGGAGTATGCCTGTTTGAGGGTCAGTTTAAAT-AAATATC-GT-GG--------TGTTGCTT----------TTGTGACG---CTTCGGAAT-TGGG-TCATC--------TTGATC----CTTTGGG---T---TAAGAGACTT-AAAATTGATGT--------ATATC--TGT----GCA-TCTT-GGACGTA-CATAAGA--TTTTTTT--------------TATCC-GTCAGG--------ATT--GCC--AG--GTCATTATTAGGT-ATGATCACG-TTGCT-----------------------CG--TG-AA----TCTGT-CCTAT--AATA----------TACTCAT--ATTTGACCTCNNNNNNNNNNNNNNNNNNNNNNNNNNNNNNNNNNNNNNNNNNNN-NNNNNNNNNNNNNATAACAATGATT-CCCCTAGTAACTGCGAGTGAA-GAGGGACAAGCTCAAA-TTTTAAAT-CTG-TTAGG-TATAACCTGACCG-AGTTGTAATTTGAAGAGGTGTTTT-C-CGCGT-TTTTGGTCAGTTCAAGTCCTTT-GGAATGAGGCATCAT-GGA-GGGTGAGAAT-CCCGTTC--GGCT-GA--------TCAGATTCGTTTTACGATACA-CCTTCAAAGAGTCAAGTT-GTTT-GGGATTGCAGCTTAAAAT--GGG-AGGTAAATTT-CTCCTAAGGCTAAATATTGGCGAGAGACCGATAGCGAACAAGTACC-GT-GAGGGGAAGATGAAAAGAACTTTGAAAAGAGAGTTAAATAGTAC-GTGAAATTGTTGAAAGGGAAACGATTGAAGCCAGTCGTA-CTCACGGGTAATCAACCT-TTCTG-GCGCGATTATGTGGGCGT-GTTGGAGC-CTAATCAGCCCTCGCG--TTTTTA-TATTCGTTCCTTTTGGGTGTACTTGCCCGTGC-GGTAGGTTAACATCAA-TTTCGGACGTCATAAAATGACGGG-AGGAATGTAGCTTTGGTCTCGTACTGAAGTGTTATAGCCTCTGGTAG-ATGTGACGTTT--GGGATTGAGGATTGCAACGGATA-CCTCTCGGGGCTACCTGTCTGGCCTCTGATG-ATTGCTATGGTGCCGAAAGCTTGCTTACGGTCATCAAAG-TTGATTGTCAAAAGGTTAGAACG-GGTTAAA-TTCGTTAAGGATGT---------------------------------------------------------------------010100111--0000000010-------10000000000000000000-1---1--0-010---10----0-00--1-0000000--1-------00100000000000000000-1----001-0000000---000000000000000000000000000-000010----00-0010000001------100100000100001001---1---00000000000-----01--0----00-0--000--1011-10----00000010--00-00-0--00--1001--100000000--1--0000100--100000000001100010000000-10-00001--0000--0000100000000-1----01--001000000100-00000010001000000000000010-00----01-10001---11000-000000001--0----001-0-------11111001001101100011111-101-----000001111-111100110101000010010000000-10100001001100000011001000100111--
>Halonatospora_pansihalos_MH560600
GCTCTTCAACGAGGAATCCCTAGTAAGCACAAGTCATTAGCTTGTGCTGATTACGTCCCTGCCCTTTGTACA-CACCGCCCGTCGCTACTACCGATTGAATGGCTTAGTGAGGCCTTCGGATTGAGTTACGGAAACTGGCAA-CAGATTCTGTATTTTGAA-AAGTTGGTCAAACTTGGTCATTTAGAGGAAGTAAAAGTCGTAACAAGGTTTCCGTAGGTGAACCTGCGGAAGGATCATTAAT-GAA----------------------TTTTT-------------------------TTAGC----ATTAC---------------CTCGTT--------------------------AG-AGGTTTT-----------------------------GCG--AAAAAA----------AAAGTATTTAAAA--CCCCACTCAT-----AAAAAA-AAAAAA---------------AAATTTATT-------GTATGA-TAAA------TTAAGATCACTTTCAACAACGGATCTCTTGGTTCTCGCATCGATGAAGAACGTAGCGAAGTGCGATAAGTAATGTGAATTGCAGAA-TTCCGTGAATCATCGAATTTTTGAACGCAAATTGCACTCTCTGGTATTCCAAGGGAGTATGCCTGTTTGAGGGTTAATTTAATT--AAAATC-GATTG--------TGTTGCTTT------TTGTGGTAACG--CTTTCGGAAT-TGAACCTTTC--------TTAACC------TCCGG---T---TAAGTGGTTT-AAAATTTATCTGGG-------------------CGATTTTTAACGCGTA-CTTAAGACAAGTTTTT--------------TATAC--------GTTTTAAAAC--GTC------GAACTTATTAGAT-ATGACCGTT---------------------------------CG-GT----TACATGTCTAT--AGCAT--------CATTTCATT-TATTAACCTCAAATCAGGTAAGATTACCCGCTGAACTTAAGCATATCAATAAGC-GGAGGAAAAGAAAATAACAATGATT-CCCTTAGTAACTGCGAGTGAA-GGGGGATAAGCTCAAA-TTTAAAAT-CTG-TTAGG-TTTTACCTGACCG-AATTGTAATTTGAAGAAGCGTTTT-C-TGCGT-GTTTGATTAGCCTAAATCCTTT-GGGATAAGGTATCAT-GGA-GGGTGAGAAT-CCCGTTC--GGTT-AA--------TCA-TTGCGTTTTACGATACG-CTTTCAAAGAGTCAAGTT-GTTT-GGGATTGCAGCTTAAAAT--GGG-AGGTAAATTT-CTCCTAAGGCTAAATATTGGCGAGAGACCGATAGCGAACAAGTACC-GT-GAGGGAAAGATGAAAAGCACTTTGAAAAGAGAGTTAAACAGCGC-GTGAAATTGTTGAAAGGGAAACGATTGAAGTCAGTCGTA-CCGACGAGTAATCAGCCT-TTCGG-GTGTGATTTTGCCGGACA-CGGAGAGC-TTTACC-GCATTCGTG--CTTGTA-AATTTGTGCCCTTTGGGTGTACTTTCTCGTAT-GGTTAGTTAACATCAA-TTTTGATCGTTATAAAATGACTGG-AGTAATGTAGCTTCGATCTTGTATTGAAGTGTTATAGACTTTGGTAG-ATGTAACGATT--GGGATTGAGGATTGCAACGAATA-CCCTTC-GGGCTATCCGTCTGGCCTCTGAAA-GTTGTCTTGGTGCCGAAAGCGTGCTTACGGTTATCGAGG-CTGACGGTCAAAAGGTTAGAACGCGATTAAA-TTCGTTAAGGATGTTGA-CGTAATGGCTTTAAACGACCCGTCTTGAAACACGGACCAAGGAGTCTAACATATATGCGAGTGTT010100111--0000000010-------010000-0000000000000-1---1--0-010---10----0100000-0000000--1-------01-000000---0100--0000000100---1-------------000---000-000-000010-0-00-0-0----00-0010000001------100000000-10001000---1---00000000000000000000010--0000--000-10010-10----000000----10-00-0--00--1001--10000000000000-1--------00000000000000010000000000000001--0000--0001-00--000000000001---0-1-000--00-0000001000----1-----0---------------10001---01000-000000000000-1-000010000010011111001001101100011111-101-----010001111-111100110101000010010000010-1010000100110000001100100110010110
>Halonatospora_pansihalos_MH560604
GCTCTTCAACGAGGAATCCCTAGTAAGCACAAGTCATTAGCTTGTGCTGATTACGTCCCTGCCCTTTGTACA-CACCGCCCGTCGCTACTACCGATTGAATGGCTTAGTGAGGCCTTCGGATTGAGTTACGGAAACTGGCAA-CAGATTCTGTATTTTGAA-AAGTTGGTCAAACTTGGTCATTTAGAGGAAGTAAAAGTCGTAACAAGGTTTCCGTAGGTGAACCTGCGGAAGGATCATTAAT-GAA----------------------TTTTT-------------------------TTAGC----ATTAC---------------CTCGTT--------------------------AG-AGGTTTT-----------------------------GCG--AAAAAA----------AAAGTATTTAAAA--CCCCACTCAT----AAAAAAA-AAAAAA---------------AAATTTATT-------GTATGA-TAAA------TTAAGATCACTTTCAACAACGGATCTCTTGGTTCTCGCATCGATGAAGAACGTAGCGAAGTGCGATAAGTAATGTGAATTGCAGAA-TTCCGTGAATCATCGAATTTTTGAACGCAAATTGCACTCTCTGGTATTCCAAGGGAGTATGCCTGTTTGAGGGTTAATTTAATT--AAAATC-GATTG--------TGTTGCTTT------TTGTGGTAACG--CTTTCGGAAT-TGAACCTTTC--------TTAACC------TCCGG---T---TAAGTGGTTT-AAAATTTATTTGGG-------------------CGATTTTTAACGCGTA-CTTAAGACACGTTTTT--------------TATAC--------GTTTTGAAAC--GCC------GAACTTATTAGAC-ATGACCGTT---------------------------------CG-GT----TACATGTCTAT--AGCAT--------CATTTCATT-TATTAACCTCAAATCAGGTAAGATTACCCGCTGAACTTAAGCATATCAATAAGC-GGAGGAAAAGAAAATAACAATGATT-CCCTTAGTAACTGCGAGTGAA-GGGGGATAAGCTCAAA-TTTAAAAT-CTG-TTAGG-TTTTACCTGACCG-AATTGTAATTTGAAGAAGCGTTTT-C-TGCGT-GTTTGATTAGCCTAAATCCTTT-GGGATAAGGTATCAT-GGA-GGGTGAGAAT-CCCGTTC--GGTT-AA--------TCA-TTGCGTTTTACGATACG-CTTTCAAAGAGTCAAGTT-GTTT-GGGATTGCAGCTTAAAAT--GGG-AGGTAAATTT-CTCCTAAGGCTAAATATTGGCGAGAGACCGATAGCGAACAAGTACC-GT-GAGGGAAAGATGAAAAGCACTTTGAAAAGAGAGTTAAACAGCGC-GTGAAATTGTTGAAAGGGAAACGATTGAAGTCAGTCGTA-CCGACGAGTAATCAGCCT-TTCGG-GTGTGATTTTGCCGGACA-CGGAGAGC-TTTACC-GCATTCGTG--CTTGTA-AATTTGTGCCCTTTGGGTGTACTTTCTCGTAT-GGTTAGTTAACATCAA-TTTTGATCGTTATAAAATGACTGG-AGTAATGTAGCTTCGATCTTGTATTGAAGTGTTATAGACTTTGGTAG-ATGTAACGATC--AGGATTGAGGATTGCAACGAATA-CCCTTC-GGGCTATCCGTCTGGCCTCTGAAA-GTTGTCTTGGTGCCGAAAGCGTGCTTACGGTTATCGAGG-CTGACGGTCAAAAGGTTAGAACGCGATTAAA-TTCGTTAAGGATGTTGA-CGTAATGGCTTTAAACGACCCGTCTTGAAACACGGACCAAGGAGTCTAACATATATGCGAGTGTT010100111--0000000010-------010000-0000000000000-1---1--0-010---10----0100000-0000000--1-------01-0000001--0000--0000000100---1-------------000---000-000-000010-0-00-0-0----00-0010000001------100000000-10001000---1---00000000000000000000010--0000--000-10010-10----000000----10-00-0--00--1001--10000000000000-1--------00000000000000010000000000000001--0000--0001-00--000000000001---0-1-000--00-0000001000----1-----0---------------10001---01000-000000000000-1-000010000010011111001001101100011111-101-----010001111-111100110101000010010000010-1010000100110000001100100110010110
>Halonatospora_pansihalos_MH560601
GCTCTTCAACGAGGAATCCCTAGTAAGCACAAGTCATTAGCTTGTGCTGATTACGTCCCTGCCCTTTGTACA-CACCGCCCGTCGCTACTACCGATTGAATGGCTTAGTGAGGCCTTCGGATTGAGTTACGGAAACTGGCAA-CAGATTCTGTATTTTGAA-AAGTTGGTCAAACTTGGTCATTTAGAGGAAGTAAAAGTCGTAACAAGGTTTCCGTAGGTGAACCTGCGGAAGGATCATTAAT-GAA----------------------TTTT--------------------------TTAGC----ATTAC---------------CTCGTT--------------------------AG-AGGTTTT-----------------------------GCG--AAAAAA----------AAAGTATTTAAAA--CCCCACTCAT------AAAAA-AAAAAA---------------AAATTTATT-------GTATGA-TAAA------TTAAGATCACTTTCAACAACGGATCTCTTGGTTCTCGCATCGATGAAGAACGTAGCGAAGTGCGATAAGTAATGTGAATTGCAGAA-TTCCGTGAATCATCGAATTTTTGAACGCAAATTGCACTCTCTGGTATTCCAAGGGAGTATGCCTGTTTGAGGGTTAATTTAATT--AAAATC-GATTG--------TGTTGCTTT------TTGTGGTAACG--CTTTCGGAAT-TGAACCTTTC--------TTAACC------TCCGG---T---TAAGTGGTTT-AAAATTTATCTGGG-------------------CGATTTTTAACGCGTA-CTTAAGACAAGTTTTT--------------TATAC--------GTTTTAAAAC--GCC------GAACTTATTAGAT-ATGACCGTT---------------------------------CG-GT----TACATGTCTAT--AGCAT--------CATTTCATT-TATTAACCTCAAATCAGGTAAGATTACCCGCTGAACTTAAGCATATCAATAAGC-GGAGGAAAAGAAAATAACAATGATT-CCCTTAGTAACTGCGAGTGAA-GGGGGATAAGCTCAAA-TTTAAAAT-CTG-TTAGG-TTTTACCTGACCG-AATTGTAATTTGAAGAAGCGTTTT-C-TGCGT-GTTTGATTAGCCTAAATCCTTT-GGGATAAGGTATCAT-GGA-GGGTGAGAAT-CCCGTTC--GGTT-AA--------TCA-TTGCGTTTTACGATACG-CTTTCAAAGAGTCAAGTT-GTTT-GGGATTGCAGCTTAAAAT--GGG-AGGTAAATTT-CTCCTAAGGCTAAATATTGGCGAGAGACCGATAGCGAACAAGTACC-GT-GAGGGAAAGATGAAAAGCACTTTGAAAAGGGAGTTAAACAGCGC-GTGAAATTGTTGAAAGGGAAACGATTGAAGTCAGTCGTA-CCGACGAGTAATCAGCCT-TTCGG-GTGTGATTTTGCCGGACA-CGGAGAGC-TTTACC-GCATTCGTG--CTTGTA-AATTTGTGCCCTTTGGGTGTACTTTCTCGTAT-GGTTAGTTAACATCAA-TTTTGATCGTTATAAAATGACTGG-AGTAATGTAGCTTCGATCTTGTATTGAAGTGTTATAGACTTTGGTAG-ATGTAACGATC--AGGATTGAGGATTGCAACGAATA-CCCTTC-GGGCTATCCGTCTGGCCTCTGAAA-GTTGTCTTGGTGCCGAAAGCGTGCTTACGGTTATCGAGG-CTGACGGTCAAAAGGTTAGAACGCGATTAAA-TTCGTTAAGGATGTTGA-CGTAATGGCTTTAAACGACCCGTCTTGAAACACGGACCAAGGAGTCTAACATATATGCGAGTGTT010100111--0001--00-0-------010000-0000000000000-1---1--0-010---10----0100000-0000000--1-------01-000000---0-10--0000000100---1-------------000---000-000-000010-0-00-0-0----00-0010000001------100000000-10001000---1---00000000000000000000010--0000--000-10010-10----000000----10-00-0--00--1001--10000000000000-1--------00000000000000010000000000000001--0000--0001-00--000000000001---0-1-000--00-0000001000----1-----0---------------10001---01000-000000000000-1-000010000010011111001001101100011111-101-----010001111-111100110101000010010000010-1010000100110000001100100110010110
>Oehlia_diaphana_MG836664
GCTCTTGAACGAGGAATCCCTAGTAAGCACAAGTCATTAGCTTGTGCTGATTACGTCCCTGCCCTTTGTACA-CACCGCCCGTCGCTACTACCGATTGAATGGCTTAGTGAGGCCTTCGGATTGAGGTTCGGAAGCTGGCAA-CAGCATCTGTTCCTTGAA-AAGTTGGTCAAACTTGGTCATTTAGAGGAAGTAAAAGTCGTAACAAGGTTTCCGTAGGTGAACCTGCGGAAGGATCATTAAT-GAT----------------------TTTAG-------------------------CTAACCTTGGCTAT---------------TTTAGC--------------------------CA-TGGTTAT-----------------------------GCG----AAAT----------TTTGTATTTAAAA--CCCCACTCTT------ATAAT-ATAAAT------T--------TATTATATT--------TATGA-TAAAA-----ATAAGATCACTTTCAACAACGGATCTCTTGGTTCTCGCATCGATGAAGAACGTAGCGAAGTGCGATAAGTAATGTGAATTGCAGAA-TTCCGTGAATCATCGAATCTTTGAACGCAAATTGCACTCTTT------TC-GGAGAGTATGCCTGTTTGAGGGTCATTTTAAT--AACAATC-GA-AG--------TGTTGCTTT------TTGGAGTAATA---CTTCGGAGT-TGGG-TTATC--------TTAACC----TTTAAGG---T---TAAGTGACTT-AAAATTAATAT--------ATTTTTGTATCT-----------AGACGTA-CTTAGAA--TTATTTT--------------TATTGCGTC-------TTTAAAT--GCA------AATATTATTAGGT-GTGACCTTT-TATCCA--------------------------AG-GT----TTCATACCTAT--AAT----------TTTCTCAAT-AATTGACCTCAAATCAGGTAAGAATACCCGCTGAACTTAAGCATATCAATAAGC-GGAGGAAAAGAAAATAACAATGATT-CCTCTAGTAACTGCGAGTGAA-GAGGGAAAAGCTCAAA-TTTTAAAT-CTG-TTAGG--TTTGCCTAACCG-AGTTGTAATTTGAAGAAGCGTTTT-C-TGCTA-ATTTGGTTAGTCCAAATCCTTT-GGAATAAGGTATCAT-GGA-GGGTGAGAAT-CCCGTTC--GGTT-AA--------CCA-AAGCGCTTTACGATACG-CTTTCAAAGAGTCAAGTT-GTTT-GGGATTGCAGCTTAAAAT--GGG-AGGTAAATTT-CTCCTAAGGCTAAATATTGGCGAGAGACCGATAGCGAACAAGTACC-GT-GAGGGAAAGATGAAAAGAACTTTGAAAAGAGAGTTAAACAGTAC-GTGAAATTGTTGAAAGGGAAACGATTAAAGTCAGTCGTA-CCTACGAGTAATCAACCTACTCGA-GTGCGATTTTGTGGGTAT-GTTAGAGT-TTA--A-ACCTTCATG--CTTACA-AATTGGTGCTCTTTGGGCGTACTTTCTCGTAT-GGTAGGTTAACATCAA-TTTCGGTCGTTATAAAATGACTGG-AGGAATGTAGCTTCGACCTCG-GTTGAAGTGTTATAGCCTTTGGTAG-ATGTAATGATT--GGGATTGAGGATTGCAACGGATA-CCCTCT-GGGCTATTCGTCTGATCTCTGGAA-GTTACCTTGGTGTCGAAAGCGTGCTTACGGC-ATTAAGG-TTGACGGCCAATAGGTTAGAACGTGATTAAA-TTCGTTAAGGATGTTGA-CGTAATGGCTTTAAACGACCCGTCTTGAAACACGGACCAAGGAGTCTAACATATATGCGAGTGT-010100111--0000000010-------00000000000000000000-1---1--0-010---10----0-00-10-0000000--1-------01-000000---0-10--00000001001-0000000---00-1-000---000-000-0000-1-0-0--0-0----00-001000000001----11-100001-00001001---1---00000000000000000000010--0000--000--1011-10----00000010--00-00-0--00--1001--100000000--1--00000000000001--------00010000000-10-00001--0000--00000-1----00-0--0001---0-1-000--00-00000010001000000000000000001-------10001---01000-00001-000-00---00001000001001111100-101101100011111-101-----010001111-111100110001000010010010010-1010000100110000011100100110110110
>Oehlia_diaphana_MG836667
GCTCTTGAACGAGGAATCCCTAGTAAGCACAAGTCATTAGCTTGTGCTGATTACGTCCCTGCCCTTTGTACA-CACCGCCCGTCGCTACTACCGATTGAATGGCTTAGTGAGGCCTTCGGATTGAGGTTCGGAAGCTGGCAA-CAGCATCTGTTCTTTGAA-AAGTTGGTCAAACTTGGTCATTTAGAGGAAGTAAAAGTCGTAACAAGGTTTCCGTAGGTGAACCTGCGGAAGGATCATTAAT-GAT----------------------TTTAG------------------------CCTAACCATGGCTAT---------------TTTAGC--------------------------CA-TGGTTAT-----------------------------GCG----AAAT----------TTTGTATTTAAAA--CCCCACTCTT-----TATAAT-ATAAAT------T--------TATTATATT--------TATGA-TAAAA-----TTAAGATCACTTTCAACAACGGATCTCTTGGCTCTCGCATCGATGAAGAACGTAGCGAAGTGCGATAAGTAATGTGAATTGCAGAA-TTCCGTGAATCATCGAATCTTTGAACGCAAATTGCACTCTTT------TC-GGAGAGTATGCCTGTTTGAGGGTCATTTTAAT--AACAATC-GA-AG--------TGTTGCTTT------TTGGAGTGGTA---CTTCGGAGT-TGGG-TTATC--------TTAATC-----TTTAGG---T---TAAGTGACCT-AAAATTAATAT--------ATTTTTGTATTC-----------AGACGTA-CTTAGAA--TTATTTT--------------TATTGCGTC-------TTTGAAT--GCA------AATATTATTAGGT-ATGACTCAT----------------------------TCG--AG-GT----TTCGTATCTAT--AAT-----------TTTTCAAT-AATTGACCTCAAATCAGGTAAGAATACCCGCTGAACTTAAGCATATCAATAAGC-GGAGGAAAAGAAAATAACAATGATT-CCTCTAGTAACTGCGAGTGAA-GAGGGAAAAGCTCAAA-TTTTAAAT-CTG-TTAGG--TTTACCTAACCG-AGTTGTAATTTGAAGAAGCGTTTT-C-TGCGA-ATTTGGTTAGTCCAAATCCTTT-GGAATAAGGTATCAT-GGA-GGGTGAGAAT-CCCGTTC--GGTT-AA--------CCA-AAGCGCTTTACGATACG-CTTTCAAAGAGTCAAGTT-GTTT-GGGATTGCAGCTTAAAAT--GGG-AGGTAAATTT-CTCCTAAGGCTAAATATTGGCGAGAGACCGATAGCGAACAAGTACC-GT-GAGGGAAAGATGAAAAGAACTTTGAAAAGAGAGTTAAACAGTAC-GTGAAATTGTTGAAAGGGAAACGATTAAAGTCAGTCGTA-CCTACGAGTAATCAACCTACTCGA-GTGCGATTTTGTGGGTAT-GTTAGAGT-TTA--A-ACCTTCATG--CTTACA-AATTGGTGCTCTTTGGGCGTACTTTCTCGTAT-GGTAGGTTAACATCAA-TTTCGATCGTTATAAAATAACTGG-AGGAATGTGGCTTCGACCTCG-GTTGAAGTGTTATAGCCTTTGGTAG-ATGTAATGATT--GGGATTGAGGATTGCAACGGATA-CCCTCT-GGGCTATTCGTCTGATCTCTGGAA-GTTACCTTGGTGTCGAAAGCGTGCTTACGAT-ATTAAGG-TTGACGGCCAATAGGTTAGAACGTGATTAAA-TTCGTTAAGGATGTTGA-CGTAATGGCTTTAAACGACCCGTCTTGAAACACGGACCAAGGAGTCTAACATATATGCGAGTGT-010100111--00000000001-0-00-00000000000000000000-1---1--0-010---10----0-00-10-0000000--1-------01-000000---0100--00000001001-0000000---00-1-000---000-000-0000-1-0-0--0-0----00-001000000001----11-100001-00001001---1---00000000000000000000010--0000--000--1011-10----000000-1--00-00-0--00--1001--100000000--1--00000000000001--------00010000000-10-00001--0000--00000-1----00-0--0001---0-1-000--00-0000001000----010-000-0000-00----01-10001---01000-0000--10---0----0001000001001111100-101101100011111-101-----010001111-111100110001000010010010010-1010000100110000011100100110110110
>Oehlia_diaphana_MG836662
GCTCTTGAACGAGGAATCCCTAGTAAGCACAAGTCATTAGCTTGTGCTGATTACGTCCCTGCCCTTTGTACA-CACCGCCCGTCGCTACTACCGATTGAATGGCTTAGTGAGGCCTTCGGATTGAGGTTCGGAAGCTGGCAA-CAGCATCTGTTCTTTGAA-AAGTTAGTCAAACTTGGTCATTTAGAGGAAGTAAAAGTCGTAACAAGGTTTCCGTAGGTGAACCTGCGGAAGGATCATTAAT-GAT----------------------TTTAG-------------------------CTAACCATGGCTAT---------------TTTAGC--------------------------CA-TGGTTAT-----------------------------GCG----AAAT----------TTTGTATTTAAAA--CCCCACTCTT-----TATAAT-AAAAAT------T--------TATTATATT--------TATGA-TAAAA-----ATAAGATCACTTTCAACAACGGATCTCTTGGCTCTCGCATCGATGAAGAACGTAGCGAAGTGCGATAAGTAATGTGAATTGCAGAA-TTCCGTGAATCATCGAATCTTTGAACGCAAATTGCACTCTCT------TC-GGAGAGTATGCCTGTTTGAGGGTCATTTTAAT--AACAATC-GA-AG--------TGTTGCTTT------TTGGAGTGGTA---CTTCGGAGT-TGGG-TTATC--------TTAACC-----ATTAGA---T---TAAGTGACCT-AAAATTAATAT--------ATTTTTGTATTC-----------AGACGTA-CTTAGAA--TTATTTT--------------TATTGCGTC-------TTCGAAT--GCA------AATATTATTAGGT-ATGACTCAT----------------------------TCA--AG-GT----TTCGTATCTAT--AAT-----------TTTT-AAT-AATTGACCTCAAATCAGGTAAGAATACCCGCTGAACTTAAGCATATCAATAAGC-GGAGGAAAAGAAAATAACAATGATT-CCTCTAGTAACTGCGAGTGAA-GAGGGAAAAGCTCAAA-TTTTAAAT-CTG-TTAGG--TTTACCTAACCG-AGTTGTAATTTGAAGGAGCGTTTT-C-TGCGA-ATTTGGTTAGTCCAAATCCTTT-GGAATAAGGTATCAT-GGA-GGGTGAGAAT-CCCGTTC--GGTT-AA--------CCA-AAGCGCTTTACGATACG-CTTTCAAAGAGTCAAGTT-GTTT-GGGATTGCAGCTTAAAAT--GGG-AGGTAAATTT-CTCCTAAGGCTAAATATTGGCGAGAGACCGATAGCGAACAAGTACC-GT-GAGGGAAAGATGAAAAGAACTTTGAAAAGAGAGTTAAACAGTAC-GTGAAATTGTTGAAAGGGAAACGATTAAAGTCAGTCGTA-CCTACGAGTAATCAACCTACTCGA-GTGCGATTTTGTGGGTAT-GTTAGAGC-TTAATA-ACCTTCATG--CTTACA-AATTGGTGCTCTTTGGGCGTACTTTCTCGTAT-GGTAGGTTAACATCAA-TTTCGATCGTTATAAAATGACTGG-AGGAATGTAGCTTCGATCTCG-GTTGAAGTGTTATAGCCTTTGGTAG-ATGTAATGATT--GGGATTGAGGATTGCAACGGATA-CCCTCT-GGGCTATTCGTCTGATCTCTGGAA-GTTACCTTGGTGTCGAAAGCGTGCTTACGAT-ATTAAGG-TTGACGGCCAATAGGTTAGAACGTGATTAAA-TTCGTTAAGGATGTTGA-CGTAATGGCTTTAAACGACCCGTCTTGAAACACGGACCAAGGAGTCTAACATATATGCGAGTGTT010100111--0000000010-------00000000000000000000-1---1--0-010---10----0-00-10-0000000--1-------01-000000---0100--00000001001-0000000---00-1-000---000-000-0000-1-0-0--0-0----00-001000000001----11-100001-00001001---1---00000000000000000000010--0000--000--1011-10----000000-1--00-00-0--00--1001--100000000--1--00000000000001--------00010000000-10-00001--0000--00000-1----00-0--0001---0-1-000--00-0000001000----010-000-0000-00----01-10001---01000-0000--10---0----0101000001001111100-101101100011111-101-----010001111-111100110001000010010000010-1010000100110000011100100110110110
>Rhizoglomus_custos_GQ205076
----------------------------------------------------------------------------------------------------------------------------------------------------------------------------------------------------------------------------------------------ATTACC-AAT----------------------TTTAG-------------------------CGAACCTAACC-----------------TCTGGGT--------------------------TA-TGGTCTC-----------------------------GCG---AAAAT----------CTTGTATTTAAAA--CCCCACTCTTTAC---------AAAAATGAGAC----------TAATATATA------TAAATAA-TAAA------TAAAGATCACTTTCAACAACGGATCTCTTGGCTCTCGCATCGATGAAGAACGTAGCGAAGTGCGATAAGTAATGTGAATTGCAGAA-TTCCGTGAATCATCGAATTTTTGAACGCAAATTGCACTCTCTGGCAACCC-GGGGAGTATGCCTGTTTGAGGGTCAGTATAATT-AAAAATC-GG-TG--------CGTTGCAATTA----TTTTTGTGACG---TTCCGGAGTTTGGG-TTATC--------TTAACC--TTTTTTAGG---T---TAAGAGACTT-AAAATTGATAT-------CTTTTGCGCAT--------TTTT-AGACGTA-CATAAAT--TTTTTTT--------------TATTC-GCCTA----ATTTTAAT--GCC-AAAA----TCTATTAGGT-GCGACCATG-----------------------------TATATG-GT----TACGTGTCTAT--AAT-----------TTTTCATG-ATTTGACCTCAAATCAGGTAAGAGTACCCGCTG---------------------------------------------------------------------------------------------------------------------------------------------------------------------------------------------------------------------------------------------------------------------------------------------------------------------------------------------------------------------------------------------------------------------------------------------------------------------------------------------------------------------------------------------------------------------------------------------------------------------------------------------------------------------------------------------------------------------------------------------------------------------------------------------------------------------------------------------------------------------------------------------------------------11--0000000010-------000000000-0-01000000-0-0-1--0-010---10----0-00100-0000000--1-------01-00000000000000000-1----0000000000000-1----000---000-000-00000010-0000-0----00-0010000001------100100000100001001---1---00000000000000000000000000000-1000--1001-10----000000001000-00000000--1001--1000000001-0--0000000---1-0000--00-100010000000-10-00001--0000--0000100001000-0-00001-100000000000--1--0-01000----0-1---0----0-00----00010001---01000-0000--10---0----00010000------------------------------------------------------------------------------------------------------------
>Glomus_387_10
GCTCTTGAACGAGGAATCCCTAGTAAGCACAAGTCATCAGCTTGTGCTGATTACGTCCCTGCCCTTTGTACA-CACCGCCCGTCGCTACTACCGATTGAATGGCTTAGTGAGGCCTTCGGATTGAGTTTTGGATTCTGTAAA-AGGCATCCAATTTTTGAG-AAGTTGGTCAAACTTGGTCATTTAGAGGAAGTAAAAGTCGTAACAAGGTTTCCGTATGTGAACCTGCGGAAGGATCATTATC-GAT----------------------TTTTG------------------------TCGAGCCTCGCT-----------------------------------------------------------C-----------------------------GCG--AAAAAT----------GTTGTATTTAAAAC-ACCCACTCTT------------AAAATG------TTTTTTAATAATTATTTA---------AAAA-AAAATA--ATTAAAGATCACTTTCAACAACGGATCTCTTGGCTCTCGCATCGATGAAGAACGTAGCGAAGTGCGATAAGTAATGTGAATTGCAGAA-TTCCGTGGATCATCGAATCTTTGAACGCAAATTGCACTCTCTGGAATTCC-GGAGAGTATGCCTATTTGAGGGTCGGTTTAATA-CAAAATC-GA-TG--------TGTCGTTTTTT----TAAAAGCGACG---CGTTGGAAT-TGGG-TTTTC--------TTAATC-T----------TTT--TTAAGTGACCT-AAAATTTATTC-------GGTTTCGGTATGA-----------TTGCGTA-CTTAAAATTTTTTGTC---------------------------G-TTTGAAAT--GCC-GAA--CTTTTTATTAGATCGCTACCATC-----------------------------CGA-TG-GT----ATCGCGTCTAT-AAATTT---------TTTTTGAA-TTTTGACCTCAAATTAGGTAAGAGTACCCGCTGAACTTAAGCATATCAATAAGC-GGAGGAAAAGAAAATAACAATGATT-CCCTTAGTAACTGCGAGTGAA-GGGGGATAAGCTCAAA-TTTTAAAT-CTG-TTAGG--TTTACCTGACCG-AATTGTAATTTGAAGAGGCGTTTT-C-CGGAT--TTGATTTAGCCTAAGTTTTTT-GGGATAAAACATCAT-GGA-GGGTGAGAAT-CCCGTGT--GGCT-AG--------ATT-GTTTCCTCTACGATACG-CCTTCAAAGAGTCAAGTT-GTTT-GGGAATGCAGCTTAAAAT--GGG-AGGTAAATTT-CTCCTAAGGCTAAATATTGGCGAGAGACCGATAGCGAACAAGTACC-GT-GAGGGAAAGATGAAAAGAATTTTGAAAAGAAAGTTAAATAGTAC-GTGAAATTGTTGAAAGGGAAACGATTGAAGTCAGTCGTA-CTCGCGAGTAATCAACCT-TTCGA-G-GCGATCCCGGGGGAGT-TTGGGAAC-CTAACG-GTCCCTACA--TTTTCG-GGTTCGTTCTTATGGGGCGTACTTTCTCGCGC--GTAGGTTAACGTCAA-TTTCGGACGTCATAAAATGACCGG-AGGAATGTGGCTTCGATTTT---TCGAAGTGTTATAGACTCTGGTAG-ACACGACGAAC--GGGATTGAGGATTGCAACGAATG-CCTTTT-AGGCTATCCGCTTGGTCTCTAATC-GTTGCCTTGGTGCCGAAAGCGCGCTTACGGTTATTGAGG-TTGGCGGTTAAAAGGTCAGAACG-GATTAAA-TTCGTTAAGGACGTTGA-CGTAATGGCTTTAAACGACCCGTCTTGAAACACGGACCAAGGAGTCTAACATATATGCGAGTGTT010100111--00000000001-0-00-000000000-----1---------------------10----0100000-0000000--1-------001000010----------0------001-0000000---00000000000000000000000---1-0---------00-001000000000001-100100000100001001---1---00000000000000000000000000000-1000--1011-10----00000000000010001--000-00001-1000000001-0--00000000000001--------0001000000000000000----100----0--00--000000100001-1000000000100-0000000000----0-1---0----0-00----00110001---000001000000000010----0001000001001111100-101101-10011111-101-----010001111-111100110101100010010000010-1010000-10110001--1100100110011110
>Glomus_387_1
GCTCTTGAACGAGGAATCCCTAGTAAGCACAAGTCATCAGCTTGTGCTGATTACGTCCCTGCCCTTTGTACA-CACCGCCCGTCGCTACTACCGATTGAATGGCTTAGTGAGGCCTTCGGATTGAGTTTTGGAAGCTGTAAA-AGGCATCCAATTTTTGAG-AAGTTGGTCAAACTTGGTCATTTAGAGGAAGTAAAAGTCGTAACAAGGTTTCCGTAGGTGAACCTGCGGAAGGATCATTATC-GAT----------------------TTTTG------------------------TCGAGCCTCGCT-----------------------------------------------------------C-----------------------------GCG--AAAAAT----------GTTGTATTTAAAAC-ACCCACTCTT------------AAAATG------TTTTTTAATAATTATTTA---------AAAA-AAAATA--ATTAAAGATCACTTTCAACAACGGATCTCTTGGCTCTCGCATCGATGAAGAACGTAGCGAAGTGCGATAAGTAATGTGAATTGCAGAA-TTCCGTGGATCATCGAATCTTTGAACGCAAATTGCACTCTCTGGAATTCC-GGAGAGTATGCCTATTTGAGGGTCGGTTTAATA-CAAAATC-GA-TG--------TGTCGTTTTTT----TAAAAGCGACG---CGTTGGAAT-TGGG-TTTTC--------TTAATC-T----------TTT--TTAAGTGACCT-AAAATTTATTC-------GGTTTCGGTATGA-----------TTGCGTA-CTTAAAATTTTTTGTC---------------------------G-TTTGAAAT--GCC-GAA--CTTTTTATTAGATCGCTACCATC-----------------------------CGA-TG-GT----ATCGCGTCTAT-AAATTT---------TTTTTGAA-TTTTGACCTCAAATTAGGTAAGAGTACCCGCTGAACTTAAGCATATCAATAAGC-GGAGGAAAAGAAAATAACAATGATT-CCCTTAGTAACTGCGAGTGAA-GGGGGATAAGCTCAAA-TTTTAAAT-CTG-TTAGG--TTTACCTGACCG-AATTGTAATTTGAAGAGGCGTTTT-C-CGGAT--TTGATTTAGCCTAAGTTTTTT-GGGATAAAACATCAT-GGA-GGGTGAGAAT-CCCGTGT--GGCT-AG--------ATT-GTTTCCTCTACGATACG-CCTTCAAAGAGTCAAGTT-GTTT-GGGAATGCAGCTTAAAAT--GGG-AGGTAAATTT-CTCCTAAGGCTAAATATTGGCGAGAGACCGATAGCGAACAAGTACC-GT-GAGGGAAAGATGAAAAGAATTTTGAAAAGAAAGTTAAATAGTAC-GTGAAATTGTTGAAAGGGAAACGATTGAAGTCAGTCGTA-CTCGCGAGTAATCAACCT-TTCGA-G-GCGATCCCGGGGGAGT-TTGGGAAC-CTAACG-GTCCCTACA--TTTTCG-GGTTCGTTCTTATGGGGCGTACTTTCTCGCGC--GTAGGTTAACGTCAA-TTTCGGACGTCATAAAATGACCGG-AGGAATGTGGCTTCGATTTT---TCGAAGTGTTATAGACTCTGGTAG-ACACGACGAAC--GGGATTGAGGATTGCAACGAATG-CCTTTT-AGGCTATCCGCTTGGTCTCTAATC-GTTGCCTTGGTGCCGAAAGCGTGCTGGCGGTTATTGAGG-TTGGCGGTTAAAAGGTCAGAACG-GATTAAA-TTCGTTAAGGACGTTGA-CGTAATGGCTTTAAACGACCCGTCTTGAAACACGGACCAAGGAGTCTAACATATATGCGAGTGTT010100111--00000000001-0-00-000000000-----1---------------------10----0100000-0000000--1-------001000010----------0------001-0000000---00000000000000000000000---1-0---------00-001000000000001-100100000100001001---1---00000000000000000000000000000-1000--1011-10----00000000000010001--000-00001-1000000001-0--00000000000001--------0001000000000000000----100----0--00--000000100001-1000000000100-0000000000----0-1---0----0-00----00110001---000001000000000010----0001000001001111100-101101-10011111-101-----010001111-111100110101100010010000010-1010000-10110001--1100100110011110
>Glomus_387_9
GCTCTTTAACGAGGAATCCCTAGTAAGCACAAGTCATCAGCTTGTGCTGATTACGTCCCTGCCCTTTGTACA-CACCGCCCGTCGCTACTACCGATTGAATGGCTTAGTGAGGCCTTCGGATTGAGTTTTGGAAGCTGTAAA-AGGCATCCAATTTTTGAG-AAGTTGGTCAAACTTGGTCATTTAGAGGAAGTAAAAGTCGTAACAAGGTTTCCGTAGGTGAACCTGCGGAAGGATCATTATC-GAT----------------------TTTTG------------------------TCGAGCCTCGCT-----------------------------------------------------------C-----------------------------GCG--AAAAAT----------GTTGTATTTAAAAC-ACCCACTCTT------------AAAATG------TTTTTTAATAATTATTTA---------AAAA-AAAATA--ATTAAAGATCACTTTCAACAACGGATCTCTTGGCTCTCGCATCGATGAAGAACGTAGCGAAGTGCGATAAGTAATGTGAATTGCAGAA-TTCCGTGGATCATCGAATCTTTGAACGCAAATTGCACTCTCTGGAATTCC-GGAGAGTATGCCTATTTGAGGGTCGGTTTAATA-CAAAATC-GA-TG--------TGTCGTTTTTT----TAAAAGCGACG---CGTTGGAAT-TGGG-TTTTC--------TTAATC-T----------TTT--TTAAGTGACCT-AAAATTTATTC-------GGTTTCGGTATGA-----------TTGCGTA-CTTAAAATTTTTTGTC---------------------------G-TTTGAAAT--GCC-GAA--CTTTTTATTAGATCGCTACCATC-----------------------------CGA-TG-GT----ATCGCGTCTAT-AAATTT---------TTTTTGAA-TTTTGACCTCAAATTAGGTAAGAGTACCCGCTGAACTTAAGCATATCAATAAGC-GGAGGAAAAGAAAATAACAATGATT-CCCTTAGTAACTGCGAGTGAA-GGGGGATAAGCTCAAA-TTTTAAAT-CTG-TTAGG--TTTACCTGACCG-AATTGTAATTTGAAGAGGCGTTTT-C-CGGAT--TTGATTTAGCCTAAGTTTTTT-GGGATAAAACATCAT-GGA-GGGTGAGAAT-CCCGTGT--GGCT-AG--------ATT-GTTTCCTCTACGATACG-CCTTCAAAGAGTCAAGTT-GTTT-GGGAATGCAGCTTAAAAT--GGG-AGGTAAATTT-CTCCTAAGGCTAAATATTGGCGAGAGACCGATAGCGAACAAGTACC-GT-GAGGGAAAGATGAAAAGAATTTTGAAAAGAAAGTTAAATAGTAC-GTGAAATTGTTGAAAGGGAAACGATTGAAGTCAGTCGTA-CTCGCGAGTAATCAACCT-TTCGA-G-GCGATCCCGGGGGAGT-TTGGGAAC-CTAACG-GTCCCTACA--TTTTCG-GGTTCGTTCTTATGGGGCGTACTTTCTCGCGC--GTAGGTTAACGTCAA-TTTCGGACGTCATAAAATGACCGG-AGGAATGTGGCTTCGATTTT---TCGAAGTGTTATAGACTCTGGTAG-ACACGACGAAC--GGGATTGAGGATTGCAACGAATG-CCTTTT-AGGCTATCCGCTTGGTCTCTAATC-GTTGCCTTGGTGCCGAAAGCGTGCTTACGGTTATTGAGG-TTGGCGGTTAAAAGGTCAGAACG-GATTAAA-TTCGTTAAGGACGTTGA-CGTAATGGCTTTAAACGACCCGTCTTGAAACACGGACCAAGGAGTCTAACATATATGCGAGTGTT010100111--00000000001-0-00-000000000-----1---------------------10----0100000-0000000--1-------001000010----------0------001-0000000---00000000000000000000000---1-0---------00-001000000000001-100100000100001001---1---00000000000000000000000000000-1000--1011-10----00000000000010001--000-00001-1000000001-0--00000000000001--------0001000000000000000----100----0--00--000000100001-1000000000100-0000000000----0-1---0----0-00----00110001---000001000000000010----0001000001001111100-101101-10011111-101-----010001111-111100110101100010010000010-1010000-10110001--1100100110011110
>Glomus_387_6
GCTCTTAAACGAGGAATCCCTAGTAAGCACAAGTCATCAGCTTGTGCTGATTACGTCCCTGCCCTTTGTACA-CACCGCCCGTCGCTACTACCGATTGAATGGCTTAGTGAGGCCTTCGGATTGAGTTTTGGAAGCTGTAAA-AGGCATCCAATTTTTGAG-AAGTTGGTCAAACTTGGTCATTTAGAGGAAGTAAAAGTCGTAACAAGGTTTCCGTATGTGAACCTGCGGAAGGATCATTATC-GAT----------------------TTTTG------------------------TCGAGCCTCGCT-----------------------------------------------------------C-----------------------------GCG--AAAAAT----------GTTGTATTTAAAAC-ACCCACTCTT------------AAAATG------TTTTTTAATAATTATTTA---------AAAA-AAAATA--ATTAAAGATCACTTTCAACAACGGATCTCTTGGCTCTCGCATCGATGAAGAACGTAGCGAAGTGCGATAAGTAATGTGAATTGCAGAA-TTCCGTGGATCATCGAATCTTTGAACGCAAATTGCACTCTCTGGAATTCC-GGAGAGTATGCCTATTTGAGGGTCGGTTTAATA-CAAAATC-GA-TG--------TGTCGTTTTTT----TAAAAGCGACG---CGTTGGAAT-TGGG-TTTTC--------TTAATC-T----------TTT--TTAAGTGACCT-AAAATTTATTC-------GGTTTCGGTATGA-----------TTGCGTA-CTTAAAATTTTTTGTC---------------------------G-TTTGAAAT--GCC-GAA--CTTTTTATTAGATCGCTACCATC-----------------------------CGA-TG-GT----ATCGCGTCTAT-AAATTT---------TTTTTGAA-TTTTGACCTCAAATTAGGTAAGAGTACCCGCTGAACTTAAGCATATCAATAAGC-GGAGGAAAAGAAAATAACAATGATT-CCCTTAGTAACTGCGAGTGAA-GGGGGATAAGCTCAAA-TTTTAAAT-CTG-TTAGG--TTTACCTGACCG-AATTGTAATTTGAAGAGGCGTTTT-C-CGGAT--TTGATTTAGCCTAAGTTTTTT-GGGATAAAACATCAT-GGA-GGGTGAGAAT-CCCGTGT--GGCT-AG--------ATT-GTTTCCTCTACGATACG-CCTTCAAAGAGTCAAGTT-GTTT-GGGAATGCAGCTTAAAAT--GGG-AGGTAAATTT-CTCCTAAGGCTAAATATTGGCGAGAGACCGATAGCGAACAAGTACC-GT-GAGGGAAAGATGAAAAGAATTTTGAAAAGAAAGTTAAATAGTAC-GTGAAATTGTTGAAAGGGAAACGATTGAAGTCAGTCGTA-CTCGCGAGTAATCAACCT-TTCGA-G-GCGATCCCGGGGGAGT-TTGGGAAC-CTAACG-GTCCCTACA--TTTTCG-GGTTCGTTCTTATGGGGCGTACTTTCTCGCGC--GTAGGTTAACGTCAA-TTTCGGACGTCATAAAATGACCGG-AGGAATGTGGCTTCGATTTT---TCGAAGTGTTATAGACTCTGGTAG-ACACGACGAAC--GGGATTGAGGATTGCAACGAATG-CCTTTT-AGGCTATCCGCTTGGTCTCTAATC-GTTGCCTTGGTGCCGAAAGCGTGCTTACGGTTATTGAGG-TTGGCGGTTAAAAGGTCAGAACG-GATTAAA-TTCGTTAAGGACGTTGA-CGTAATGGCTTTAAACGACCCGTCTTGAAACACGGACCAAGGAGTCTAACATG-GTGCGAGTGTT010100111--00000000001-0-00-000000000-----1---------------------10----0100000-0000000--1-------001000010----------0------001-0000000---00000000000000000000000---1-0---------00-001000000000001-100100000100001001---1---00000000000000000000000000000-1000--1011-10----00000000000010001--000-00001-1000000001-0--00000000000001--------0001000000000000000----100----0--00--000000100001-1000000000100-0000000000----0-1---0----0-00----00110001---000001000000000010----0001000001001111100-101101-10011111-101-----010001111-111100110101100010010000010-1010000-10110001--1100100110011111
>Glomus_387_5
GCTCTTCAACGAGGAATCCCTAGCCAGCACAAGTCATCAGCTTGTGCTGATTACGTCCCTGCCCTTTGTACA-CACCGCCCGTCGCTACTACCGATTGAATGGCTTAGTGAGGCCTTCGGATTGAGTTTTGGAAGCTGTAAA-AGGCATCCAATTTTTGAG-AAGTTGGTCAAACTTGGTCATTTAGAGGAAGTAAAAGTCGTAACAAGGTTTCCGTAGGTGAACCTGCGGAAGGATCATTATC-GAT----------------------TTTTG------------------------TCGAGCCTCGCT-----------------------------------------------------------C-----------------------------GCG--AAAAAT----------GTTGTATTTAAAAC-ACCCACTCTT------------AAAATG------TTTTTTAATAATTATTTA---------AAAA-AAAATA--ATTAAAGATCACTTTCAACAACGGATCTCTTGGCTCTCGCATCGATGAAGAACGTAGCGAAGTGCGATAAGTAATGTGAATTGCAGAA-TTCCGTGGATCATCGAATCTTTGAACGCAAATTGCACTCTCTGGAATTCC-GGAGAGTATGCCTATTTGAGGGTCGGTTTAATA-CAAAATC-GA-TG--------TGTCGTTTTTT----TAAAAGCGACG---CGTTGGAAT-TGGG-TTTTC--------TTAATC-T----------TTT--TTAAGTGACCT-AAAATTTATTC-------GGTTTCGGTATGA-----------TTGCGTA-CTTAAAATTTTTTGTC---------------------------G-TTTGAAAT--GCC-GAA--CTTTTTATTAGATCGCGACCATC-----------------------------CGA-TG-GT----ATCGCGTCTAT-AAATTT---------TTTTTGAA-TTTTGACCTCAAATTAGGTAAGAGTACCCGCTGAACTTAAGCATATCAATAAGC-GGAGGAAAAGAAAATAACAATGATT-CCCTTAGTAACTGCGAGTGAA-GGGGGATAAGCTCAAA-TTTTAAAT-CTG-TTAGG--TTTACCTGACCG-AATTGTAATTTGAAGAGGCGTTTT-C-CGGAT--TTGATTTAGCCTAAGTTTTTT-GGGATAAAACATCAT-GGA-GGGTGAGAAT-CCCGTGT--GGCT-AG--------ATT-GTTTCCTCTACGATACG-CCTTCAAAGAGTCAAGTT-GTTT-GGGAATGCAGCTTAAAATGGGGG-AGGTAAATTT-CTCCTAAGGCTAAATATTGGCGAGAGACCGATAGCGAACAAGTACC-GT-GAGGGAAAGATGAAAAGAATTTTGAAAAGAAAGTTAAATAGTAC-GTGAAATTGTTGAAAGGGAAACGATTGAAGTCAGTCGTA-CTCGCGAGTAATCAACCT-TTCGA-G-GCGATCCCGGGGGAGT-TTGGGAAC-CTAACG-GTCCCTACA--TTTTCG-GGTTCGTTCTTATGGGGCGTACTTTCTCGCGC--GTAGGTTAACGTCAA-TTTCGGACGTCATAAAATGACCGG-AGGAATGTGGCTTCGATTTT---TCGAAGTGTTATAGACTCTGGTAG-ACACGACGAAC--GGGATTGAGGATTGCAACGAATG-CCTTTT-AGGCTATCCGCTTGGTCTCTAATC-GTTGCCTTGGTGCCGAAAGCGTGCTTACGGTTATTGAGG-TTGGCGGTTAAAAGGTCAGAACG-GATTAAA-TTCGTTAAGGACGTTGA-CGTAATGGCTTTAAACGACCCGTCTTGAAACACGGACCAAGGAGTCTAACGGGTATGCGAGTGTT010100111--00000000001-0-00-000000000-----1---------------------10----0100000-0000000--1-------001000010----------0------001-0000000---00000000000000000000000---1-0---------00-001000000000001-100100000100001001---1---00000000000000000000000000000-1000--1011-10----00000000000010001--000-00001-1000000001-0--00000000000001--------0001000000000000000----100----0--00--000000100001-1000000000100-0000000000----0-1---0----0-00----00110001---000001000000000010----0001000001001111100-101101-10011111-101-----0100011100111100110101100010010000010-1010000-10110001--1100100110011110
>Kamienskia_bistrata__KJ564133
GTTCTTCAACGAGGAATCCCTAGTAAGCACAAGTCACTAGCTTGTGCTGATTACGTCCCTGCCCTTTGTACA-CACCGCCCGTCGCTACTACCGATTGAATGGCTTAGTGAGGCGTTCGGATTGGTCTTTGGAAGCTGTAAA-AGGCATCCGCTGATCGAA-AAGTTCGTCAAACTTGGTCATTTAGAGGAAGTAAAAGTCGTAACAAGGTTTCCGTAGGTGAACCTGCGGAAGGATCATTATCGAATC---------------------TTTGG-------------------------CGAACC----------------------------T--------------------------TA-GGGTTTC-----------------------------GC-------------------CTTGTATTTAAAACCTTCCACTCTT------------TAAAAAAAAATC---------AATTATAAATT----ATTATAA---------AAAAAAGATCACTTTCAACAACGGATCTCTTGGCTCTCGCATCGATGAAGAACGTAGCGAAGTGCGATAAGTAGTGTGAATTGCAGAA-TTCCGTGAATCATCGAATCTTTGAACGCAAATTGCACTCTCTGGTATTCC-GGAGAGTATGCCTGTTTGAGGGTCGGTTTAAATAATTAATC-GG-TA--------TGTCGCCTT------ATCACGCGGCG---TGTCGGAAT-TGGG-TCTTT--------CTTAGC-C--TTTTTTA-TGC---CAAGTGACCT-AAAATTTAT----------ACTTCGGTATGA-----------TAACGTA-CTTAGTAATTTTTGTC-----------------------------GTTTGAAT--GTC-GAAGGTAACCTATTAGAC-GTGGCCATC-TTGAT------------------------G--GT-GT----TTCGCGCCTAT--AA--C---------TTTTCGAA-TTTCGACCTCAAATCAGGTAAGAGTACCCGCTGAACTTAAGCATATCAATAAGC-GGAGGAAAAGAAAATAACAATGATT-CCCCTAGTAACGGCGAGTGAA-GAGGGACAAGCTCAAA-TTTTAAAT-CTG-TTGGG--CCATCCCACCAG-AGTTGTAATTTGAAGAAGCGTTTT---CGCGC-TCACGCCAGGCCTAAATCTTTT-GGGATAAGGTGTCAT-GGA-GGGTGAGAAC-CCCGTAA--GGCCTGG--------TCATTG--CGATTACGATACG-CTTTCAAAGAGTCAAGTT-GTTT-GGGAATGCAGCTTAAAAT-GGGG-AGGTAAATTT-CTCCTAAGGCTAAATATTGGCGAGAGACCGATAGCGAACAAGTACC-GT-GAGGGAAAGATGAAAAGCACTTTGAAAAGAGAGTAAAATAGTAC-GTGAAATTGTTGAAAGGGAAACGATTGAAGTCAGTCGTA-CTGACGGGAAATCAACCT-TTTGG-GTATGATCTTGTGGATGC-CAGAGAGC-TTAACG-GCCTCTTCG--TTTTCA-AGTTTGTGCTCTT-GGGCGTACTTTCTCGTAT-AGTAAGTTAACATCAA-TTTCGGTCGTTATAAAATGATCGG-AGGAAAGTAGCTTCGATTT---ATCGAAGTGTTATAGACTCTGGTAG-ATGTAACGATT--GGGATTGAGGATTGCAACGAATA-CCCGTCAGGGCTATCCGTCTGGCCTCTGATC-GTTACCTTGGTGCCGAAAGCTTGCTTACGGTTATTGAGG-TTGATGGTCAAAAGGTTAGAACGTGATTAAATTTCGTTAAGGATGTTGA-CGTAATGGCTTTAAACGACCCGTCTTGAAACACGGACCAAGGAGTCTAACATGTATGCGAGTGTT0101001001-0000000010-------000-1--0------0----------1--0-010---10----1-0-----00-0-------------000000010----------0------0000000000000001---000---000-000-0000000000000001---00-0----010-0-00---100100000000001001---1---00000000000000000000010--0000--000--1011-10----000000000000100001-00010001--10001-000-----00000000000001--------0001000000000000000-----10----0---0---000-0-00001-10000000000000000000100010000000000000-0-10----01-10001---01000-010-00000010----0001000001001111100-101-1-100011111-001-----0010011101111100110101000010010000010-1010010100110010--1100100010010010
>Kamienskia_bistrata_KJ564135
GTTCTTCAACGAGGAATCCCTAGTAAGCACAAGTCATTAGCTTGTGCTGATTACGTCCCTGCCCTTTGTACA-CACCGCCCGTCGCTACTACCGATTGAATGGCTTAGTGAGGCGTTCGGATTGGTCTTTGGAAGCTGTAAA-AGGCATCCGCTGATCGAA-AAGTTCGTCAAACTTGGTCATTTAGAGGAAGTAAAAGTCGTAACAAGGTTTCCGTAGGTGAACCTGCGGAAGGATCATTATCGAATC---------------------TTTGG-------------------------CGAACC----------------------------T--------------------------TA-GGGTTTC-----------------------------GC-------------------CTTGTATTTAAAACCTTCCACTCTT------------TAAAAAAAAATC---------AATTATAAATT----ATTATAA---------AAAAAAGATCACTTTCAACAACGGATCTCTTGGCTCTCGCATCGATGAAGAACGTAGCGAAGTGCGATAAGTAGTGTGAATTGCAGAA-TTCCGTGAATCATCGAATCTTTGAACGCAAATTGCACTCTCTGGTATTCC-GGAGAGTATGCCTGTTTGAGGGTCGGTTTAAATAATTAATC-GG-TA--------TGTCGCCTT------ATCACGCGGCG---TGTCGGAAT-TGGG-TCTTT--------CTTAGC-C--TTTTTTA-TGC---CAAGTGACCT-AAAATTTAT----------ACTTCGGTATGA-----------TAACGTA-CTTAGTAATTTTTGTC-----------------------------GTTTGAAT--GTC-GAAGGTAACCTATTAGAC-GTGGCCATC-TTGAT------------------------G--GT-GT----TTCGCGCCTAT--AA--C---------TTTTCGAA-TTTCGACCTCAAATCAGGTAAGAGTACCCGCTGAACTTAAGCATATCAATAAGC-GGAGGAAAAGAAAATAACAATGATT-CCCCTAGTAACGGCGAGTGAA-GAGGGACAAGCTCAAA-TTTTAAAT-CTG-TTGGG--CCATCCCACCAG-AGTTGTAATTTGAAGAAGCGTTTT---CGCGC-TCACGCCAGGCCTAAATCTTTT-GGGATAAGGTGTCAT-GGA-GGGTGAGAAC-CCCGTAA--GGCCTGG--------TCATTG--CGATTACGATACG-CTTTCAAAGAGTCAAGTT-GTTT-GGGAATGCAGCTTAAAAT-GGGG-AGGTAAATTT-CTCCTAAGGCTAAATATTGGCGAGAGACCGATAGCGAACAAGTACC-GT-GAGGGAAAGATGAAAAGCACTTTGAAAAGAGAGTAAAATAGTAC-GTGAAATTGTTGAAAGGGAAACGATTGAAGTCAGTCGTA-CTGACGGGAAATCAACCT-TTTGG-GTATGATCTTGTGGATGC-TAGAGAGC-TTAACG-GCCTCTGTG--TTTTCA-AGTTTGTGCTCTT-GGGCGTACTTTCTCGTAT-AGTAAGTTAACATCAA-TTTCGGTCGTTATAAAATGATCGG-AGGAAAGTAGCTTCGATTT---ATCGAAGTGTTATAGACTCTGGTAG-ATGTAACGATT--GGGATTGAGGATTGCAACGAATA-CCCATCAGGGCTATCCGTCTGGCCTCTGATC-GTTACCTTGGTGCCGAAAGCTTGCTTACGGTTATTGAGG-TTGATGGTCAAAAGGTTAGAACGTGATTAAATTTCGTTAAGGATGTTGA-CGTAATGGCTTTAAACGACCCGTCTTGAAACACGGACCAAGGAGTCTAACATGTATGCGAGTGTT0101001001-0000000010-------000-1--0------0----------1--0-010---10----1-0-----00-0-------------000000010----------0------0000000000000001---000---000-000-0000000000000001---00-0----010-0-00---100100000000001001---1---00000000000000000000010--0000--000--1011-10----000000000000100001-00010001--10001-000-----00000000000001--------0001000000000000000-----10----0---0---000-0-00001-10000000000000000000100010000000000000-0-10----01-10001---01000-010-00000010----0001000001001111100-101-1-100011111-001-----0010011101111100110101000010010000010-1010010100110010--1100100010010010
>Kamienskia_bistrata_KJ564136
GCTCTTCAACGAGGAATCCCTAGTAAGCACAAGTCATTAGCTTGTGCTGATTACGTCCCTGCCCTTTGTACA-CACCGCCCGTCGCTACTACCGATTGAATGGCTTAGTGAGGCGTTCGGATTGGTCTTTGGAAGCTGTAAA-AGGCATCCGCTGATCGAA-AAGTTCGTCAAACTTGGTCATTTAGAGGAAGTAAAAGTCGTAACAAGGTTTCCGTAGGTGAACCTGCGGAAGGATCATTATCGAATC---------------------TTTGG-------------------------CGAACC----------------------------T--------------------------TA-GGGTTTC-----------------------------GC-------------------CTTGTATTTAAAACCTTCCACTCTT------------TAAAAAAAAATC---------AATTATAAATT----ATTATAA---------AAAAAAGATCACTTTCAACAACGGATCTCTTGGCTCTCGCATCGATGAAGAACGTAGCGAAGTGCGATAAGTAGTGTGAATTGCAGAA-TTCCGTGAATCATCGAATCTTTGAACGCAAATTGCACTCTCTGGTATTCC-GGAGAGTATGCCTGTTTGAGGGTCGGTTTAAATAATTAATC-GG-TA--------TGTCGCCTT------ATCACGCGGCG---TGTCGGAAT-TGGG-TCTTT--------CTTAGC-C--TTTTTTA-TGC---CAAGTGACCT-AAAATTTAT----------ACTTCGGTATGA-----------TAACGTA-CTTAGTAATTTTTGTC-----------------------------GTTTGAAT--GTC-GAAGGTAACCTATTAGAC-GTGGCCATC-TTGAT------------------------G--GT-GT----TTCGCGCCTAT--AA--C---------TTTTCGAA-TTTCGACCTCAAATCAAGTAAGAGTACCCGCTGAACTTAAGCATATCAATAAGC-GGAGGAAAAGAAAATAACAATGATT-CCCCTAGTAACGGCGAGTGAA-GAGGGACAAGCTCAAA-TTTTAAAT-CTG-TTGGG--TCAACCCACCAG-AGTTGTAATTTGAAGAAGCGTTTT---CGCGC-TCACGCCAGGCCTAAATCTTTT-GGGATAAGGTGTCATGGGA-GGGTGAGAAC-CCCGTAA--GGCCTGG--------TCATTG--CGATTACGATACG-CTTTCAAAGAGTCAAGTT-GTTT-GGGAATGCAGCTTAAAAT-GGGG-AGGTAAATTT-CTCCTAAGGCTAAATATTGGCGAGAGACCGATAGCGAACAAGTACC-GT-GAGGGAAAGATGAAAAGCACTTTGAAAAGAGAGTAAAATAGTAC-GTGAAATTGTTGAAAGGGAAACGATTGAAGTCAGTCGTA-CTGACGGGAAATCAACCT-TTTGG-GTATGATCTTGTGGATGC-TAGAGAGC-TTAACG-GCCTCTGTG--TTTTCA-AGTTTGTGCTCTT-GGGCGTACTTTCTCGTAT-AGTAAGTTAACATCAA-TTTCGGTCGTTATAAAATGATCGG-AGGAAAGTAGCTTCGATTT---ATCGAAGTGTTATAGACTCTGGTAG-ATGTAACGATT--GGGATTGAGGATTGCAACGAATA-CCCGTCAGGGCTATCCGTCTGGCCTCTGATC-GTTACCTTGGTGCCGAAAGCTTGCTTACGGTTATTGAGG-TTGATGGTCAAAAGGTTAGAACGTGATTAAA-TTCGTTAAGGATGTTGA-CGTAATGGCTTTAAACGACCCGTCTTGAAACACGGACCAAGGAGTCTAACATATATGCGAGTGTT0101001001-0000000010-------000-1--0------0----------1--0-010---10----1-0-----00-0-------------000000010----------0------0000000000000001---000---000-000-0000000000000001---00-0----010-0-00---100100000000001001---1---00000000000000000000010--0000--000--1011-10----000000000000100001-00010001--10001-000-----00000000000001--------0001000000000000000-----10----0---0---000-0-00001-10000000000000000000100010000000000000-0-10----01-10001---01000-010-00000010----0001000001001111100-101-1-100010111-001-----0010011101111100110101000010010000010-1010010100110010--1100100010010110
>Kamienskia_bistrata__KJ564134
GCTCTTCAACGAGGAATCCCTAGTAAGCACAAGTCATTAGCTTGTGCTGATTACGTCCCTGCCCTTTGTACA-CACCGCCCGTCGCTACTACCGATTGAATGGCTTAGTGAGGCGTTCGGATTGGTCTTTGGAAGCTGTAAA-AGGCATCCGCTGATCGAA-AAGTTCGTCAAACTTGGTCATTTAGAGGAAGTAAAAGTCGTAACAAGGTTTCCGTAGGTGAACCTGCGGAAGGATCATTATCGAATC---------------------TTTGG-------------------------CGAACC----------------------------T--------------------------TA-GGGTTTC-----------------------------GC-------------------CTTGTATTTAAAACCTTCCACTCTT------------TAAAAAAAAATC---------AATTATAAATT----ATTATAA---------AAAAAAGATCACTTTCAACAACGGATCTCTTGGCTCTCGCATCGATGAAGAACGTAGCGAAGTGCGATAAGTAGTGTGAATTGCAGAA-TTCCGTGAATCATCGAATCTTTGAACGCAAATTGCACTCTCTGGTATTCC-GGAGAGTATGCCTGTTTGAGGGTCGGTTTAAATAATTAATC-GG-TA--------TGTCGCCTT------ATCACGCGGCG---TGTCGGAAT-TGGG-TCTTT--------CTTAGC-C--TTTTTTA-TGC---CAAGTGACCT-AAAATTTAT----------ACTTCGGTATGA-----------TAACGTA-CTTAGTAATTTTTGTC-----------------------------GTTTGAAT--GTC-GAAGGTAACCTATTAGAC-GTGGCCATC-TTGAT------------------------G--GT-GT----TTCGCGCCTAT--AA--C---------TTTTCGAA-TTTCGACCTCAAATCAGGTAAGAGTACCCGCTGAACTTAAGCATATCAATAAGC-GGAGGAAAAGAAAATAACAATGATT-CCCCTAGTAACGGCGAGTGAA-GAGGGACAAGCTCAAA-TTTTAAAT-CTG-TTGGG--CCATCCCACCAG-AGTTGTAATTTGAAGAAGCGTTTT---CGCGC-TCACGCCAGGCCTAAATCTTTT-GGGATAAGGTGTCAT-GGA-GGGTGAGAAC-CCCGTAA--GGCCTGG--------TCATTG--CGATTACGATACG-CTTTCAAAGAGTCAAGTT-GTTT-GGGAATGCAGCTTAAAAT-GGGG-AGGTAAATTT-CTCCTAAGGCTAAATATTGGCGAGAGACCGATAGCGAACAAGTACCGGT-GAGGGAAAGATGAAAAGCACTTTGAAAAGAGAGTAAAATAGTAC-GTGAAATTGTTGAAAGGGAAACGATTGAAGTCAGTCGTA-CTGACGGGAAATCAACCT-TTTGG-GTATGATCTTGTGGATGC-CAGAGAGC-TTAACG-GCCTCTTCG--TTTTCA-AGTTTGTGCTCTT-GGGCGTACTTTCTCGTAT-GGTAAGTTAACATCAA-TTTCGGTCGTTATAAAATGATCGG-AGGAAAGTAGCTTCGATTT---ATCGAAGTGTTATAGACTCTGGTAA-ATGTAACGATT--GGGATTGAGGATTGCAACGAATA-CCCATCAGGGCTATCCGTCTGACCTCTGATC-GTTACCTTGGTGCCGAAAGCTTGCTTACGGTTATTGAGG-TTGATGGTCAAAAGATTAGAACGTGATTAAA-TTCGTTAAGGATGTTGA-CGTAATGGCTTTAAACGACCCGTCTTGAAACACGGACCAAGGAGTCTAACATATATGCGAGTGTT0101001001-0000000010-------000-1--0------0----------1--0-010---10----1-0-----00-0-------------000000010----------0------0000000000000001---000---000-000-0000000000000001---00-0----010-0-00---100100000000001001---1---00000000000000000000010--0000--000--1011-10----000000000000100001-00010001--10001-000-----00000000000001--------0001000000000000000-----10----0---0---000-0-00001-10000000000000000000100010000000000000-0-10----01-10001---01000-010-00000010----0001000001001111100-101-1-100011111-001-----0010011101110100110101000010010000010-1010010100110010--1100100010010110
>Kamienskia_divaricata_KX758121
GTTCTTCAACGAGGAATCCCTAGTAAGCACAAGTCATCAGCTTGTGCTGATTACGTCCCTGCCCTTTGTACA-CACCGCCCGTCGCTACTACCGATTGAATGGCTTAGTGAGGCCTTCGGATTGGATTTCGGAAGCTGGCAA-CAGCATCTGATTTCTAAA-AAGTTGGTCAAACTTGGTCATTTAGAGGAAGTAAAAGTCGTAACAAGGTTTCCGTAGGTGAACCTGCGGAAGGATCATTAAT-AAATGT-----------------GATA--G-------------------------CAAAA--------------------------CCGT---------------------------A-AGGTTTT-----------------------------GCG--AAA-------------CTTGTATTTAAAAC-CTTCACAC--------------GTAAAA------ACAATTTTTTATTATAAA-------AAATAA-----------AAAAGATCACTTTCAACAACGGATCTCTTGGCTCTCGCATCGATGAAGAACGTAGCGAATTGCGATAAGTAATGTGAATTGCAGAA-TTCCGTGAATCATCGAATCTTTGAACGCAAATTGCACTTTCCGGTCTTCC-GGAGAGTATGCCTGTTTGAGGGTCGGTAAAATG-AAATATC-GA-TT--------TGTTGCTTA------TTTTAGTAACA---TTTCGGAAT-TGGG-TTAAC--------TTGATT--------------T---AAAGTGGCCT-AAAATTTAACT-------CATTTCGGTATG-----------TTAACGTT-ATTAATG-----------------------ATTTC--------G-TTTTGAGT--GCC-G----GATTTTACTAGAT-GTGACTATT-TGATA-----------------------TAA-TA-GC----ATCACTTCTAT--AA-------------TTTTGAT-TTTCGACCTCAAATCAGGTAAGATTACCCGCTGAACTTAAGCATATCAATAAGC-GGAGGAAAAGAAAATAACAATGATT-TCCCTAGTAACTGCGAGTGAA-GAGGGATAAGCTCAAA-TTTTAAAT-CTG-TTAGG-TTTTACCTGACCG-AATTGTAATTTGAAGAAACGTTTT-CGCGAGT-GCTTG-TCGGCCCAAGTCCTTT-GGGATGAGGCATCAT-GGA-GGGTGACAAT-CCCGTAC--GGCC--G--------TCATAGCTCGTGTACGATACG-TTTTCAAAGAGTCAAGTT-GTTT-GGGATTGCAGCTTAAAAT-GGGG-AGGTAAATTT-CTCCTAAGGCTAAATATTGGCGAGAGACCGATAGCGAACAAGTACC-GTGGAGGGAAAGATGAAAAGCACTTTGAAAAGAGAGTTAAATAGTAC-GTGAAATTGTTGAAAGGGAAACGATTGAAGCCAGTCGTA-CCGACGGAGAATCAACCT-CTAGA-GTGCGGAATGCGGGTATT-CGGGGAGT-TAAA---ACCTTCGTGTGTTCGTA-ATTTCGTGCTTATGGGGTGCATTTCTTCGTGT-GGTAGGTTAACATCAA-TTTTGGACGTTACAAAATGATCGG-GGGAATGTAGCTTCGATTTT--TTCGAAGTGTTATAGCCCTTGGTAG-ATGTGACGACC--GGGATTGAGGATTGCAACGAATG-C--TTTCGGGCTATCCGTCTGGCCTCTGATG-GTTTCCTTGGGGTCGAAAGCTTGCTTACGGC-TTCAAGGCTGGGCTGTCAAAAGGTTAGAACGCGATTAAA-TTCGTTAAGGATGTTGA-CGTAATGGCTTTAAACGACCCGTCTTGAAACACGGACCAAGGAGTCTAACATATATGCGAGTGTT010100110011000000010-------0-100--0------0----0--------1-010---10----0100000-00001------------0010-10-0----------0------001-0000000---0000000000000000000000010-0-00-0-0----00-0------1--------100100000100001001---1---00000000000000000000010--0000--000--1011-10----000000-------1------0---001--1000000001-0--00000000000-10-------00001000000---1--0-0---0000--0001-00--000000100001-100001000--00-00000010001000000000000010-00----00110001---01000---1-------------00010000010011111001001100100111111--11-----0000011101111000110101000010010001--0000100001001100001-110011-010100110
>Kamienskia_divaricata_KX758126
GCTCTTGAACGAGGAATCCCTAGTAAGCACAAGTCATCAGCTTGTGCTGATTACGTCCCTGCCCTTTGTACA-CACCGCCCGTCGCTACTACCGATTGAATGGCTTAGTGAGGCCTTCGGATTGGATTTCGGAAGCTGGCAA-CAGCATCTGATTTCTAAG-AAGTTGGTCAAACTTGGTCATTTAGAGGAAGTAAAAGTCGTAACAAGGTTTCCGTAGGTGAACCTGCGGAAGGATCATTAAT-AAATGT-----------------GATA--G-------------------------TAAAA--------------------------CCGT---------------------------A-AGGTTTT-----------------------------GCG--AAA-------------CTTGTATTTAAAAC-CTTCACAC--------------GTAAAAACA---ATAATTTTTTATTATAAA-------AAATAA---------TAAAAAGATCACTTTCAACAACGGATCTCTTGGCTCTCGCATCGATGAAGAACGTAGCGAATTGCGATAAGTAATGTGAATTGCAGAA-TTCCGTGAATCATCGAATCTTTGAACGCAAATTGCACTTTCCGGTCTTCC-GGAGAGTATGCCTGTTTGAGGGTCGATAAAATG-AAATATC-GA-TT--------TGTTGCTTA------TTTTAGTAACA---TTTCGGAAT-TGGG-TTAAC--------TTGATT--------------T---AAAGTGGCCT-AAAATTCAACT-------CATTTCGGTATGA----------TTAACGTT-ATTAATG-----------------------ATTTC--------G-TTTTGAGT--GCC-G----GATTTTATTAGAT-GTGACTATT------AAT-------------------ATAA-TA-GA----ATCACTTCTAT--AA-------------TTTTGAT-TTTCGACCTCAAATCAGGTAAGATCACCCGCTGAACTTAAGCATATCAATAAGC-GGAGGAAAAGAAAATAACAATGATT-CCCCTAGTAACTGCGAGTGAA-GAGGGATAAGCTCAAA-TTTTAAAT-CTG-TTAGG-TTTTACCTGACCG-AATTGTAATTTGAAGAAACGTTTT-CGCGAGT-GCTTG-TCGGCCCAAGTCCTTT-GGGATGAGGCATCAT-GGA-GGGTGACAAT-CCCGTAC--GGCC--G--------TCATTGCTCGTATACGATACG-TTTTCAAAGAGTCAAGTT-GTTT-GGGATTGCAGCTTAAAAT--GGG-AGGTAAATTT-CTCCTAAGGCTAAATATTGGCGAGAGACCGATAGCGAACAAGTACC-GT-GAGGGAAAGATGAAAAGCACTTTGAAAAGAGAGTTAAATAGTAC-GTGAAATTGTTGAAAGGGAAACGATTGAAGCCAGTCGTA-CCGTCGGAGAATCAACCT-CTAGA-GTGCGGAATGCGGGTATT-CGGGGAGT-TAAA---ACCTTCGTGTGTTCGTA-ATTTTGTGCTTATGGGGTGCATTTCTTCGTAT-GGTAGGTTAACATCAA-TTTTGGACGTTACAAAATGACTGG-GGGAATGTAGCTTCGATTTT---TCGAAGTGTTATAGCCCTTGGTAG-ATGTGGCGACT--GGGATTGAGGATTGCAACGAATG-C--TTTCGGGCTATCCGTCTGGCCTCTGATG-GTTTCCTTGGGGTCGAAAGCTTGCTTACGGC-TTCAAGGCTGGGCTGTCAAAAGGTTAGAACGTGATTAAA-TTCGTTAAGGATGTTGA-CGTAATGGCTTTAAACGACCCGTCTTGAAACACGGACCAAGGAGTCTAACATATATGCGAGTGTT010100110011000000010-------0-100--0------0----0--------1-010---10----0100000-00001------------0010-10-0----------0------000000000001--0000000000000000000000010-0-00-0-0----00-0----010-0-00---100100000100001001---1---00000000000000000000010--0000--000--1011-10----000000-------1------0---001--1000000001-0--000000000000001------00001000000---1--0-0---0000--0001-00--000000100001-100001000--00-0000001000-0--0001000000000001---00110001---01000---1-------------00010000010011111001001100100111111--11-----000001111-111100110101000010010001--000010000100110001--110011-010100110
>Kamienskia_divaricata_KX758123
GCTCTTTAACGAGGAATCCCTAGTAAGCACAAGTCATCAGCTTGTGCTGATTACGTCCCTGCCCTTTGTACA-CACCGCCCGTCGCTACTACCGATTGAATGGCTTAGTGAGGCCTTCGGATTGGATTTCGGAAGCTGGCAA-CAGCATCTGATTTCTAAA-AAGTTGGTCAAACTTGGTCATTTAGAGGAAGTAAAAGTCGTAACAAGGTTTCCGTAGGTGAACCTGCGGAAGGATCATTAAT-AAATGT-----------------GATATCG-------------------------CAAGA--------------------------CCGT--------------------------AA-AGGTTTT-----------------------------GCG--AAA-------------CTTGTATTTAAAAC-CTTCACTCTT------------GTAAAAACA---ATAATTTTTTATCATAAA-------AAATAA---------TAAAAAGATCACTTTCAACAACGGATCTCTTGGCTCTCGCATCGATGAAGAACGTAGCGAATTGCGATAAGTAATGTGAATTGCAGAA-TTCCGTGAATCATCGAATCTTTGAACGCAAATTGCACTTTCCGGTCTTCC-GGAGAGTATGCCTGTTTGAGGGTCGGTAAAATG-AAACATC-GA-TT--------TGTTGCTTA------TTTTAGTAACA---TTTCGGAAT-TGGG-TTAAC--------TTGATT-------------TT---AAAGTGGCCT-AAAATTCAACT-------CATTTCGGTATGA----------TTAACGTT-ATTAATG-----------------------ATTTC--------G-TTTTGAGT--GCC-G----GATTTTACTAGAT-GTGACTATT-TGATA-----------------------TAATTA-GC----ATCACTTCTAT--AA-------------TTTTGAT-TTTCGACCTCAAATCAGGTAAGATTACCCGCTGAACTTAAGCATATCAATAAGC-GGAGGAAAAGAAAATAACAATGATT-CCCCTAGTAACTGCGAGTGAA-GAGGGACAAGCTCAAA-TTTTAAAT-CTG-TTAGG-TTTTACCTGACCG-AATTGTAATTTGAAGAAGCGTTTTCCGCGAGT-GCTTGATCGGCCCAAGTCCTTT-GGGATGAGGCATCAT-GGA-GGGTGACAAT-CCCGTAC--GGCC--G--------TCATTGCTCGTGTACGATACG-TTTTCAAAGAGTCAAGTT-GTTT-GGGATTGCAGCTTAAAAT--GGG-AGGTAAATTT-CTCCTAAGGCTAAATATTGGCGAGAGACCGATAGCGAACAAGTACC-GT-GAGGGAAAGATGAAAAGCACTTTGAAAAGAGAGTTAAATAGTAC-GTGAAATTGTTGAAAGGGAAACGATTGAAGCCAGTCGTA-CCGACGGAGAATCAACCT-TTAGA-GTGCGGAATGCGGGTATT-CGGGGAGT-TAAA---ACCTTCGTGTGTTCGTA-ATTTCGTGCTCCTGGGGTGCATTTCTTCGTGT-GGTAGGTTAACATCAA-TTTTGGACGTTACAAAATGATCGG-GGGAATGTAGCTTCGATTTT--TTCGAAGTGTTATAGCCCTTGGTAG-ATGTGACGACC--GGGATTGAGGATTGCAACGAATG-C--TTTCGGGCTATCCGTCTGGCCTCTGATG-GTTTCCTTGGGGTCGAAAGCTCGCTTACGGC-TTCAAGGCTGGGCTGTCAAAAGGTTAGAACGCGATTAAA-TTCGTTAAGGATGTTGA-CGTAATGGCTTTAAACGACCCGTCTTGAAACACGGACCAAGGAGTCTAACATGTGTGCGAGTGT-010100110010000000010-------0-100--0------0----0-----1--0-010---10----0100000-00001------------001000010----------0------000000000001--0000000000000000000000010-0-00-0-0----00-0----010-0-00---100100000100001001---1---00000000000000000000010--0000--000--1011-10----000000-------01----00--0001--1000000001-0--000000000000001------00001000000---1--0-0---0000--0001-00--000000100001-100001000--00-00000010001000000000000010-00----00010001---01000---1-------------00010000010011111001001000100011111--11-----000001111-111100110101000010010001--0000100001001100001-110011-010100110
>Kamienskia_perpusilla_KJ564139
GCTCTTCAACGAGGAATCCCTAGTAAGCACAAGTCATCAGCTTGTGCTGATTACGTCCCTGCCCTTTGTACA-CACCGCCCGTCGCTACTACCGATTGAATGGCTTAGTGAGGCCCTCGGATTGGATTTCGGAAGCTGGAAA-CAGCATCTGATCTTCGAG-AAGTTGGTCAAACTTGGTCATTTAGAGGAAGTAAAAGTCGTAACAAGGTTTCCGTAGGTGAACCTGCGGAAGGATCATTAAT-AAACGT-----------------GATTCGG-------------------------CGAAA--------------------------CCGT--------------------------TA-AGGTTTT-----------------------------GCG--AAAAAC---------TATTGTATTTAAAAC-CTTCACACTT------------ATAAACGAAA--TAATTTTTTTATTATAAA------AAAATAA-----------AAAAGATCACTTTCAACAACGGATCTCTTGGCTCTCGCATCGATGAAGAACGTAGCGAATTGCGATAAGTAATGTGAATTGCAGAA-TTCCGTGAATCATCGAATCTTTGAACGCAAATTGCACTCTCTGGTATCCC-GGAGAGTATGCCTGTTTGAGGGTCGGTAAAATG-AAATATC-GA-TG--------TGTTGC--T------TTTTTGCAACA---TTTCGGAAT-TGGG-TTAAC--------TTGATC-------------CT---CAAGTGACCT-AAAA-TTCATT-------ACTTC-GGTATGA----------TTAACGTA-TTTAATT-----------------------ATTTC--------G--TTTGAAT--GCT-G----AATTATATTAGAT-GTGACTATT-TAAT------------------------A---TA-GC----ATCACTTCTAT--AA--T---------TTTTTGAA-TTTCGACCTCAAATCAGGTAAGAGTACCCGCTGAACTTAAGCATATCAATAAGC-GGAGGAAAAGAAAATAACAATGATT-CCCTTAGTAACTGCGAGTGAA-GAGGGATAAGCTCAAA-TTTTAAAT-CTG-TTAGG-TTTTACCTGACCG-AGTTGTAATTTGAAGAAACGTTTT-CGCGTGT-GTTTGATCGGCCCAAGTCCTTT-GGGATGAGGCATCACGGGA-GGGTGATAAT-CCCGTAC--GGCC--T--------TCATTGCGCGTATACGATACG-TTTTCAAAGAGTCAAGTT-GTTTGGGGATTGCAGCTTAAAAT--GGG-AGGTAAATTT-CTCCTAAGGCTAAATATTGGCGAGAGACCGATAGCGAACAAGTACC-GT-GAGGGAAAGATGAAAAGCACTTTGAAAAGAGAGTTAAATAGTAC-GTGAAATTGTTGAAAGGGAAACGATTGAAGCCAGTCGTA-CCGACGGAGAATCAGCTT-TTGGGTGTGCGTGATGCGGGTATT-CGGGGAGT-TTAAAA-GCCCTCTTGTGCTTGCA-GTCGCGTGCCACTGGGGCGCACTTCTTCGTGTTGGTAGGTTAACATCAA-TTTTGGACGTTATAAAATGATCGG-AGGAATGTAGCTTCGATTTT---TCGAAGTGTTATAGCCTTTGGTAA-ATGTGACGACC--GGGATTGAGGATTGCAACGAATG-C-TTTTTTGGCTATCCGTCTGGCCTCTGATG-GTTTCTTTGGGATCGAAAGCGTGCTTACGAT-TTCAAAG-CTGGCTGTCAAAAGGTTAGAACGCGATTAAA-TTCGTTAAGGATGTTGA-CGTAATGGCTTTAAACGACCCGTCTTGAAACACGGACCAAGGAGTCTAACATATATGCGAGTGTT010100110010000000010-------0-100--0------0----0-----1--0-010---10----0100000-0000000--01------001000010----------0------0000000000001-000000000000000000000000010-0000-0----00-0------1--------100100000100001001---1---000-00100-0000000000010--0000--000--1011-10----000000-------01----00--0001--1100000001-0--000100000000001------00001000000---1--0-0---0000--0001-00--000000-10001-100001000--00-000000100010000000000001-0-00----1--10001---01000-010-00000010----00010000010011111001001100100010111--11-----000001101-11110011010000001001000001000010000000110001--1100101010110110
>Kamienskia_perpusilla_KJ564143
GCTCTTCAACGAGGAATCCCTAGTAAGCACAAGTCATCAGCTTGTGCTGATTACGTCCCTGCCCTTTGTACA-CACCGCCCGTCGCTACTACCGATTGAATGGCTTAGTGAGGCCCTCGGATTGGATTTCGGAAGCTGGAAA-CAGCATCTGATCTTCGAG-AAGTTGGTCAAACTTGGTCATTTAGAGGAAGTAAAAGTCGTAACAAGGTTTCCGTAGGTGAACCTGCGGAAGGATCATTAAT-AAACGT-----------------GATTCGG-------------------------CGAAA--------------------------CCGT--------------------------TA-AGGTTTT-----------------------------GCG--AAAAAC---------TATTGTATTTAAAAC-CTTCACACTT------------ATAAACGAAA--TAATTTTTTTATTATAAA------AAAATAA-----------AAAAGATCACTTTCAACAACGGATCTCTTGGCTCTCGCATCGATGAAGAACGTAGCGAATTGCGATAAGTAATGTGAATTGCAGAA-TTCCGTGAATCATCGAATCTTTGAACGCAAATTGCACTCTCTGGTATCCC-GGAGAGTATGCCTGTTTGAGGGTCGGTAAAATG-AAATATC-GA-TG--------TGTTGCT-T------TTTTTGCAACA---TTTCGGAAT-TGGG-TTAAC--------TTGATC-C----------TCT---CAAGTGACCT-AAAA-TTCATT-------ACTTC-GGTATGA----------TTAACGTA-TTTAATT-----------------------ATTTC--------G-TTTTGAAT--GCC-G----AAAATTATTAGAT-GTGACTATT-TAACA-----------------------A---TA-GC----ATCACCTTCAT--AA-TT---------TTTTTGAA-TTTCGACCTCAAATCAGGTAAGAGTACCCGCTGAACTTAAGCATATCAATAAGC-GGAGGAAAAGAAAATAACAATGATT-CCCCTAGTAACTGCGAGTGAA-GAGGGATAAGCTCAAA-TTTTAAAT-CTG-TTAGG-TTTTACCTGACCG-AGTTGTAATTTGAAGAAACGTTTT-CGCGTGT-GTTTGATCGGCCCAAGTCCTTT-GGGATGAGGCATCAC-GGA-GGGTGATAAT-CCCGTAC--GGCC--G--------TCATTGCACGTATACGATACG-TTTTCAAAGAGTCAAGTT-GTTT-GGGATTGCAGCTTAAAAT--GGG-AGGTAAATTT-CTCCTAAGGCTAAATATTGGCGAGAGACCGATAGCGAACAAGTACC-GT-GAGGGAAAGATGAAAAGCACTTTGAAAAGAGAGTTAAATAGTAC-GTGAAATTGTTGAAAGGGAAACGATTGAAGCCAGTCGTA-CCGACGGAGAATCAGCTT-TTGGGTGTGCGTGATGCGGGTATT-CGGGGAGT-TTAAAA-GCCCTCTTGTGCTTGCA-GTCGCATGCTACTGGGGCGCACTTCTTCGTATTGGTAGGTTAACATCAA-TTTTGGACGTTATAAAATGACTGG-AGGAATGTAGCTTCGATTTT---TCGAAGTGTTATAGCCTTTGGTAA-ATGTGACGACC--GGGATTGAGGATTGCAACGAATG-C--TTTTTGGCTATCCGTCTGACCTCTGATG-GTTTCTTTGGGATCGAAAGCGTGCTTACGAC-TTCAAAG-CTGGCTGTCAAAAGGTTAGAACGCGATTAAA-TTCGTTAAGGATGTTGA-CGTAATGGCTTTAAACGACCCGTCTTGAAACACGGACCAAGGAGTCTAACATATATGCGAGTGTT010100110010000000010-------0-100--0------0----0-----1--0-010---10----0100000-0000000--01------001000010----------0------0000000000001-000000000000000000000000010-0000-0----00-0------1--------100100000100001001---1---00000000010000000000010--0000--000--1011-10----00000000000010001--000-0001--1100000001-0--000100000000001------00001000000---1--0-0---0000--0001-00--000000100001-100001000--00-00000010001000000000000010-00----1--10001---01000-000100000010----00010000010011111001001100100011111--11-----000001111-11110011010000001001000001000010000000110001--110011-010110110
>Kamienskia_perpusilla_KJ564144
GCTCTTTAACGAGGAATCCCTAGTAAGCACAAGTCATCAGCTTGTGCTGATTACGTCCCTGCCCTTTGTACA-CACCGCCCGTCGCTACTACCGATTGAATGGCTTAGTGAGGCCCTCGGATTGGATTTCGGAAGCTGGAAA-CAGCATCTGATCTTCGAG-AAGTTGGTCAAACTTGGTCATTTAGAGGAAGTAAAAGTCGTAACAAGGTTTCCGTAGGTGAACCTGCGGAAGGATCATTAAT-AAACGT-----------------GATTCGG-------------------------CGAAAA------------------------CCGTT--------------------------TA-AGGTTTT-----------------------------GCG--AAAAACT--------TTTTGTATTTAAAAC-CTTCACACTTT-----------GTAAACGAAA--CAATTTTTTTATTATAAA------AAAATAA-----------AAAAGATCACTTTCAACAACGGATCTCTTGGCTCTCGCATCGATGAAGAACGTAGCGAATTGCGATAAGTAATGTGAATTGCAGAA-TTCCGTGAATCATCGAATCTTTGAACGCAAATTGCACTCTCTGGTATCCC-GGAGAGTATGCCTGTTTGAGGGTCGGTAAAATG-AAATATC-GA-TG--------TGTTGC--T------TTTTTGCAACA---TTTCGGAAT-TGGG-TTAAC--------TTGATC-------------CT---CAAGTGACCT-AAAATTTCATT-------ACTTCGGGTATGA----------TTAACGTA-TTTAATT-----------------------ATTTC--------G--TTTGAAT--GCC-G----AATTATATTAGAT-GTGACTATT-TAACA-----------------------A---TA-GC----ATCACCTTCAT--AA-TT---------TTTTTGAA-TTTCGACCTCAAATCAGGTAAGAGTACCCGCTGAACTTAAGCATATCAATAAGC-GGAGGAAAAGAAAATAACAATGATT-CCCCTAGTAACTGCGAGTGAA-GAGGGACAAGCTCAAA-TTTTAAAT-CTG-TTAGG-TTTTACCTGACCG-AGTTGTAATTTGAAGAAACGTTTT-CGCGTGT-GTTTGATCGGCCCAAGTCCTTT-GGGATGAGGCATCAC-GGA-GGGTGATAAT-CCCGTAC--GGCC--G--------TCATTGCACGTATACGATACG-TTTTCAAAGAGTCAAGTT-GTTTGGGGATTGCAGCTTAAAAT--GGG-AGGTAAATTT-CTCCTAAGGCTAAATATTGGCGAGAGACCGATAGCGAACAAGTACC-GT-GAGGGAAAGATGAAAAGCACTTTAAAAAGAGAGTTAAATAGTAC-GTGAAATTGTTGAAAGGGAAACGATTGAAGCCAGTCGTA-CCGACGGAGAATCAGCTT-TTGGA-GTGCGTGATGCGGGTATT-CGAGGAGT-TTAAAA-GCCCTCTTGTGCTTGCA-GTCGCATGCTACTGGGGCGCACTTCTTCGTATTGGTAGGTTAACATCAA-TTTTGGACGTTATAAAATGACTGG-AGGAATGTAGCTTCGATTTT---TCGAAGTGTTATAGCCTTTGGTAA-ATGTGACGACC--GGGATTGAGGATTGCAACGAATG-C--TTTTTGGCTATCCGTCTGACCTCTGATG-GTTTCTTTGGGATCGAAAGCGTGCTTACGAC-TTCAAAG-CTGGCTGTCAAAAGGTTAGAACGCGATTAAA-TTCGTTAAGGATGTTGA-CGTAATGGCTTTAAACGACCCGTCTTGAAACACGGACCAAGGAGTCTAACATATATGCGAGTGTT010100110010000000010-------000001-0------0--000-----1--0-010---10----0100000-00000000000-1----0010000000000001---0------0000000000001-000000000000000000000000010-0000-0----00-0------1--------100100000100001001---1---000-00100-0000000000010--0000--000--1011-10----000000-------01----00--0001--1000000001-0--000000000000001------00001000000---1--0-0---0000--0001-00--000000-10001-100001000--00-00000010001000000000000010-00----1--10001---01000-000100000010----00010000010011111001001100100011111--11-----000001101-11110011010100001001000001000010000000110001--110011-010110110
>Microkamienskia_peruviana_MK903008
GCTCTTCAACGAGGAATCCCTAGTAAGCACAAGTCATCAGCTTGTGCTGATTACGTCCCTGCCCTTTGTACA-CACCGCCCGTCGCTACTACCGATTGAATGGCTTAGTGAGGCCTTCGGATTGGATTTCGGAAGCTGGAAA-CAGCATCTGATTTTCGAG-AAGTTGGTCAAACTTGGTCATTTAGAGGAAGTAAAAGTCGTAACAAGGTTTCCGTAGGTGAACCTGCGGAAGGATCATTAATAAAACGT-----------------GATTCGG-------------------------CGAGA--------------------------CCGT--------------------------TA-AGGTTTC-----------------------------GCG--AAAAAC----------TTTGTATTTAAAAC-CTTCACTCTTT-----------GTAAAAAAAAC-AAATTTTTTTATTACAAAAA---AAAAATAA---------AAAAAAGATCACTTTCAACAACGGATCTCTTGGCTCTCGCATCGATGAAGAACGTAGCGAATTGCGATAAGTAATGTGAATTGCAGAA-TTCCGTGAATCATCGAATCTTTGAACGCAAATTGCACTCTCTGGTATCCC-GGAGAGTATGCCTGTTTGAGGGTCGGTAAAATG-AAACGTC-GG-CG--------TGTCGC---------TTTTGCGGACA---CCTCGGAAT-TGGG-TTAAC--------TTGATC-------------CT---CAAGTGACCT-AAAATTCATTT-------ACCTTCGGTATGA---------TTTAACGTA-TTTAATT-----------------------ATTTC--------G-TTTTGAAT--GCC-GA---AACTGTATTAGATGGTGACCACT-TTGAC-----------------------G---TG-GC---GATCACCTCTAT--AAATT---------CTTTTGAA-TTTCGACCTCAAATCAGGTAAGAGTACCCGCTGAACTTAAGCATATCAATAAGC-GGAGGAAAAGAAAATAACAATGATT-CCCCTAGTAACTGCGAGTGAA-GAGGGACAAGCTCAAA-TTTTAAAT-CTG-TTAGG-TTTTACCTGGCCG-AATTGTAATTTGAAGAAGTGTTTT-C-CGCGT-GTTTGATCGGCCCAAGTCCTTT-GGGATGAGGCATCAT-GGA-GGGTGACAAT-CCCGTAC--GGCC--G--------TCATCGCACGTGTACGATACA-CTCTCAAAGAGTCAAGTT-GTTT-GGGATTGCAGCTTAAAAT--GGG-AGGTAAATTT-CTCCTAAGGCTAAATACCGGCGAGAGACCGATAGCGAACAAGTACC-GT-GAGGGAAAGATGAAAAGCACTTTGAAAAGAGAGTTAAATAGTAC-GTGAAATTGTTGAAAGGGAAACGATTGAAGCCAGTCGTA-CCTACGGAGAATCAACCC-TTGGG-GTGCGTGATGCGGGTATT-CGAGGAGC-CTAAAA-GCCCTCTTGTGCTTGCA-GTCGCGTGCTACTTGGGCGCACTTCTTCGTATTGGTAGGTTAACATCAA-TTCTGGACGTTATAAAATGACTGG-GGGAATGTAGCTTCGATTTT---TCGAAGTGTTATAGCCTTTGGTAG-ATGTAACGACC--GGGATTGAGGATTGCAACGAATG-C--TTTTTGGCTATCCGTCTGGCCTCTGATG-GTTTCCTTGGGGTCGAAAGCTTGCTTACGGC-TTCATGG-CTGGCTGTCAAAAGGTTAGAACGCGATTAAA-TTCGTTAAGGATGTTGA-CGTAATGGCTTTAAACGACCCGTCTTGAAACACGGACCAAGGAGTCTAACATATGTGCGAGTGTT010100100010000000010-------0-100--0------0----0-----1--0-010---10----0100000-0000000--1-------0010000000000001---0------00000000000001000000000000000000000000000000000001000000----010-0-00---100100000100001001---1---000-01-00-00----00000-0--0000--000--1011-10----000000-------01----00--0001--1000000001-0--0000000000000001-----00001000000---1--0-0---0000--0001-00--000000100001-1000000001-00-00000000001000000000000010-00----1--100001--01000-000000000010----00010000010011111001001101100011111--11-----000001111-11110011010100001001000001000010000000110001--110011-010110110
>Microkamienskia_peruviana_MK903006
TTTCTTCAACGAGGAATCCCTAGTAAGCACAAGTCATCAGCTTGTGCTGATTACGTCCCTGCCCTTTGTACA-CACCGCCCGTCGCTACTACCGATTGAATGGCTTAGTGAGGCCTTCGGATTGGATTTCGGAAGCTGGAAA-CAGCATCTGATTTTCGAG-AAGTTGGTCAAACTTGGTCATTTAGAGGAAGTAAAAGTCGTAACAAGGTTTCCGTAGGTGAACCTGCGGAAGGATCATTAATAAAACGT-----------------GATTCGG-------------------------CGAGA--------------------------CCGT--------------------------TA-AGGTTTC-----------------------------GCG--AAAAAC----------TTTGTATTTAAAAC-CTTCACTCTTT-----------GTAAAAAAAAC-AAATTTTTTTATTACAAAAA----AAAATAA---------AAAAAAGATCACTTTCAACAACGGATCTCTTGGCTCTCGCATCGATGAAGAACGTGGCGAATTGCGATAGGTAATGTGAATTGCAGAA-TTCCGTGAATCATCGAATCTTTGAACGCAAATTGCACTCTCTGGTATCCC-GGAGAGTATGCCTGTTTGAGGGTCGGTAAAATG-AAACGTC-GG-CG--------TGTCGC---------TTTTGCGGACA---CCTCGGAAT-TGGG-TTAAC--------TTGATC-------------CT---CAAGTGACCT-AAAATTCATTT-------ACCTTCGGTATGA---------TTTAACGTA-TTTAATT-----------------------ATTTC--------G-TTTTGAAT--GCC-GA---AACTGTATTAGATGGTGACCACT-TTGAC-----------------------G---TG-GC---GATCACCTCTAT--AAATT---------CTTTTGAA-TTTCGACCTCAAATCAGGTAAGAGTACCCGCTGAACTTAAGCATATCAATAAGC-GGAGGAAAAGAAAATAACAATGATT-CCCCTAGTAACTGCGAGTGAA-GAGGGACAAGCTCAAA-TTTTAAAT-CTG-TTAGG-TTTTACCTGGCCG-AATTGTAATTTGAAGAAGTGTTTT-C-CGCGT-GTTTGATCGGCCCAAGTCCTTT-GGGATGAGGCATCAT-GGA-GGGTGACAAT-CCCGTAC--GGCC--G--------TCATCGCACGTGTACGATACA-CTCTCAAAGAGTCAAGTT-GTTT-GGGATTGCAGCTTAAAAT--GGG-AGGTAAATTT-CTCCTAAGGCTAAATACCGGCGAGAGACCGATAGCGAACAAGTACC-GT-GAGGGAAAGATGAAAAGCACTTTGAAAAGAGAGTTAAATAGTAC-GTGAAATTGTTGAAAGGGAAACGATTGAAGCCAGTCGTA-CCTACGGAGAATCAACCC-TTGGG-GTGCGTGATGCGGGTATT-CGAGGAGC-CTAAAA-GCCCTCTTGTGCTTGCA-GTCGCGTGCTACTTGGGCGCACTTCTTCGTATTGGTAGGTTAACATCAA-TTCTGGACGTTATAAAATGACTGG-GGGAATGTAGCTTCGATTTT---TCGAAGTGTTATAGCCTTTGGTAG-ATGTAACGACC--GGGATTGAGGATTGCAACGAATG-C--TTTTTGGCTATCCGTCTGGCCTCTGATG-GTTTCCTTGGGGTCGAAAGCTTGCTTACGGC-TTCATGG-CTGGCTGTCAAAAGGTTAGAACGCGATTAAA-TTCGTTAAGGATGTTGA-CGTAATGGCTTTAAACGACCCGTCTTGAAACACGGACCAAGGAGTCTAACATATGTGCGAGTGTT010100100010000000010-------0-100--0------0----0-----1--0-010---10----0100000-0000000--1-------0010000000000001---0------0000000000000100000000000000000000000000000000001---00-0----010-0-00---100100000100001001---1---000-01-00-00----00000-0--0000--000--1011-10----000000-------01----00--0001--1000000001-0--0000000000000001-----00001000000---1--0-0---0000--0001-00--000000100001-1000000001-00-00000000001000000000000010-00----1--100001--01000-000000000010----00010000010011111001001101100011111--11-----000001111-11110011010100001001000001000010000000110001--110011-010110110
>Microkamienskia_peruviana_MK903007
GCTCTTGAACGAGGAATCCCTAGTAAGCACAAGTCATCAGCTTGTGCTGATTACGTCCCTGCCCTTTGTACA-CACCGCCCGTCGCTACTACCGATTGAATGGCTTAGTGAGGCCTTCGGATTGGATTTCGGAAGCTGGAAA-CAGCATCTGATTTTCGAG-AAGTTGGTCAAACTTGGTCATTTAGAGGAAGTAAAAGTCGTAACAAGGTTTCCGTAGGTGAACCTGCGGAAGGATCATTAATAAAACGT-----------------GATTCGG-------------------------CGAGA--------------------------CCGT--------------------------TA-AGGTTTC-----------------------------GCG--AAAAAC----------TTTGTATTTAAAAC-CTTCACTCTTT-----------GTAAAAAAAAC-AAATTTTTTTATTACAAAAA----AAAATAA---------AAAAAAGATCACTTTCGACAACGGATCTCTTGGCTCTCGCATCGATGAAGAACGTAGCGAATTGCGATAAGTAATGTGAATTGCAGAA-TTCCGTGAATCATCGAATCTTTGAACGCAAATTGCACTCTCTGGTATCCC-GGAGAGTATGCCTGTTTGAGGGTCGGTAAAATG-AAACGTC-GG-CG--------TGTCGC---------TTTTGCGGACA---CCTCGGAAT-TGGG-TTAAC--------TTGATC-------------CT---CAAGTGACCT-AAAATTCATTT-------ACCTTCGGTATGA---------TTTAACGTA-TTTAATT-----------------------ATTTC--------G-TTTTGAAT--GCC-GA---AACTGTATTAGATGGCGACCACT-TTGAC-----------------------G---TG-GC---GATCACCTCTAT--AAATT---------CTTTTGAA-TTTCGACCTCAAATCAGGTAAGAGTACCCGCTGAACTTAAGCATATCAATAAGC-GGAGGAAAAGAAAATAACAATGATT-CCCCTAGTAACTGCGAGTGAA-GAGGGACAAGCTCAAA-TTTTAAAT-CTG-TTAGG-TTTTACCTGGCCG-AATTGTAATTTGAAGAAGTGTTTT-C-CGCGT-GTTTGATCGGCCCAAGTCCTTT-GGGATGAGGCATCAT-GGA-GGGTGACAAT-CCCGTAC--GGCC--G--------TCATCGCACGTGTACGATACA-CTCTCAAAGAGTCAAGTT-GTTT-GGGATTGCAGCTTAAAAT--GGG-AGGTAAATTT-CTCCTAAGGCTAAATACCGGCGAGAGACCGATAGCGAACAAGTACC-GT-GAGGGAAAGATGAAAAGCACTTTGAAAAGAGAGTTAAATAGTAC-GTGAAATTGTTGAAAGGGAAACGATTGAAGCCAGTCGTA-CCTACGGAGAATCAACCC-TTGGG-GTGCGTGATGCGGGTATT-CGAGGAGC-CTAAAA-GCCCTCTTGTGCTTGCA-GTCGCGTGCTACTTGGGCGCACTTCTTCGTATTGGTAGGTTAACATCAA-TTCTGGACGTTATAAAATGACTGG-GGGAATGTAGCTTCGATTTT---TCGAAGTGTTATAGCCTTTGGTAG-ATGTAACGACC--GGGATTGAGGATTGCAACGAATG-C--TTTTTGGCTATCCGTCTGGCCTCTGATG-GTTTCCTTGGGGTCGAAAGCTTGCTTACGGC-TTCATGG-CTGGCTGTCAAAAGGTTAGAACGCGATTAAA-TTCGTTAAGGATGTTGA-CGTAATGGCTTTAAACGACCCGTCTTGAAACACGGACCAAGGAGTCTAACATGTATGCGAGTGTT010100100010000000010-------0-100--0------0----0-----1--0-010---10----0100000-0000000--1-------0010000000000001---0------0000000000000100000000000000000000000000000000001---00-0----010-0-00---100100000100001001---1---000-01-00-00----00000-0--0000--000--1011-10----000000-------01----00--0001--1000000001-0--0000000000000001-----00001000000---1--0-0---0000--0001-00--000000100001-1000000001-00-00000000001000000000000010-00----1--100001--01000-000000000010----00010000010011111001001101100011111--11-----000001111-11110011010100001001000001000010000000110001--110011-010110110
>Sclerocarpum_amazonicum_MK036781
GCTCTTAAACGAGGAATCCCTAGTAAGCGCAAGTCATCAGCTTGTGCTGATTACGTCCCTGCCCTTTGTACA-CACCGCCCGTCGCTACTACCGATTGAATGGCTTAGTGAGACCTTCGGATCGTCGGTCGAGGACTGTCAA-AGGTCTTTGGTTGGTGAG-AAGTTGGTCAAACTTGGTCATTTAGAGGAAGTAAAAGTCGTAACAAGGTTTCCGTAGGTGAACCTGCGGAAGGATCATTATTGTACTATAAGATCGTAATTTCAAAATTTTGGTTCT-TTTAA---------------GAAATTATCCTGTTA-----------AAATGAAAT--------------------------TA-CGATCAT------------------------TTAGTACATCCTTAACAG-----GAGCAAATATTTAAAAC--CCAACTCTA------------TGAAAT------CTAATTATTTTTTTTACGT-----AAAGTAAATTAA----AAAAAAGATCACTTTCAACAACGGATCTCTTGGCTCTCGCATCGATGAAGAACGTAGCGAAGTGCGATAAGTAATGTGAATTGCAGAA-CTCCGTGGATCATCGAATCTTTGAACGCAAATTGCACTCTCTGGCATTCC-GGAGAGTATGCCTGTTTGAGGGTCGTTAAATA--AAAGATC-GATTT--------TGTCGCCTTT-----CGGGGTTGATA--ATATCGGAAT-TGAGCTCATC--TT----TTGAAC-C--TTTCGGG-TAT-GTTAAGAGGCTT-AAAATTGATCG--------TTCATGATAC----GGCTTATA---------CTTAATATATTAAGTCCAT------------------------------------GTC-ATAC-ATTTTTATTAGGTCGTGGTCTAA-TATTAATCAAATGAGA----TAGTTTGAGA--TG-GT---CTTACGACCTAT--AATTC---------ATTTCACG-AAATGACCTCAAATCAGGTAGGAATACCCGCTGAACTTAAGCATATCAATAAGC-GGAGGAAAAGAAAATAACAATGATT-CCCTTAGTAACGGCGAGTGAA-GTGGGAATAGCTCAAA-TTTTAAAT-CCG-TGGTA-----ACCCGACGG-AGTTGTAATTTGAAGAAGCGTTTT-C-GTCGC-CTACGATTAACCTAAGTCCTTT-GGGATAAGGCATCAT-GGA-GGGTGAGAAT-CCCGTAC--GGTT-TA--------TCA-AGGCGGGTC-CGATACG-CTTTCAAAGAGTCGAGTT-GTTT-GGGATTGCAGCTCAAAAT--GGG-AGGTAAATTT-CTCCTAAGGCTAAATATAGGCGAGAGACCGATAGCGAACAAGTACC-GT-GAGGGAAAGATGAAAAGAACCTTGAAAAGGGAGTTAAACAGTAC-GTGAAATTGTTGAAAGGGAAACGATTGAAGTCAGTCGTA-CAGACGGGAAATCAACCT-TTCGA-GCGTGG----------------------------------------GTAGCGATACTCGGGTTCTTTGGGCGTACTTTCTCGCTT-TGTAGGTTAGCGTCGG-TTTCGAACGTTATAAAATGATTGG-AGGAATGTAGCTTCGACCTCG-GCCGAAGTGTTATAGCCTCTGGTAG-ACGTAACGGAC--GGGATCGAGGATTGCAACGGATA-CCCTTATGGGCCATCCGCCTGACCTCTGATGCGTCACTCCGGCGTTGAAAGCTCGCTTACGAT-GTTGGAG-CGTACCTTCAAAAGGTTAGAGCG-GATTAAA-TTCGTTAAGGACGCTGA-CGTAATGGCTTTAAACGACCCGTCTTGAAACACGGACCAAGGAGTCTAACATATATGCGAGTGTT01010010000000000000001001--00000000000000000000000011--0-01001000---00000000000000000000001-0000-100010----------0------001-0000000---000000000000000000000000000-000010----00-0000000000100---100100001-00001000---1---00000000000000000000000-10000--000-100100001001000000000000100001-0001000001100000000--1--0000000--100000000000-1-0-0000000000000000000001------------------------100000000000010000000000100000000000000000001-001-100001--01000-000000000010----000100000100111110---11101100011111-101-----010101111-11110011010101---------------000000100110000011100100000111110
>Sclerocarpum_amazonicum_MK036782
GCTCTTCAACGAGGAATCCCTAGTAAGCGCAAGTCATCAGCTTGTGCTGATTACGTCCCTGCCCTTTGTACA-CACCGCCCGTCGCTACTACCGATTGAATGGCTTAGTGAGACCCTCGGATTGACGATCGAGGACTGTCAA-AGGTCTTTGGTTGGTGAG-AAGTTGGTCAAACTTGGTCATTTAGAGGAAGTAAAAGTCGTAACAAGGTTTCCGTAGGTGAACCTGCGGAAGGATCATTATTGTACTATAAGATCGTAATCTTAAAATTTTGGGACC-TTTAA---------------GAAATTTTCGCGTTA-----------AAATGAAAT--------------------------TA-CGATCAT------------------------TTAGTACATCCTTAACAG-----GAGCATATATTTAAAAC--CCAACTCTA------------TGAAAT------CAAATAATAATATTTACGT-----AAAGTAAATTAA----AAAAAAGATCACTTTCAACAACGGATCTCTTGGCTCTCGCATCGATGAAGAACGTAGCGAAGTGCGATAAGTAATGTGAATTGCAGAA-CTCCGTGGATCATCGAATCTTTGAACGCAAATTGCACTCTCTGGCATTCC-GGAGAGTATGCCTGTTTGAGGGTCGTTAAATA--AAAGATC-GATTT--------TGTCGCCTTT-----CGGGGTTGATA--ATATCGGAAT-TGAGCTCATC--TT----TTGAAC-C--TTTCGGG-TAT-GTTAAGAGGCTT-AAAATTGATCG--------TTTATGATAC----GACTTAAG---------TTTAATACGTTAAGTCCAT------------------------------------GTC-ATAT-ATTTTTATTAGGTCGTGGTCTAG-ATTTGAGTTAATGAGA----TAGCTTACGA--TA-GC---TTCACGACCTAT--AATTC---------ATTTCGCG-AAATGACCTCAAATCAGGTAGGAACACCCGCTGAACTTAAGCATATCAATAAGC-GGAGGAAAAGAAAATAACAATGATT-CCCTTAGTAACGGCGAGTGAA-GTGGGAATAGCTCAAA-TTTTAAAT-CCG-TGGTA-----ACCCGACGG-AGTTGTAATTTGAAGAAGCGTTTT-C-GTCGC-CTACGATTAGCCTAAATCCTTT-GGGATAAGGTATCAT-GGA-GGGTGAGAAT-CCCGTAT--GGCT-TA--------TCA-AGGCGGGTC-CGATACG-CTTTCAAAGAGTCGAGTT-GTTT-GGGATTGCAGCTCAAAAT--GGG-AGGTAAATTT-CTCCTAAGGCTAAATATAGGCGAGAGACCGATAGCGAACAAGTACC-GT-GAGGGAAAGATGAAAAGAACCTTGAAAAGGGAGTTAAACAGTAC-GTGAAATTGTTGAAAGGGAAACGATTGAAGTCAGTCGTA-CAGACGGGAAATCAACCT-TTCGA-GCGTGG----------------------------------------GTAGCGATACTCGGGTTCTTTGGGCGTACTTTCTCGCTT-TGTAGGTTAGCGTCGG-TTTCGAACGTTATAAAATGATTGG-AGGAATGTAGCTTCGACCTCG-GCCGAAGTGTTATAGCCTCTGGTAG-ACGTAACGGAC--GGGATCGAGGATTGCAACGGATA-CCCTTATGGGCCATCCGCCTGACCTCTGATGCGTCACTCCGGCGTTGAAAGCTCGCTTACGAT-GTTGGAG-CGTACCTTCAAAAGGTTAGAGCG-GATTAAA-TTCGTTAAGGACGCTGA-CGTAATGGCTTTAAACGACCCGTCTTGAAACACGGACCAAGGAGTCTAACATATATGCGAGTGTT01010010000000000000001001--00000000000000000000000011--0-01001000---00000000000000000000001-0000-100010----------0------001-0000000---000000000000000000000000000-000010----00-0000000000100---100100001-00001000---1---00000000000000000000000-10000--000-100100001001000000000000100001-0001000001100000000--1--0000000--100000000000-1-0-0000000000000000000001------------------------100000000000010000000000100000000000000000001-001-100001--01000-000000000010----000100000100111110---11101100011111-101-----010101111-11110011010101---------------000000100110000011100100000111110
>Sclerocarpum_amazonicum_MK036783
GCTCTTCAACGAGGAATCCCTAGTAAGCGCAAGTCATCAGCTTGTGCTGATTACGTCCCTGCCCTTTGTACA-CACCGCCCGTCGCTACTACCGATTGAATGGCTTAGTGAGACCTTCGGATTGACGATCGAGGACTGTCAA-AGGTCTTTGGTTGGTGAG-AAGTTGGTCAAACTTGGTCATTTAGAGGAAGTAAAAGTCGTAACAAGGTTTCCGTAGGTGAACCTGCGGAAGGATCATTATCGTACTATAAGATCGTAATCTTAAAATTTTGGGGGT-TTTAA---------------GAAATTTTCGCGTTA-----------AAATGAAAT--------------------------TA-CGATCAT------------------------TTAGTACATCCTTAACAG-----GAGCATATACTTAAAAC--CCAACTCTA------------CGAAAT------TCAAATAATTATTTTCTAT-----TAAGTAAATTAA----GAAAAAGATCACTTTCAACAACGGATCTCTTGGCTCTCGCATCGATGAAGAACGTAGCGAAGTGCGATAAGTAATGTGAATTGCAGAA-CTCCGTGGATCATCGAATCTTTGAACGCAAATTGCACTCTCTGGCATTCC-GGAGAGTATGCCTGTTTGAGGGTCGTTAAATA--AAAGATC-GATTT--------TGTCGCCTTT-----CGGGGTTGATA--ATATCGGAAT-TGAGCTCATC--TT----TTGAAC-C--TTTCGGG-TAT-GTTAAGAGGCTT-AAAATTGATCG--------TTCATGATAC----GGCTTATA---------CTTAATATATTAAGTCCAT------------------------------------GTC-ATAC-ATTTTTATTAGGTCGTGGTCTAA-TATTAATCAAATGAGA----TAGTTTGAGA--TG-GT---CTTACGACCTAT--AATTC---------ATTTCACG-AAATGACCTCAAATCAGGTAGGAATACCCGCTGAACTTAAGCATATCAATAAGC-GGAGGAAAAGAAAATAACAATGATT-CCCTTAGTAACGGCGAGTGAA-GTGGGAATAGCTCAAA-TTTTAAAT-CCG-TCGCA-----ACCCGATGG-AGTTGTAATTTGAAGAAGCGTTTT-C-GTCGT-CTACGATTAGCCTAAATCCTTT-GGGATAAGGTATCAT-GGAGGGGTGAGAAT-CCCGTAT--GGGT-TA--------TCA-AGGCGGGCCCCGATACG-CTTTCAAAGAGTCGAGTT-GTTT-GGGATTGCAGCTCAAAAT--GGGAAGGTAAATTTCCTCCTAAGGCTAAATATAGGCGAGAGACCGATAGCGAACAAGTACC-GT-GAGGGAAAGATGAAAAGAACCTTGAAAAGGGAGTTAAACAGTAC-GTGAAATTGTTGAAAGGGAAACGATTGAAGTCAGTCGTA-CAGACGGGAAATCAACCT-TTCGA-GCGTGG----------------------------------------GTAGCGATACTCGGGTTCTTTGGGCGTACTTTCTCGCTT-TGTAGGTTAGCGTCGG-TTTCGAACGTTATAAAATGATTGG-AGGAATGTAGCTTCGACCTCG-GCCGAAGTGTTATAGCCTCTGGTAG-ACGTAACGGAC--GGGATCGAGGATTGCAACGGATA-CCCTTATGGGCTATCTGCCTGACCTCTGATGCGTCACTCCGGCGTTGAAAGCTTGCTTACGAT-GTTGGAG-CGTACGTTCAAAAGGTTAGAGCG-GATTAAA-TTCGTTAAGGACGCTGA-CGTAATGGCTTTAAACGACCCGTCTTGAAACACGGACCAAGGAGTCTAACATATGTGCGAGTGTT01010010000000000000001001--00000000000000000000000011--0-01001000---00000000000000000000001-0000-100010----------0------001-0000000---000000000000000000000000000-000010----00-0000000000100---100100001-00001000---1---00000000000000000000000-10000--000-100100001001000000000000100001-0001000001100000000--1--0000000--100000000000-1-0-0000000000000000000001------------------------100000000000010000000000100000000000000000001-001-100001--01000-000000000010----000100000100111110---11101100011011-101-----010001111-00110011010101---------------000000100110000011100100000111110
