# Supplementary material for: New Glomeromycotan Taxa, Dominikia glomerocarpica sp. nov. and Epigeocarpum crypticum gen. nov. et sp. nov. From Brazil, and Silvaspora gen. nov. From New Caledonia
Source: Front Microbiol. 2021 Apr 23;12:655910. doi: 10.3389/fmicb.2021.655910 (PMC8102679; doi:10.3389/fmicb.2021.655910)
Supplement: Supplementary file 5 [file Data_Sheet_2.FASTA]

>R_neocaledonicum_6
-----------------------------------------------------------------------------------------------------------------------------------------------------------------------------------------------------------------------------------------------------------------------------------------------------------------------------------------------------------------------------------------------------------------------------------------------------------------------------------------------------------------------------------------------------------------------------------------------------------------------------------------------------------------------------------------------------------------------------------------------------------------------------------------------------------------------------------------------------------------------------------------------------------------------------------------------------------------------------------------------------------------------------------------------------------------------------------------------------------------------------------------------------------------------------------------------------------------------------------------------------------------------------------------------------------------------------------------------------------------------------------------------------------------------------------------------------------------------------------------------------------------------------------------------------gctcgtcctgattggatgatcataacagttcttcctgtacctccaccacctgttcgtcctagtattcaaatggacggaacaagtaggggtgaagatgatttaactcataagttgtcagacattctaaaggctaatcaaaatttacgacgttacgattctgacggttctccggctcacgttgttagtgaattcgaagcattactacagg-tactt-atttatctatttggctgag--ttaaagaagtttttctggttaagt-ata-ttattc-gca-ttatat-------------------------------------------------------------------------------------------------------------------------------taaaa-ttgctac--------------------------ttttgctgtatatagtttcattgcgcaacttatatggataatgaaatggctggtcaaccacaagcattacaaaaatctggtagaccattaaaatcaattcgggcacgccttaagggtaaagaaggacgtcttcgtggaaatttaatgggtaaacgtgtagacttttctgcccgtacagttattacaggagatcctaatatatcaatagatgaagttggagtcccaaaaagtatagcttcaaatttgactttccctgaaatagtgacaccatttaatgttgatctactgcaagaacttgtaaaaaatggcccttcgatacacccaggggctaaatatgttattagagatactggagaacgtatagatctgaaacatacttcgggaacaaatgta---gtacgattacagaatggttggaaagttgaacgacatattaataatggtgatattattatatttaatcgtcaaccttctttgcgtaaaatgtcaatgatgggacacaaagttcgcgtgatgccattttcaactttccgtcttaatctttctgtaacgacaccatataatgctgactttgatggggatgaaatgaatatgcacataccacaatcagtcgaaactaaagctgagattaaagagatatgtatggtaccaaaacaaatcgt-----------------------------------------------------------------------------------------------------------------------------------------------------------------------------------------------------------------------------------------------------------------------------------------------------------------------------------------------------------------------------------------------------------------------------------------------------------------------------------------------------------------------------------------0-----------1100000010-0000000000000001010100001000100-0010010------000001-
>R_neocaledonicum_7
-----------------------------------------------------------------------------------------------------------------------------------------------------------------------------------------------------------------------------------------------------------------------------------------------------------------------------------------------------------------------------------------------------------------------------------------------------------------------------------------------------------------------------------------------------------------------------------------------------------------------------------------------------------------------------------------------------------------------------------------------------------------------------------------------------------------------------------------------------------------------------------------------------------------------------------------------------------------------------------------------------------------------------------------------------------------------------------------------------------------------------------------------------------------------------------------------------------------------------------------------------------------------------------------------------------------------------------------------------------------------------------------------------------------------------------------------------------------------------------------------------------------------------------------------------gctcgtcctgattggatgatcataacagttcttcctgtacctccaccacctgttcgtcctagtattcaaatggacggaacaagtaggggtgaagatgatttaactcataagttgtcagacattctaaaggctaatcaaaatttacgacgttacgattctgacggttctccggctcacgttgttagtgaattcgaagcattactacagg-tactt-atttatctatttggttgag--ttaaagaagtttttctggttaagt-ata-ttattc-gca-ttatat-------------------------------------------------------------------------------------------------------------------------------taaaa-ttgctac--------------------------ttttgctgtatatagtttcattgcacaacttatatggataatgaaatggctggtcaaccacaagcattacaaaaatctggtagaccattaaaatcaattcgggcacgccttaagggtaaagaaggacgtcttcgtggaaatttaatgggtaaacgtgtagacttttctgcccgtacagttattacaggagatcctaatatatcaatagatgaagttggagtcccaaaaagtatagcttcaaatttgactttccctgaaatagtgacaccatttaatgttgatctactgcaagaacttgtaaaaaatggcccttcgatacacccaggggctaaatatgttattagagatactggagaacgtatagatctgaaacatacttcgggaacaaatgta---gtacgattacagaatggttggaaagttgaacgacatattaataatggtgatattattatatttaatcgtcaaccttctttgcataaaatgtcaatgatgggacacaaagttcgcgtgatgccattttcaactttccgtcttaatctttctgtaacgacaccatataatgctgactttgatggggatgaaatgaatatgcacataccacaatcagtcgaaactaaagctgagattaaagagatatgtatggtaccaaaacaaatcgt-----------------------------------------------------------------------------------------------------------------------------------------------------------------------------------------------------------------------------------------------------------------------------------------------------------------------------------------------------------------------------------------------------------------------------------------------------------------------------------------------------------------------------------------0-----------1100000010-0000000000000001010100001000100-0010010------000001-
>R_silesianum_114
-----------------------------------------------------------------------------------------------------------------------------------------------------------------------------------------------------------------------------------------------------------------------------------------------------------------------------------------------------------------------------------------------------------------------------------------------------------------------------------------------------------------------------------------------------------------------------------------------------------------------------------------------------------------------------------------------------------------------------------------------------------------------------------------------------------------------------------------------------------------------------------------------------------------------------------------------------------------------------------------------------------------------------------------------------------------------------------------------------------------------------------------------------------------------------------------------------------------------------------------------------------------------------------------------------------------------------------------------------------------------------------------------------------------------------------------------------------------------------------------------------------------------------------------------------gctcgtcctgattggatgatcataacagttctccctgtacctcctccgcctgttcgtcccagtattcaaatggacggaacaagcagaggagaagatgatttaactcataaattgtcagacatattaaaggctaatcaaaatttacgacgttatgaatctgacggttctccggctcatgttgttagtgaattcgaagctctattacagg-tactt-atttgtctattttaattta--ct----------------aaaatg-tta-ttattccaca-ttatac-------------------------------------------------------------------------------------------------------------------------------taaaa-ttgccac---------------------------ctttctgtatatagtttcattgtgcaacttatatggataatgagatggctggtcaaccacaagcattacaaaaatctggtagacctttaaaatcaattagagcacgtctcaagggcaaagaaggacgtcttcgtggaaatctaatgggtaaacgtgtagacttttctgctcgtacagtcattacgggagatccgaatatatcagtagatgaagttggagttccaaaaagtatagcttcaaatttaacttttcctgaaatagtgacaccgtttaatgttgatctactgcaagaacttgtaaaaaatggcccttcagtacatcctggagctaaatatgttattagagatactggagaacgtatagatctgaaacatacttcaggtacaaatgta---gtacgattacagaatggttggaaagttgaacgacatatcaataatggtgacattattatatttaatcgtcaaccgtctttgcataaaatgtcaatgatgggtcacaaagttcgtgtgatgccattttcaactttccgtcttaatctttctgtaacatcaccatataatgctgattttgatggagatgaaatgaatatgcacataccgcaatcagtcgaaactaaagctgagattagggagatatgtatggtaccaaaacaaatcgt-----------------------------------------------------------------------------------------------------------------------------------------------------------------------------------------------------------------------------------------------------------------------------------------------------------------------------------------------------------------------------------------------------------------------------------------------------------------------------------------------------------------------------------------0-----------1100000010-1-0-0-00--000-01010000001000100-00100-1------000001-
>R_silesianum_111
-----------------------------------------------------------------------------------------------------------------------------------------------------------------------------------------------------------------------------------------------------------------------------------------------------------------------------------------------------------------------------------------------------------------------------------------------------------------------------------------------------------------------------------------------------------------------------------------------------------------------------------------------------------------------------------------------------------------------------------------------------------------------------------------------------------------------------------------------------------------------------------------------------------------------------------------------------------------------------------------------------------------------------------------------------------------------------------------------------------------------------------------------------------------------------------------------------------------------------------------------------------------------------------------------------------------------------------------------------------------------------------------------------------------------------------------------------------------------------------------------------------------------------------------------------gctcgtcctgattggatgatcataacagttctccctgtacctcctccgcctgttcgtcccagtattcaaatggacggaacaagcagaggagaagatgatttaactcataaatcgtcagacatattaaaggctaatcaaaatttacgacgttatgaatctgacggttctccggctcatgttgttagtgaattcgaagctctattacagg-tactt-atttgtctattttaattta--ct----------------aaaatg-tta-ttattccaca-ttatac-------------------------------------------------------------------------------------------------------------------------------taaaa-ttgccac---------------------------ttttctgtatatagtttcattgtgcaacttatatggataatgagatggctggtcaaccacaagcattacaaaaatctggtagacctttaaaatcaattagagcacgtctcaagggcaaagaaggacgtcttcgtggaaatctaatgggtaaacgtgtagacttttctgctcgtacagtcattacgggagatccgaatatatcagtagatgaagttggagttccaaaaagtatagcttcaaatttaacttttcctgaaatagtgacaccgtttaatgttgatctactgcaagaacttgtaaaaaatggcccttcagtacatcctggagctaaatatgttattagagatactggagaacgtatagacctgaaacatacttcaggtacaaatgta---gtacgattacagaatggttggaaagttgaacgacatatcaataatggtgacattattatatttaatcgtcaaccgtctttgcataaaacgtcaatgatgggtcacaaagttcgtgtgatgccattttcaactttccgtcttaatctttctgtaacatcaccatataatgctgattttgatggagatgaaatgaatatgcacataccgcaatcagtcgaaactaaagctgagattagggagatatgtatggtaccaaaacaaatcgt-----------------------------------------------------------------------------------------------------------------------------------------------------------------------------------------------------------------------------------------------------------------------------------------------------------------------------------------------------------------------------------------------------------------------------------------------------------------------------------------------------------------------------------------0-----------1100000010-1-0-0-00--000-01010000001000100-00100-1------000001-
>Rhizoglomus_dunense_KY555047
cacatagaactagctaaaccagtatttcatataggtaaagtattt---tattaataatatt---tatagttccc----tttttttatccatattcat----------taaaaac--------aaaaaaaaaaagaagt-----ttgaattttacctat-aaaaatattcttaattttcatctgtaaattcttcaattt--------------------------------------------tttattttattttattttttttttttttgt-----------------------attttattttttctactcctttcgtaatttatgtgtatcgttaca-tcgttacaca-aaattcatttttatcacat--------------------c-aagttactg---acgatt----att-------ataatt-aaataggatttcttcctaaagttaaaaaggtcttggagtgtatctgcataaattgctcaaagttgaagacagacgacgtgagttgtcttcttttgtctttgt--gaaatattgatttaattttg-----------------------cgaaaatcaa-tttcaca-tttttattgcaa-ttaa---tattgttctt-atattttcctttatttatcaacttttttttc---------ttctctttctctttcattgtacaaaa--------tttttttg---catttcta-ttgtatatatttaaaat-------------------aaaaaa------------aaa------aactatttcga-----tctttc-aaatgt-tg------cacttttgtatat-aaaaaa-----tttccctaccattt----------------------cctatat---tttatata----------ttatgtgtagtccaatccaaaattttcggtagcacgcaagattcgtgatcctaaacgtcgtctccgtgcagtatgggaaatctgtaagtcaaagatgacatgtgataaaggagaagatccagaaaatgatccagataaaaattcggaatatggagatgactttgttcctaacggccaa---agtagtagtaaaccaattcctcaaagaactgctgcatccacagatgattttggtttaaataaagtaaagaagcctcatggaggttgcggtcatcgtcaacctactattcgcaaagatggtttaaaattatacatgaattttaaaattagagattctgaagtaagaa-acaacaatt------------------------------tttttttttttt----------------------ttgattaycttataaactcat--tcgatct-tccaaattctataggaacaatca---ggtcaagatactagacagatacttacaccggcacaagtttacagcatattcaagaaaatatcatcagaagatttacgtgatttggggttaaatgaagaatacgctcgtcctgattggatgatcataacagttctccctgtacctccaccgcctgttcgccctagtattcaaatggacggaacaagcagaggagaagatgatttaactcataaattgtcagacatattaaaggctaatcaaaatttacgacgttatgagtctgacggttctccggctcacgttgttagtgaattcgaggctttattacaggttactt-atttgtctgtttaatttcg--ttatataattact-----aaatta-ata-ttatttcaca-ttatat-------------------------------------------------------------------------------------------------------------------------------taaaa-ttgctaa---------------------------ttttttgtatatagtttcattgtgcaacttatatggataatgaaatggctggtcagccacaagcactacaaaaatctggtagacctttaaaatcaattagagcacgtctcaagggtaaagaaggacgtcttcgtggaaatttgatgggtaaacgtgtagacttttctgctcgtacagtaattacaggagatcctaatatatcagtagatgaagttggagttccgaaaagtatagcttcaaatttgacttttcctgaaatagtgacaccattcaatgttgatctactgcaagaacttgtaaaaaatggcccttcagtacatcctggagccaaatatgttattagagatactggagaacgtatagatctgaaacatacctcagggactaatgta---gtacgattacagaatggttggaaagttgaacgacatatcaataatggtgatattattatatttaatcgtcaaccgtctttgcataaaatgtcaatgatgggtcataaagttcgtgtgatgccattttcaactttccgtcttaatctttctgtaacgacaccatataatgcagactttgatggggatgaaatgaatatgcacgtaccgcaatcagtcgagactaaagctgagattaaagagatatgtatggtaccaaaacaaatcgtatcacctcaatcaaataagccagtaatgggaattgtccaggacactttatgcggtatccgtaagtttaccaaaagagatacctttttatctaaagatttagtaatgaacattttaatgtgggttaaagattgggatggaaaaattccaactccatgtatcttgaaaccaatacctttatggacgggaaaacaaattttgagtatgatcattcctaaaggtataaattcggacaatttg01--001--000001-0--00000010000-10------010-1000000000001000-----000000100----00000101010--1101-10--100010001---------00-0-010100010010000001000001000000-00-001-----0-0100010001---10---00001----0-000-01101000001---0100010001--0--10001----0100001000001----------0--000010---000000000010--1000000100100000010-00000100--000-01010000001000100-00100-1------0000010
>Rhizoglomus_dunense_KY555048
cacatagaactagctaaaccagtatttcatataggtaaagtattt---tattaataatatt---tatagttccc----tttttttatccatattcat----------taaaaac--------aaaaaaaaaaagaagt-----ttgaattttacctat-aaaaatattcttaattttcatctgtaaattcttcaattt--------------------------------------------tttattttattttattttttttttttttgt-----------------------attttattttttctactcctttcgtaatttatgtgtatcgttaca-tcgttacaca-aaattcatttttatcacat--------------------c-aagttactg---acgatt----att-------ataatt-aaataggatttcttcctaaagttaaaaaggtcttggagtgtatctgcataaattgctcaaagttgaagacagacgacgtgagttgtcttcttttgtctttgt--gaaatattgatttaattttg-----------------------cgaaaatcaa-tttcaca-tttttattgcaa-ttaa---tattgttctt-atattttcctttatttatcaacttttttttc---------ttctctttctctttcattgtacaaaa--------tttttttg---catttcta-ttgtatatatttaaaat-------------------aaaaaa------------aaa------aactatttcga-----tctttc-aaatgt-tg------cacttttgtatat-aaaaaa-----tttccctaccattt----------------------cctatat---tttatata----------ttatgtgtagtccaatccaaaattttcggtagcacgcaagattcgtgatcctaaacgtcgtctccgtgcagtatgggaaatctgtaagtcaaagatgacatgtgataaaggagaagatccagaaaatgatccagataaaaattcggaatatggagatgactttgttcctaacggccaa---agtagtagtaaaccaattcctcaaagaactgctgcatccacagatgattttggtttaaataaagtaaagaagcctcatggaggttgcggtcatcgtcaacctactattcgcaaagatggtttaaaattatacatgaattttaaaattagagattctgaagtaagaa-acaacaat-------------------------------tttttttttttt----------------------ttgattatcttataaactcat--tcgatct-tccaaattctataggaacaatca---ggtcaagatactagacagatacttacaccggcacaagtttacagcatattcaagaaaatatcatcagaagatttacgtgatttggggttaaatgaagaatacgctcgtcctgattggatgatcataacagttctccctgtacctccaccgcctgttcgccctagtattcaaatggacggaacaagcagaggagaagatgatttaactcataaattgtcagacatattaaaggctaatcaaaatttacgacgttatgagtctgacggttctccggctcacgttgttagtgaattcgaggctttattacaggttactt-atttgtcygtttaatttcg--ttatataattact-----aaatta-ata-ttatttcaca-ttatat-------------------------------------------------------------------------------------------------------------------------------taaaa-ttgctaa---------------------------ttttttgtatatagtttcattgtgcaacttatatggataatgaaatggctggtcagccacaagcactacaaaaatctggtagacctttaaaatcaattagagcacgtctcaagggtaaagaaggacgtcttcgtggaaatttgatgggtaaacgtgtagacttttctgctcgtacagtaattacaggagatcctaatatatcagtagatgaagttggagttccgaaaagtatagcttcaaatttgacttttcctgaaatagtgacaccattcaatgttgatctactgcaagaacttgtaaaaaatggcccttcagtacatcctggagccaaatatgttattagagatactggagaacgtatagatctgaaacatacctcagggactaatgta---gtacgattacagaatggttggaaagttgaacgacatatcaataatggtgatattattatatttaatcgtcaaccgtctttgcataaaatgtcaatgatgggtcataaagttcgcgtgatgccattttcaactttccgtcttaatctttctgtaacgacaccatataatgcagactttgatggggatgaaatgaatatgcacgtaccgcaatcagtcgagactaaagctgagattaaagagatatgtatggtaccaaaacaaatcgtatcacctcaatcaaataagccagtaatgggaattgtccaggacactttatgcggtatccgtaagtttaccaaaagagatacctttttatctaaagatttagtaatgaacattttaatgtgggttaaagattgggatggaaaaattccaactccatgtatcttgaaaccaatacctttatggacgggaaaacaaattttgagtatgatcattcctaaaggtataaattcggacaatttg01--001--000001-0--00000010000-10------010-1000000000001000-----000000100----00000101010--1101-10--100010001---------00-0-010100010010000001000001000000-00-001-----0-0100010001---10---00001----0-000-01101000001---0100010001--0--10001----01000010001------------0--000010---000000000010--1000000100100000010-00000100--000-01010000001000100-00100-1------0000010
>Rhizoglomus_intraradices_HG316020
------------------------tttcatataggtaaagtatttttatattagtaatatt---tataattct-----cttttttatttattttcat----------taaaaac----------aaaaaaacagaagt-----ttgaattttacctataaaaaatgtcctttactttcatccataaatccttcaattttttatttattttattttattttattttattttattttattttattttattttattttattttatttttttttgt------------------------attttatctttctactactttcgtaatttatgtgtatcgttaca-tcgttacaca-aaattcacttttatcacat--------------------c-aagttactg---acgatt----att-------ataattaaaataggatttcttcctaaagttaaaaaggtcttggagtgtatctgcataaattgctcaaagttgaagacagacgacgtgagttgtcttcttttgtcattgt--gaaatattgatttaattttg----------------------cgaaaaatcaattttcaca-tttttattgcagtttaa---tattattctt-atattttcctttatttatcaacttttttttctc------tttttttttctctttcgttgtacaaaa------tttttttttg---catttcta-ttgtatatatttaaaat-------------------aaaaaa---------------------aactatttcgatcttctctttcaaaatgt----tgctctttttttgtatat-aaaa-------tttccccatcatttt---------------------cctatatttatttatata----------ttatgtgtagtccaatccaaaattttcggtagcacgcaagattcgtgatcctaaacgtcgtctccgtgcagtttgggaaatctgtaagtcaaagatgatatgtgaaaaaggagaagatccagaaaatgacccagataaaacttcggaatacggagatgactatgttcctaacggccaaagtagtagtagtaagccaattcctcaaaggaccgctacatccacagaagattttggtttaaataaagtaaaaagacctcatggtggctgcggtcatcgacagcctactattcgcaaagatggtttaaaattatatatgaattttaaaattagagattctgaagtaagaa-acacagccatttcc-------------------------tctttttttttta--------------aagattcttgattatcttataaattcgtc-ttgatct-tccaaattctataggaacaatca---ggtcaagatactagacagatacttacaccggcacaagtttacagcatattcaagaaaatatcgtcagaagatttacatgatttggggttaaatgaagaatacgctcgtcctgattggatgatcataacagttctccctgtacctccacctcctgttcgtcctagtattcaaatggacggaacaagcagaggagaagatgatttaactcataaattgtcagacatactaaaggctaatcaaaatttacgacgttatgaatctgatggttctccggctcacgttgttagtgaattcgaagctttattacagg-tattt-atttgtctatttaatttcg--ttatataattatt-----aaaata-ata-ttattc------tacat-------------------------------------------------------------------------------------------------------------------------------taaaa-ttgctgc--------------------------tttttctgtaaatagtttcattgcgcaacttatatggataacgaaatggctggtcagccacaagcattacaaaaatctggtagacctttaaaatcaattagagcacgtctcaagggtaaagaaggacgtcttcgtggaaatttgatgggtaaacgtgtagacttttctgctcgtacagttattacaggagatcctaatatatcagtagatgaagttggagttccgaaaagtatagcttcaaatttgacttttcctgaaatagtgactccatttaatgttgatctactgcaagaacttgtaaaaaatggaccttcagtacatcctggagctaaatatgttattagagatactggagaacgtatagatctgaaacatacttcagggacaaatgta---gtacgattacagaacggttggaaagttgaacgacatatcaataatggtgacattattatatttaatcgtcaaccgtctttacataaaatgtcaatgatgggtcataaagttcgcgtgatgccattttcaactttccgtcttaatctttctgtaacgtcaccttataatgctgactttgatggagatgaaatgaatatgcacgtacctcaatcagtcgaaactaaagctgagattaaagaaatatgtatggtaccaaaacaaatcgtatcacctcaatcaaataagccagtaatgggaattgtccaggacactttatgcggtattcgtaagtttaccaaaagagatacctttttatctaaagatttggtaatgaacattttaatgtgggttaaagattgggatggaaaaatcccaactccatgtatcttgaagccaatacctttatggacggggaaacaaattttgagtatgattattcctaa----------------------0000001--00100--0--00000010000--1------010-000000000000000000000000000-10----00000101010--1101-10--0000100001--------00-0-00010000001000000100000000000010000001--0-0-0100010001----1------------0-000-0000-1000000-00101--00001-0--00001----0000001000000000001----0--0000001--000000000000011000000101100000010-00000100--000-01010-1000-0-0100-0010010------000001-
>Rhizoglomus_proliferum_AM284981
-------------------------------------------------------------------------------------------------------------------------------------------------------------------------------------------------------------------------------------------------------------------------------------------------------------------------------------------------------------------------------------------------------------------------------------------------------------------------------------------------------------------------------------------------------------------------------------------------------------------------------------------------------------------------------------------------------------------------------------------------------------------------------------------------------------------------------------------------------------------------------------------------------------------------------------------------------------------------------------------------------------------------------------------------------------------------------------------------------------------------------------------------------------------------------------------------------------------------------------------------------------------------------------------------------------------------------------------------------------------------------------------------------------------------------------------------------------------------------------------------------------------------------------------------------------------------------------------------------------------------------cggaacaagcagaggagaagatgatttaactcataaattgtcagacatactaaaggctaatcaaaatttacaacgttatgaatctgacggttctccggctcacgttgttagtgaatttgaagctttattacagg-tattt-atttgtctatttaatttcg--ttaaataattact-----aaaata-atg-ttattctacg-ttatat-------------------------------------------------------------------------------------------------------------------------------taaaa-ttgctgc--------------------------tttttctgtaaatagtttcactgcgcaacttatatggacaacgaaatggccggtcagccacaagcattacaaaaatctggtagacctttaaaatcaattagagcgcgtctcaagggtaaagaaggacgtcttcgtggaaacttgatgggtaaacgtgtagacttttctgctcgtacagtcattacaggagatcctaatatatcagtagatgaagttggagttccgaaaagtatagcttcaaatttgacttttcctgaaatagtgacaccatttaatgttgatctactgcaagaacttgtaaaaaatggaccttcagtacatcctggagctaaatatgttattagagatactggagaacgtatagatctgaaacatacttcagggacaaatgta---gtacgattacagaacggttggaaagttgaacgacacatcaacaatggtgacattattatatttaatcgtcaaccgtctttacataaaatgtcaatgatgggtcataaagttcgcgtgatgccgttttcaactttccgtcttaatctttctgtaacgtcaccatataatgctgactttgatggagatgaaatgaatatgcacgtaccgcaatcagtcgaaactaaagctgagattaaagaaatatgtatggtaccaaaacaaatcgtatcacctcaatcaaataagccagtaatgggaattgttcaggacactttatgcggtattcgtaagtttaccaaaagagatacctttttatctaaagatttggtaatgaacattttaatgtgggttaaagattgggatggaaaaattccaactccatgtatcttgaagccaatacctttatggacggggaaacaaattttgagtatgattattcctaaaggtataaattcggacaatttg-------------------------------------------------------------------------------------------------------------------------------------------------------------------------------------------------------------------------------------------------------------------------------------------0-----------1100000010-00000100--000-01010000001000100-0010010------0000010
>Rhizoglomus_proliferum_AM284982
-------------------------------------------------------------------------------------------------------------------------------------------------------------------------------------------------------------------------------------------------------------------------------------------------------------------------------------------------------------------------------------------------------------------------------------------------------------------------------------------------------------------------------------------------------------------------------------------------------------------------------------------------------------------------------------------------------------------------------------------------------------------------------------------------------------------------------------------------------------------------------------------------------------------------------------------------------------------------------------------------------------------------------------------------------------------------------------------------------------------------------------------------------------------------------------------------------------------------------------------------------------------------------------------------------------------------------------------------------------------------------------------------------------------------------------------------------------------------------------------------------------------------------------------------------------------------------------------------------------------------------cggaacaagcagaggagaagatgatttaactcataaattgtcagacatactaaaggctaatcaaaatttacaacgttatgaatctgacggttctccggctcacgttgttagtgaatttgaagctttactacagg-tattt-atttgtctatttaatttcg--ttaaataattact-----aaaata-atg-ttattctacg-ttatat-------------------------------------------------------------------------------------------------------------------------------taaaa-ttgctgc--------------------------tttttctgtaaatagtttcattgcgcaacttatatggacaacgaaatggccggtcagccacaagcattacaaaaatctggtagacctttaaaatcaattagagcgcgtctcaagggtaaagaaggacgtcttcgtggaaacttgatgggtaaacgtgtagacttttctgctcgtacagtcattacaggagatcctaatatatcagtagatgaagttggagttccgaaaagtatagcttcaaatttgacttttcctgaaatagtgacaccatttaatgttgatctactgcaagaacttgtaaaaaatggaccttcagtacatcctggagctaaatatgttattagagatactggagaacgtatagatctgaaacatacttcagggacaaatgta---gtacgattacagaacggttggaaagttgaacgacacatcaacaatggtgacattattatatttaatcgtcaatcgtctttacataaaatgtcaatgatgggtcataaagttcgcgtgatgccgttttcaactttccgtcttaatctttctgtaacgtcaccatataatgctgactttgatggagatgaaatgaatatgcacgtaccgcaatcagtcgaaactaaagctgagattaaagaaatatgtacggtaccaaaacaaatcgtatcacctcaatcaaataagccagtaatgggaattgttcaggacactttatgcggtattcgtaagtttaccaaaagagatacctttttatctaaagatttggtaatgaacattttaatgtgggttaaagattgggatggaaaaattccaactccatgtatcttgaagccaatacctttatggacggggaaacaaattttgagtatgattattcctaaaggtataaattcggacaatttg-------------------------------------------------------------------------------------------------------------------------------------------------------------------------------------------------------------------------------------------------------------------------------------------0-----------1100000010-00000100--000-01010000001000100-0010010------0000010
>Rhizoglomus_dalpeae_6
-----------------------------------------------------------------------------------------------------------------------------------------------------------------------------------------------------------------------------------------------------------------------------------------------------------------------------------------------------------------------------------------------------------------------------------------------------------------------------------------------------------------------------------------------------------------------------------------------------------------------------------------------------------------------------------------------------------------------------------------------------------------------------------------------------------------------------------------------------------------------------------------------------------------------------------------------------------------------------------------------------------------------------------------------------tgtgnaaaaggagaagatccagaaaatgatccagataaaacttcggaatatggagatgactatgttcctaacggccaaagtagtagtagtaagccaattcctcaaagaactgccacatccgcagatgattttggtttaaataaagtaaagaaacctcatggaggttgcggtcatcgtcaacctactattcgcaaagatggtttaaaattatacatgaattttaaaattagagattcagaagtaagaa-tcaacc---------------------------------attttttttccaa--------------aagatccctgattatcttat-aattcat--tcgatct-tcaaaattctgtaggaacaatca---ggtcaagatactagacagatacttacaccggcacaagtttacagcatattcaagaaaatatcgtcagaagatttacgtgatttggggttaaatgaagaatatgctcgtcctgattggatgatcataacagttytccctgtacctccaccgcctgttcgccctagtattcaaatggacggaacaagcagaggagaagatgatttaactcataaattgtcagacatattaaaggctaatcaaaatttacgacgttatgagactgacggttctccggctcacgttgttagtgaattcgaggctttattacagg-tacct-atttgtttgtttaatttcg--ttatatgattact-----aaatta--aa-ttattc-acattattat-------------------------------------------------------------------------------------------------------------------------------taaaa-ttgccgg---------------------------ttttttgtatatagtttcattgtgcaacttatatggataatgaaatggctggtcaaccacaagcattacaaaaatctggtagacctttaaaatcaattagagcacgtctcaagggtaaagaaggtcgtcttcgtggaaatttgatgggtaaacgtgtagacttttctgctcgtacagtaattacaggagatcctaatatatcagtagatgaagttggagttccgaaaagtatagcttcaaatttgacttttcctgaaatagtgacaccattcaacgttgatctactgcaagaacttgtaaaaaatggcccttcagtacatcctggagctaaatatgttattagagatactggagaacgtatagatctgaaacatacttcagggactaatgta---gtacgattacaaaatggttggaaagttgaacgacmcatcaataatggggawattattawatttaatcgtcaaccgtctttgcawaaaatgtcaatgatgggtcacagagttcgtgtgatgccattttcaactttccgtcttaatctttctgtaacgacgccatataatgctgactttgatggagatgaaatgaatatgcacgtaccgcaatcagtcgagactaaagctgagattagagagatatgtatggtaccaaaacaaatcgtatcacctcaatcaaataaaccagtaatgggaattgtccaggacactttatgcggtattcgcaagtttaccaagagagatacctttttatctaaagatttagtaatgaacattttaatgtgggttaaagattgggatggaaaaattccaactccatgtatcttgaaaccaatacctttatggacgggaaaacagattttaagtatgatcattcctaaaggtataaattcggacaatttg---------------------------------------------------------------------------------------------------------------------------------------------------------------------------------------------------------------------------------------------000000101--------------0--0000001--000001000010--1000000101100000010-00000100--000-0-110100000000100-00100-1------0000010
>Rhizoglomus_dalpeae_7
cacatagaactagctaaaccagtatttcatataggtaaagtgttt---tattaataatattt--tatagttctcc--cttttttcatctatactcat----------taaaaac-------aaaaaaaaaaaagaagt-----ttgaattttacttat-aaaaatgtccttaattttcatctgtaaattcttcaattttatttttatt---------------------------------ttttttatttttttatttttttttttttgta------------------------ttttattttttctactcctttcgtaatttatgtgtatcgttaca-ttgttacaca-aaattcatttttatcacat--------------------caaagttactg---accatt----att-------ataatt-aaataggatttcttcctaaagttaaaaaggtcttggaatgtatctgcataaattgctcaaagttgaagacagacgacgtgagttgtcttcttttgtctttgt--gaaatattgatttaattttg-----------------------cgaaaatcaa-tttcaca-tttttattgcaa-ttaa---tattgttctt-aaatattcctttatttatcaacttttttttc----------ttttttttctttcatttgtacaaatattttttttttttttg---catttcta-ttgtatatatttaaaat-------------------aaaaaa------------aa-------tactatttcgatcttttctttc-aaatgt----tgcacttcttttgtatat-aaaaa------tttccctaccatttt---------------------cctatat---tttatata----------ttatgtgtagtccaatgcaaaattttcggtagcacgcaagattcgtgatcctaaacgtcgtctccgtgcagtatgggaaatctgtaagtcaaagatgatatgtgaaaaaggagaagatccagaaaatgatccagataaaacttcggaatatggagatgactatgttcctaacggccaaagtagtagtagtaagccaattcctcaaagaactgccacatccgcagatgattttggtttaaataaagtaaagaaacctcatggaggttgcggtcatcgtcaacctactattcgcaaagatggtttaaaattatacatgaattttaaaattagagattcagaagtaagaa-tcaacc---------------------------------attttttttccaa--------------aagatccctgattatcttat-aattcat--tcgatct-tcaaaattctgtaggaacaatca---ggtcaagatactagacagatacttacaccggcacaagtttacagcatattcaagaaaatatcgtcagaagatttacgtgatttggggttaaatgaagaatatgctcgtcctgattggatgatcataacagttctccctgtacctccaccgcctgttcgccctagtattcaaatggacggaacaagcagaggagaagatgatttaactcataaattgtcagacatattaaaggytaatcaaaatttacgacgttatgagactgacgkttytccggctcacgttgttagtgaattcgaggctttattacagg-tacct-atttgtttgtttaatttcg--ttatatgattact-----aaatta--aa-ttattc-acattattat-------------------------------------------------------------------------------------------------------------------------------taaaa-ttgccgg---------------------------ttttttgtatatagtttcattgtgcaacttatatggataatgaaatggctggtcaaccacaagcattacaaaaatctggtagacctttaaaatcaattagagcacgtctcaagggtaaagaaggtcgtcttcgtggaaatttgatgggtaaacgtgtagacttttctgctcgtacagtaattacaggagatcctaatatatcagtagatgaagttggagttccgaaaagtatagcttcaaatttgacttttcctgaaatagtgacaccattcaacgttgatctactgcaagaacttgtaaaaaatggcccttcagtacatcctggagctaaatatgttattagagatactggagaacgtatagatctgaaacatacttcagggactaatgta---gtacgattacaaaatggttggaaagttgaacgacacatcaataatggggatattattatatttaatcgtcaaccgtctttgcataaaatgtcaatgatgggtcacagagttcgtgtgatgccattttcaactttccgtcttaatctttctgtaacgacgccatataatgctgactttgatggagatgaaatgaatatgcacgtaccgcaatcagtcgagactaaagctgagattagagagatatgtatggtaccaaaacaaatcgtatcacctcaatcaaataaaccagtaatgggaattgtccaggacactttatgcggtattcgcaagtttaccaagagagatacctttttatctaaagatttagtaatgaacattttaatgtgggttaaagattgggatggaaaaattccaactccatgtatcttgaaaccaatacctttatggacgggaaaacagattttaagtatgatcattcctaaaggt-ttaattcggacaatttg01--0001-000000001-00000010000-001-----010-100000000000000000010000000-10----00000101010--0101-10--100010001---------00-0-01010001001000000100000-100000-0--00000000000100010001---10---001------0-000-0010-1000000-001001-00001-0--10001----000000101--------------0--0000001--000001000010--1000000101100000010-00000100--000-0-110100000000100-00100-1------0000011
>Rhizoglomus_clarum_HG316004
------------------------tttcatataggtaaagtattt-tattaata-aatgtt---tatagttccc---ttttttttttatccatcatt-------------------------aaaaaaaaaaaaaaat-----ttgaatttaacctat-aataatattcttaattttcatctgtaaattttcaatttt--------------------------------------------attttattattttattttatttttttttttttattttttattttttattttttttatttttttttctattcctttcgtaatttatgtgtatcgttaca-tcgttacaca-aaattcatttttatcacat--------------------c-aagttactg---acgatt----att-------ataatt-aaataggatttcttcctaaagttaaaaaggtcttggagtgtatctgcataaattgctcaaagttgaagacagacgacgtgagttgtcttcttttgtctttgt--gaaatattgattcattttgc-----------------------gaaaaatcaa-tttcaca-tttttattgcaa-ttaa---tattgttctt-atattttcctttatttatcaacttttttctt-----------ctttttctctttcattgtacaaat--tttttttttttttg---catttcta-ttgtatatatttaaaata------------------aaaaaa------------aaa------aactatttcgatcttttctttc-aaatgt----tgcacttcttttgcatat-aaaaa------attccctaccatttt---------------------cctatat---tttatata----------ttatgtgtagtccaatgcaaaatttacggtagcacgcaagattcgtgatcctaaacgtcgtctccgtgcagtatgggaaatctgtaagtcaaagatgatatgtgaaaaaggagaagattcagaaactgatccagataaaacttcggaatatggagatgactatgttcctaacggccaaagtagtagtagtaaaccaattcctcaaagaactgctacatccgcagatgattttggtttaaataaagtaaagagacctcacggaggttgtggtcatcgtcaacctactattcgcaaagatggtttaaaattatacatgaattttaaaattagagattctgaagtaagaa-acaacc---------------------------------tttttttttttaa--------aaaaaaaagattcttgattatcttataaattaat--tcgatct-tccaaattttataggaacaatca---ggtcaagatactagacagatacttacaccggcacaagtttacggcatattcaagaaaatatcatcagaagatttacgtgatttggggttaaatgaagaatacgctcgtcctgattggatgatcataacagttctccctgtacctccaccgcctgttcgccctagtattcaaatggacggaacaagcagaggagaagatgatttgactcataaattgtcagacatattaaaggctaatcaaaatttacgacgttatgagtctgacggttctccggctcacgttgttagtgaattcgaagctttattacagg-tacct-atttaaatttttat-----------ataattatt----------------aaatta-aca-ttatat-------------------------------------------------------------------------------------------------------------------------------taaaa-ttactgg--------------------------ttttt-----tgtagtttcattgtgcaacttatatggataatgaaatggctggccagccacaagcattacaaaaatctggtagacctttaaaatcaattagagcacgtctcaagggtaaagaaggacgtcttcgtggaaatttgatgggtaaacgtgtagacttttctgctcgtacagtaattacaggagatcctaatatatcagtagatgaagttggagttccgaaaagtatagcttcaaatttgactttccctgaaatagtgacaccatttaatgttgatctactgcaagaacttgtaaaaaatggcccttcagtacatcctggggccaaatatgttattagagatactggagaacgtatagatctgaaacatacttcagggactaatgta---gtacgattacaaaacggttggaaagttgaacgacatatcaataatggtgatattattatatttaatcgtcaaccgtctttg---------------------------------------------------------------------------------------------------------------------------------------------------------------------------------------------------------------------------------------------------------------------------------------------------------------------------------------------------------------------------------------------------------------------------------------0010101--00000010--000000-1-----0------010-1000000000001000-----000000000000000000101010--1101-10--100010001---------00-0-01010001001000000100000--10000-0--00001-0000010001000000110---00001----0-000-0010-1000000-001001-00001-0--10001----000000101--------------0--000000010000000000010--100000010111-0------0-000-1-------0---0100001000100-0010010------10--01-
>Rhizoglomus_clarum_HG316024
------------------------tttcatataggtaaagtattt-tattaata-aatgtt---tatagttccc-----ttttttttatccatcatt---------------------aaaaaaaaaaaaaaaaaaat-----ttgaatttaacctat-aataatattcttaattttcatctgtaaattttcaatttt--------------------------------------------attttattattttattttattttattttattttattttttattttttatttttttatttttttttctattcctttcgtaatttatgtgtatcgttaca-tcgttacaca-aaattcatttttatcacat--------------------c-aagttactg---acgatt----att-------ataatt-aaataggatttcttcctaaagttaaaaaggtcttggagtgtatctgcataaattgctcaaagttgaagacagacgacgtgagttgtcttcttttgtctttgt--gaaatattgattcattttgc-----------------------gaaaaatcaa-tttcaca-tttttattgcaa-ttaa---tattgttctt-atattttcctttatttatcaacttttttctt-----------ctttttctctttcattgtacaaat-ttttttttttttttg---catttcta-ttgtatatatttaaaat-------------------aaaaaa------------aaa------aactatttcgatcttttctttc-aaatgt----tgcacttcttttgcatat-aaaaa------attccctaccatttt---------------------cctatat---tttatata----------ttatgtgtagtccaatgcaaaatttacggtagcacgcaagattcgtgatcctaaacgtcgtctccgtgcagtatgggaaatctgtaagtcaaagatgatatgtgaaaaaggagaagattcagaaactgatccagataaaacttcggaatatggagatgactatgttcctaacggccaaagtagtagtagtaaaccaattcctcaaagaactgctacatccgcagaagattttggtttaaataaagtaaagagacctcacggaggttgtggtcatcgtcaacctactattcgcaaagatggtttaaaattatacatgaattttaaaattagagattctgaagtaagaa-acaacct--------------------------------tttttttttttaa--------aaaaaaaagattcttgattatcttataaattaat--tcgatct-tccaaattttataggaacaatca---ggtcaagatactagacagatacttacaccggcacaagtttacggcatattcaagaaaatatcatcagaagatttacgtgatttggggttaaatgaagaatacgctcgtcctgattggatgatcataacagttctccctgtacctccaccgcctgttcgccctagtattcaaatggacggaacaagcagaggagaagatgatttgactcataaattgtcagacatattaaaggctaatcaaaatttacgacgttatgagtctgacggttctccggctcacgttgttagtgaattcgaagctttattacagg-tacct-atttaaatttttat-----------ataattatt----------------aaatta-aca-ttatat-------------------------------------------------------------------------------------------------------------------------------taaaa-ttactgg--------------------------ttttt-----tgtagtttcattgtgcaacttatatggataatgaaatggctggccagccacaagcattacaaaaatctggtagacctttaaaatcaattagagcacgtctcaagggtaaagaaggacgtcttcgtggaaatttgatgggtaaacgtgtagacttttctgctcgtacagtaattacaggagatcctaatatatcagtagatgaagttggagttccgaaaagtatagcttcaaatttgactttccctgaaatagtgacaccatttaatgttgatctgctgcaagaacttgtaaaaaatggcccttcagtacatcctggggccaaatatgttattagagatactggagaacgtatagatctgaaacatacttcagggactaatgta---gtacgattacaaaacggttggaaagttgaacgacatatcaataatggtgatattattatatttaatcggcaaccgtctttgcataaaatgtcaatgatgggtcacaaagttcgcgtgatgccattttcaactttccgccttaatctttctgtaacgtcaccatataacgcagactttgatggagatgaaatgaatatgcatgtaccgcaatcagtcgagactaaagctgagattaaagagatatgtatggtaccaaaacaaatcgtatcacctcaatcaaataaaccagtaatgggaattgttcaggacactttatgcggtattcgtaagtttacaaaaagagatacctttttatctaaagatttagtaatgaacattttaatgtgggttaaagattgggatggaaaaattccaactccatgtatcttgaaaccaatacctttatggacgggaaaacaaattttgagtatgatcatacctaa----------------------0010101--00000--1--000000-01---000--0--010-1000000000001000-----000000000000000000101010--1101-10--100010001---------00-0-01010001001000000100000--10000-0--00000100000100010001---10---00001----0-000-0010-1000000-001001-00001-0--10001----0000001001-------------0--000000010000000000010--100000010111-0------0-000-1-------0---0100001000100-0010010------10--01-
>Oehlia_diaphana_MG836656
----------------------------------------------------------------------------------------------------------------------------------------------------------------------------------------------------------------------------------------------------------------------------------------------------------------------------------------------------------------------------------------------------------------------------------------------------------------------------------------------------------------------------------------------------------------------------------------------------------------------------------------------------------------------------------------------------------------------------------------------------------------------------------------------------------------------------------------------------------------------------------------------------------------------------------------------------------------------------------------------------------------------------------------------------------------------------------------------------------------------------------------------------------------------------------------------------------------------------------------------------------------------------------------------------------------------------------------------------------------------------------------------------------t---------------------------------------------------------------------------------------------------------------------------------------------------------------------------------------------------------------------------------ggagaagatgatttgacacataaattgtcagacattttgaaggctaatcaaaatttacgacgttatgagtccgatggttctccagctcatgttgttagtgaattcgaagctttactacagg-tacca-atttatctatataattagt--ttatataagtatc-----agaaaa-ata-aaatac----------------------------------------------------------------------------------------------------------------------------------------------t-ttttttt--------------------------ttttttgatttatagtttcattgtgcaacttatatggataatgaaatggctggtcagccacaggcattacaaaaatctggtagacctttaaaatcaattcgagcacgtcttaagggtaaagaaggacgtcttcgtgggaatcttatgggtaaacgtgtagacttttctgctcgtacagtaattacaggagatccgaatatatcagtagatgaagttggagttccgaaaagtatagcctcaaatttgactttccctgaaatagtaactccgtttaatgttgatctattgcaagaacttgtaaaaaatggtccttcaatacatcctggagctaaatatgttattagagatactggagaacgtatagatctgaaacatacttcagggacacatgtt---gtacgattacaaaatggttggaaagtagaacgacatattaataatggtgacattattatatttaatcgtcaaccgtctttgcataaaatgtcaatgatggg------------------------------------------------------------------------------------------------------------------------------------------------------------------------------------------------------------------------------------------------------------------------------------------------------------------------------------------------------------------------------------------------------------------------------------------------------------------------------------------------------------------------------------------------------------------------------------------------------------------------------------------------------------------------------------------------------0--0000-1-----------1100000010-00000100--000-01010--10------00--010010------000001-
>Oehlia_diaphana_MG836657
----------------------------------------------------------------------------------------------------------------------------------------------------------------------------------------------------------------------------------------------------------------------------------------------------------------------------------------------------------------------------------------------------------------------------------------------------------------------------------------------------------------------------------------------------------------------------------------------------------------------------------------------------------------------------------------------------------------------------------------------------------------------------------------------------------------------------------------------------------------------------------------------------------------------------------------------------------------------------------------------------------------------------------------------------------------------------------------------------------------------------------------------------------------------------------------------------------------------------------------------------------------------------------------------------------------------------------------------------------------------------------------------------------t---------------------------------------------------------------------------------------------------------------------------------------------------------------------------------------------------------------------------------ggagaagatgatttgacacataaattgtcagacattttgaaggctaatcaaaatttacgacgttatgagtccgatggttctccagctcatgttgttagtgaattcgaagctttactacagg-tacca-atttatctatataattagt--ttatataagtatc-----agaaaa-ata-aaatac----------------------------------------------------------------------------------------------------------------------------------------------t-ttttttt--------------------------ttttttgatttatagtttcattgtgcaacttatatggataatgaaatggctggtcagccacaggcattacaaaaatctggtagacctttaaaatcaattcgagcacgtcttaagggtaaagaaggacgtcttcgtgggaatcttatgggtaaacgtgtagacttttctgctcgtacagtaattacaggagatccgaatatatcagtagatgaagttggagttccgaaaagtatagcctcaaatttgactttccctgaaatagtaactccgtttaatgttgatctattgcaagaacttgtaaaaaatggtccttcaatacatcctggagctaaatatgttattagagatactggagaacgtatagatctgaaacatacttcagggacacatgtt---gtacgattacaaaatggttggaaagtagaacgacatattaataatggtgacattattatatttaatcgtcaaccgtctttgcataaaatgtcaatgatggg------------------------------------------------------------------------------------------------------------------------------------------------------------------------------------------------------------------------------------------------------------------------------------------------------------------------------------------------------------------------------------------------------------------------------------------------------------------------------------------------------------------------------------------------------------------------------------------------------------------------------------------------------------------------------------------------------0--0000-1-----------1100000010-00000100--000-01010--10------00--010010------000001-
>Oehlia_diaphana_MG836654
----------------------------------------------------------------------------------------------------------------------------------------------------------------------------------------------------------------------------------------------------------------------------------------------------------------------------------------------------------------------------------------------------------------------------------------------------------------------------------------------------------------------------------------------------------------------------------------------------------------------------------------------------------------------------------------------------------------------------------------------------------------------------------------------------------------------------------------------------------------------------------------------------------------------------------------------------------------------------------------------------------------------------------------------------------------------------------------------------------------------------------------------------------------------------------------------------------------------------------------------------------------------------------------------------------------------------------------------------------------------------------------------------------t---------------------------------------------------------------------------------------------------------------------------------------------------------------------------------------------------------------------------------ggagaagatgatttgactcataaattgtcagacattttgaaggctaatcaaaatttacgacgttatgagtccgatggttctccagctcatgttgttagtgaattcgaagctttactacagg-tacca-atttatctatataattagt--ttatataagtatc-----agaaaa-ata-aaatac------------------------------------------------------------------------------------------------------------------------------------------------ttttttt--------------------------ttttttgatttatagtttcattgtgcaacttatatggataatgaaatggctggtcagccacaggcattacaaaaatctggtagacctttaaaatcaattcgagcacgtcttaagggtaaagaaggacgtcttcgtgggaatcttatgggtaaacgtgtagacttttctgctcgtacagtaattacaggagatccgaatatatcagtagatgaagttggagttccgaaaagtatagcctcaaatttgactttccctgaaatagtaactccgtttaatgttgatctattgcaagaacttgtaaaaaatggtccttcaatacatcctggagctaaatatgttattagagatactggagaacgtatagatctgaaacatacttcagggacacatgtt---gtacgattacaaaatggttggaaagtagaacgacatattaataatggtgatattattatatttaatcgtcaaccgtctttgcataaaatgtcaatgatggg------------------------------------------------------------------------------------------------------------------------------------------------------------------------------------------------------------------------------------------------------------------------------------------------------------------------------------------------------------------------------------------------------------------------------------------------------------------------------------------------------------------------------------------------------------------------------------------------------------------------------------------------------------------------------------------------------0--0000-1-----------1100000010-00000100--000-01010---1------00----0010------000001-
>Dominikia_achra_KX784805
cacatagaactagcaaaaccagtatttcatataggtaaagtgctt-tacatttatattact---tataatttc------ttttttctctatattcat------------aaatc----acaagagggaattgaaatat-----tataatttttcatat-gaaaatgatctatactttcacctaaacataaaaaaact---------------------------------------------ggagaatttttctat---------------------------------------------cgattttaattccggg--tcattttgtgtatc---------gttgcac--gaattcatttttatcacat--------------------c-aatatactg---acaatt---aatt-------acaattaaaacaggatttctgcctaaagttaaaaaggtcttggagtgtatctgcatacattgctcaaagttgaagacagacgacgtgagttgtcttcttttgtctttgt--gaaatattgatttaatttgc-------aaaaaaaaa--------caaaatcagttttcaca--ttttattgcagtttaa---tattattct-----------cttatttatcaaaatttttcct------------ctttctttttcatttgtacatat-------ttttttttgcatcatttcaa-ttgtatatatttaaaat-------------------aaaaaatttttttttttt-----ttttttttttttttgatcttcctttc-aaatgt-tg--ttttttcttttgtgtat-aaaaat-----tttccccatcactttt--------------------tatatat---tttgtttaatatatatttatatgtgtagtccaatgcaaaattcgcggtagcgcgcaagattcgtgatcctaaacgtcgtctccgtgcagtatgggatatctgtaaatcaaagatgatatgtgaaaaaggagaagatacagaaaatgacccagataaaacttcggattacgaagatgattatgttcctaacggtcaaagtagtagtagtaagccaaatcctcaaagaactaccacacctgcagaagatttaggtttagtaaaaataaagagacctcacggtggttgcggtggtcgtcagccgaccattcgtaaagatggtttaaaattatatatgaattttaaagctcgagattctgaagtaagaa------------------------------------taccatttgttcttta----------------------ttgataatcttataaatttgttattgatat-tcc-aattttatagg---aatca---ggtcaagataccagacaagtacttacaccaggacaagtatatactatattcaagaaaatatcgtcagaagatctacatgatttggggttaaatgaagaatatgctcgtccagattggatgattataacagttcttcctgtacctccaccacctgttcgtccaagtattcaaatggatgggacaagtagaggtgaagacgatttaactcataaattggcggacattttgaaggctaaccaaaatttacgccgttatgagtctgatggttccccagctcacgttgttagtgaatttgaagctttattacagg-tacct-atttgcctatttaattagg--ttacg---------------aagt-ata-ttattc-aca-ttatat-------------------------------------------------------------------------------------------------------------------------------tcaaacgtactgc--------------------------cttttctgcatatagtttcattgtgcaacttatatggataatgaaatggccggtcaaccacaagcattacaaaaatctggaagacctttaaaatcaattcgagcacgtcttaaaggtaaagaaggacgtcttcgtggaaatttaatgggtaaacgtgtagacttttctgctcgtacagttattacaggagatcctaatatatcagtagatgaagtcggagttccgaaaagtatagcttcgaatttgactttccctgaaatagtaacaccattcaacgttgatctactgcaagaacttgtaaaaaatggaccttcaatacaccctggagctaaatatgttattagagatactggagaacgtatagatctgaaacatacttcagggacaaattta---gtacggttacagaatggttggaaggttgaacgacatataaataatggtgacgttgttatatttaatcgtcaaccatctttgcacaaaatgtcaatgatgggtcacagagttcgcgtaatgccatattcaactttccgtcttaatctctctgtaacaacaccgtataatgctgattttgatggagatgaaatgaatatgcatataccgcaatcagttgaaaccaaagctgagattaaagaaatatgtatggtaccaaaacaaatcgtatcacctcaatcaaataaaccagtgatgggaattgttcaggacactttatgtgctattcgtaaatttaccaaaagagattgctttttatctaaagatttggtaatgaacattttgatgtgggtcaaagattgggatggaaaacttccaattccgtgtatcttgaaaccgatacctttatggacaggaaaacaaattttgagtatgattattcccaaaggtataaattcggacaatttg0010001--00-10-----000000-001--0001-0--010-100000000001-000-----1---0---------011--1-010--1100110--000010000010-000-000000100-10000010010-0--0000---1000----000---1-0-0000010001---000001-0-0-0-0000000001010000001-00100010000010--100000000000000-1000-0---000----0--000010---000000000000001010001101100000010-001-0-00--0-0-01010100001000100-0000010------0000010
>Dominikia_achra_KX784807
cacatagaactagcaaaaccagtatttcatataggtaaagtgctt-tacatttatattact---tataatttc------ttttttctctatattcat------------aaatc----acaagagggaattgaaatat-----tataatttttcatat-gaaaatgatctatactttcacctaaacataaaaaaact---------------------------------------------ggagaatttttctat---------------------------------------------cgattttaattccggg--tcattttgtgtatc---------gttgcac--gaattcatttttatcacat--------------------c-aatatactg---acaatt---aatt-------acaattaaaacaggatttctgcctaaagttaaaaaggtcttggagtgtatctgcatacattgctcaaagttgaagacagacgacgtgagttgtcttcttttgtctttgt--gaaatattgatttaatttgc-------aaaaaaaaa--------caaaatcagttttcaca--ttttattgcagtttaa---tattattct-----------cttatttatcaaaatttttcct------------ctttctttttcatttgtacatat-------ttttttttgcatcatttcaa-ttgtatatatttaaaat-------------------aaaaaa-ttttttttttt-----ttttttttttttttgatcttcctttc-aaatgt-tg--ttttttcttttgtgtat-aaaaat-----tttccccatcactttt--------------------tatatat---tttgtttaatatatatttatatgtgtagtccaatgcaaaattcgcggtagcgcgcaagattcgtgatcctaaacgtcgtctccgtgcagtatgggatatctgtaaatcaaagatgatatgtgaaaaaggagaagatacagaaaatgacccagataaaacttcggattacgaagatgattatgttcctaacggtcaaagtagtagtagtaagccaaatcctcaaagaactaccacacctgcagaagatttaggtttagtaaaaataaagagacctcacggtggttgcggtggtcgtcagccgaccattcgtaaagatggtttaaaattatatatgaattttaaagctcgagattctgaagtaagaa------------------------------------taccatttgttcttta----------------------ttgataatcttataaatttgttattgatat-tcc-aattttatagg---aatca---ggtcaagataccagacaagtacttacaccaggacaagtatatactatattcaagaaaatatcgtcagaagatctacatgatttggggttaaatgaagaatatgctcgtccagattggatgattataacagttcttcctgtacctccaccacctgttcgtccaagtattcaaatggatgggacaagtrgaggtgaagacgatttaaytcataaattggcggacattttgaaggctaaccaaaatttacgccgttatgagtctgatggttccccagctcacgttgttagtgaatttgaagctttattacagg-tacct-atttgcctatttaattagg--ttacg---------------aagt-ata-ttattc-aca-ttatat-------------------------------------------------------------------------------------------------------------------------------tcaaacgtactgc--------------------------cttttctgcatatagtttcattgtgcaacttatatggataatgaaatggccggtcaaccacaagcattacaaaaatctggaagacctttaaaatcaattcgagcacgtcttaaaggtaaagaaggacgtcttcgtggaaatttaatgggtaaacgtgtagacttttctgctcgtacagttattacaggagatcctaatatatcagtagatgaagtcggagttccgaaaagtatagcttcgaatttgactttccctgaaatagtaacaccattcaacgttgatctactgcaagaacttgtaaaaaatggaccttcaatacaccctggagctaaatatgttattagagatactggagaacgtatagatctgaaacatacttcagggacaaattta---gtacggttacagaatggttggaaggttgaacgacatataaataatggtgacgttgttatatttaatcgtcaaccatctttgcacaaaatgtcaatgatgggtcacagagttcgcgtaatgccatattcaactttccgtcttaatctctctgtaacaacaccgtataatgctgattttgatggagatgaaatgaatatgcatataccgcaatcagttgaaaccaaagctgagattaaagaaatatgtatggtaccaaaacaaatcgtatcacctcaatcaaataaaccagtgatgggaattgttcaggacactttatgtgctattcgtaaatttaccaaaagagattgctttttatctaaagatttggtaatgaacattttgatgtgggtcaaagattgggatggaaaacttccaattccgtgtatcttgaaaccgatacctttatggacaggaaaacaaattttgagtatgattattcccaaaggtataaattcggacaatttg0010001--00-10-----000000-001--0001-0--010-100000000001-000-----1---0---------011--1-010--1100110--000010000010-000-000000100-10000010010-0--0000---1000----000---1-0-0000010001---001001-0-0-0-0000000001010000001-00100010000010--100000000000000-1000-0---000----0--000010---000000000000001010001101100000010-001-0-00--0-0-01010100001000100-0000010------0000010
>Dominikia_achra_KX784806
cacatagaactagctaaaccagtatttcatataggtaaagtgctt-tacatttatattact---tataatttc------ttttttctctatattcat------------aaatc----acaagagggaattgaaatat-----tataatttttcatat-gaaaatgatctatactttcacctaaacataaaaaaact---------------------------------------------ggagaatttttctat---------------------------------------------cgattttaattccggg--tcattttgtgtatc---------gttgcac--gaattcatttttatcacat--------------------c-aatatactg---acaatt---aatt-------acaattaaaacaggatttctgcctaaagttaaaaaggtcttggagtgtatctgcatacattgctcaaagttgaagacagacgacgtgagttgtcttcttttgtctttgt--gaaatattgatttaatttgc-------aaaaaaaaa--------caaaatcagtttttaca--ttttattgcagtttaa---tattattct-----------cttatttatcaaaatttttcct------------ctttctttttcatttgtacatat-------ttttttttgcatcatttcaa-ttgtatatatttaaaat-------------------aaaaaa---ttttttttt-----ttttttttttttttgatcttcctttc-aaatgt-tg--ttttttcttttgtgtat-aaaaat-----tttccccatcactttt--------------------tatatat---tttgtttaatatatatttatatgtgtagtccaatgcaaaattcgcggtagcgcgcaagattcgtgatcctaaacgtcgtctccgtgcagtatgggatatctgtaaatcaaagatgatatgtgaaaaaggagaagatacagaaaatgacccagataaaacttcggattacgaagatgattaygttcctaacggtcaaagtagtagtagtaagccaaatcctcaaagaactaccacacctgcagaagatttaggtttagtaaaaataaagagacctcacggtggttgcggtggtcgtcagccgaccattcgtaaagatggtttaaaattatatatgaattttaaagctcgagattctgaagtaagaa------------------------------------taccatttgttcttta----------------------ttgataatcttataaatttgttattgatat-tcc-aattttatagg---aatca---ggtcaagataccagacaagtacttacaccaggacaagtatatactatattcaagaaaatatcgtcagaagatctacatgatttggggttaaatgaagaatatgctcgtccagattggatgattataacagttcttcctgtacctccaccacctgttcgtccaagtattcaaatggatgggacaagtagaggtgaagacgatttaactcataaattggcggacattttgaaggctaaccaaaatttacgccgttatgagtctgatggttccccagctcacgttgttagtgaatttgaagctttattacagg-tacct-atttgcctatttaattagg--ttacg---------------aagt-ata-ttattc-aca-ttatat-------------------------------------------------------------------------------------------------------------------------------tcaaacgtactgc--------------------------cttttctgcatatagtttcattgtgcaacttatatggataatgaaatggccggtcaaccacaagcattacaaaaatctggaagacctttaaaatcaattcgagcacgtcttaaaggtaaagaaggacgtcttcgtggaaatttaatgggtaaacgtgtagacttttctgctcgtacagttattacaggagatcctaatatatcagtagatgaagtcggagttccgaaaagtatagcttcgaatttgactttccctgaaatagtaacaccattcaacgttgatctactgcaagaacttgtaaaaaatggaccttcaatacaccctggagctaaatatgttattagagatactggagaacgtatagatctgaaacatacttcagggacaaattta---gtacggttacagaatggttggaaggttgaacgacatataaataatggtgacgttgttatatttaatcgtcaaccatctttgcacaaaatgtcaatgatgggtcacagagttcgcgtaatgccatattcaactttccgtcttaatctctctgtaacaacaccgtataatgctgattttgatggagatgaaatgaatatgcatataccgcaatcagttgaaaccaaagctgagattaaagaaatatgtatggtaccaaaacaaatcgtatcacctcaatcaaataaaccagtgatgggaattgttcaggacactttatgtgctattcgtaaatttaccaaaagagattgctttttatctaaagatttggtaatgaacattttgatgtgggtcaaagattgggatggaaaacttccaattccgtgtatcttgaaaccgatacctttatggacaggaaaacaaattttgagtatgattattcccaaaggtataaattcggacaatttg0010001--00-10-----000000-001--0001-0--010-100000000001-000-----1---0---------011--1-010--1100110--000010000010-000-000000100-10000010010-0--0000---1000----000---1-0-0000010001---00-101-0-0-0-0000000001010000001-00100010000010--100000000000000-1000-0---000----0--000010---000000000000001010001101100000010-001-0-00--0-0-01010100001000100-0000010------0000010
>Dominikia_duoreactiva_KX784803
cacatagaactagctaaaccagtatttcacataggtaaagtgctt-tacatttatattact---tataatttc-----tttttttctctatattcat-----------aaaatc----acaaaagggaattgaaatat-----tataattttttatat-gaaaatgatctatactttcacc---aaacaaaaaatttt--------------------------------------------ggaaaatttttcaattacattatt------------------------------------cgattttaattccggg--tcattttgtgtatc---------gttgcac--gaattcatttttatcacat--------------------c-aatatactt---acaatt---aatt-------acaattaaaacaggatttctgcctaaagttaaaaaggtcttggagtgtatctgcatacattgctcaaagttgaagacagacgacgtgagttgccttcttttgtctttgt--gaaatattgatttaatttgc-------aaaaaaaaacaaaaatcaaaaatcagttttcaca--ttttattgcagtttaa---tattattct-----------cttatttatcaaaatttttcc----------------tctttttcatttgtacatat----tttttttttttg---catttcaa-ttgtatatatttaaaat-------------------aaaaaa------------aaa--ttttttttttttttgatcttcctttc-aaatgt-tg-tttttttcttttgtgtat-aaaaat-----tttccccatcactttt--------------------tatatat---tttgtttaatatatatttatatgtgtagtccaatgcaaaattcgcggtagcgcgcaagattcgtgatcctaaacgtcgtctccgtgcagtatgggatatctgtaaatcaaagatgatatgtgaaaaaggagaagatgcagaaaatgacccagataaaacttcggattacgaagatgattatgttcctaacggtcaaagtagtagtagtaagctaaatcctcaaagaactaccacacctgcagaagatttaggtttagtaaaaataaagagacctcacggtggttgcggtggtcgtcagccaaccattcgtaaagatggtttaaaattatatatgaattttaaagctcgagattctgaagtaagaa------------------------------------taccatttgttcttta----------------------tcgataatcttataaatttgttattgatat-tccaaattttatagg---aatca---ggtcaagataccaggcaagtacttacaccgggacaagtatatactatattcaagaaaatatcgtcagaagatctacatgatttggggttaaatgaagaatatgctcgtccagattggatgattataacagttcttcctgtacctccaccacctgttcgtccaagtattcaaatggatgggacaagtagaggtgaagacgatttaactcataaattggcggacattttgaaggctaaccaaaatttacgccgttatgagtctgatggttccccggctcacgttgttagtgaatttgaagccttattacagg-tacct-atttgcctatttaattagg--ttacg---------------aagt-ata-ttattc-aca-ttatat-------------------------------------------------------------------------------------------------------------------------------tcaaacgtactgc--------------------------cttttctgcatatagtttcattgtgcaacttatatggataatgaaatggccggtcaaccacaagcattacaaaaatctggaagacctttaaaatcaattcgagcacgtcttaaaggtaaagaaggacgtcttcgtggaaatttaatgggtaaacgtgtagacttttctgctcgtacagttattacaggagatcctaatatatcagtagatgaagtcggagttccgaaaagtatagcttcgaatttgactttccctgaaatagtaacaccattcaacgttgatctactgcaagaacttgtaaaaaatggaccttcaatacaccctggagctaaatatgttattagagatactggagaacgtatagatctgaaacatacttcagggacaaattta---gtacgtttacagaatggttggaaggttgaacgacatatcaataatggcgacgttgttatatttaatcgtcaaccatctttgcacaaaatgtcaatgatgggtcacagagttcgcgtaatgccatattcaactttccgtcttaatctctctgtaacaacaccgtataatgctgattttgatggtgatgaaatgaatatgcatataccgcaatcagttgaaaccaaagctgagattaaagaaatatgtatggtaccaaaacaaatcgtatcacctcaatcaaataaaccagtgatgggaattgttcaggacactttatgtgctattcgtaaatttaccaaaagagattgctttttatctaaagatttggtaatgaacattttgatgtgggtcaaagattgggatggaaaacttccaattccgtgtatcttgaaaccaatacctttatggacaggaaaacaaattttgagtatgattattcccaaaggtataaattcggacaatttg0010001--00100--0--000000-0001-0001-0--010-100001-000001000-----001-0---------011--1-010--1100110--000010000010-000-000000000-10000010010-0--0001-----0-----0000--010-0100010001---10---0000010-0000000001010000000100100010000010--100000000000000-1000-0---000----0--000010---000000000000001000001101100000010-001-0-00--0-0-01010100001000100-0000010------0000010
>Dominikia_duoreactiva_KX784800
cacatagaactagcaaaaccagtatttcacataggtaaagtgctt-tacatttatattact---tataatttc-----tttttttctctatattcat-----------aaaatc----acaaaagggaattgaaatat-----tataattttttatat-gaaaatgatctatactttcacc---aaacaaaaaatttt--------------------------------------------ggaaaatttttcaattacattatt------------------------------------cgattttaattccggg--tcattttgtgtatc---------gttgcac--gaattcatttttatcacat--------------------c-aatatactt---acaatt---aatt-------acaattaaaacaggatttctgcctaaagttaaaaaggtcttggagtgtatctgcatacattgctcaaagttgaagacagacgacgtgagttgtcttcttttgtctttgt--gaaatattgatttaatttgc-------aaaaaaaaacaaaaatcaaaaatcagttttcaca--ttttattgcagtttaa---tattattct-----------cttatttatcaaaatttttcc----------------tctttttcatttgtacatat----tttttttttttg---catttcaa-ttgtatatatttaaaat-------------------aaaaaa------------aaa--ttttttttttttttgatcttcctttc-aaatgt-tg-tttttttcttttgtgtat-aaaaat-----tttccccatcactttt--------------------tatatat---tttgtttaatatatatttatatgtgtagtccaatgcaaaattcgcggtagcgcgcaagattcgtgatcctaaacgtcgtctccgtgcagtatgggatatctgtaaatcaaagatgatatgtgaaaaaggagaagatgcagaaaatgacccagataaaacttcggattacgaagatgattatgttcctaacggtcaaagtagtagtagtaagctaaatcctcaaagaactaccacacctgcagaagatttaggtttagtaaaaataaagagacctcacggtggttgcggtggtcgtcagccaaccattcgtaaagatggtttaaaattatatatgaattttaaagctcgagattctgaagtaagaa------------------------------------taccatttgttcttta----------------------tcgataatcttataaatttgttattgatat-tccaaattttatagg---aatca---ggtcaagataccaggcaagtacttacaccgggacaagtatatactatattcaagaaaatatcgtcagaagatctacatgatttggggttaaatgaagaatatgctcgtccagattggatgattataacagttcttcctgtacctccaccacctgttcgtccaagtattcaaatggatgggacaagtagaggtgaagacgatttaactcataaattggcggacattttgaaggctaaccaaaatttacgccgttatgagtctgatggttccccggctcacgttgttagtgaatttgaagccttattacagg-tacct-atttgcctatttaattagg--ttacg---------------aagt-ata-ttattc-aca-ttatat-------------------------------------------------------------------------------------------------------------------------------tcaaacgtactgc--------------------------cttttctgcatatagtttcattgtgcaacttatatggataatgaaatggccggtcaaccacaagcattacaaaaatctggaagacctttaaaatcaattcgagcacgtcttaaaggtaaagaaggacgtcttcgtggaaatttaatgggtaaacgtgtagacttttctgctcgtacagttattacaggagatcctaatatatcagtagatgaagtcggagttccgaaaagtatagcttcgaatttgactttccctgaaatagtaacaccattcaacgttgatctactgcaagaacttgtaaaaaatggaccttcaatacaccctggagctaaatatgttattagagatactggagaacgtatagatctgaaacatacttcagggacaaattta---gtacgtttacagaatggttggaaggttgaacgacatatcaataatggcgacgttgttatatttaatcgtcaaccatctttgcacaaaatgtcaatgatgggtcacagagttcgcgtaatgccatattcaactttccgtcttaatctctctgtaacaacaccgtataatgctgattttgatggtgatgaaatgaatatgcatataccgcaatcagttgaaaccaaagctgagattaaagaaatatgtatggtaccaaaacaaatcgtatcacctcaatcaaataaaccagtgatgggaattgttcaggacactttatgtgctattcgtaaatttaccaaaagagattgctttttatctaaagatttggtaatgaacattttgatgtgggtcaaagattgggatggaaaacttccaattccgtgtatcttgaaaccaatacctttatggacaggaaaacaaattttgagtatgattattcccaaaggtataaattcggacaatttg0010001--00100--0--000000-0001-0001-0--010-100001-000001000-----001-0---------011--1-010--1100110--000010000010-000-000000000-10000010010-0--0001-----0-----0000--010-0100010001---10---0000010-0000000001010000000100100010000010--100000000000000-1000-0---000----0--000010---000000000000001000001101100000010-001-0-00--0-0-01010100001000100-0000010------0000010
>Dominikia_duoreactiva_KX784801
cacatagaactagcaaaaccagtatttcacataggtaaagtgctt-tacatttatattact---tataatttc-----tttttttctctatattcat-----------aaaatc----acaaaagggaattgaaatat-----tataattttttatat-gaaaatgatctatactttcacc---aaacaaaaaatttt--------------------------------------------ggaaaatttttcaattacattatt------------------------------------cgattttaattccggg--tcattttgtgtatc---------gttgcac--gaattcatttttatcacat--------------------c-aatatactt---acaatt---aatt-------acaattaaaacaggatttctgcctaaagttaaaaaggtcttggagtgtatctgcatacattgctcaaagttgaagacagacgacgtgagttgtcttcttttgtctttgt--gaaatattgatttaatttgc--------aaaaaaaacaaaaatcaaaaatcagttttcaca--ttttattgcagtttaa---tattattct-----------cttatttatcaaaatttttcc----------------tctttttcatttgtacatat----tttttttttttg---catttcaa-ttgtatatatttaaaat-------------------aaaaaa------------aaa--ttttttttttttttgatcttcctttc-aaatgt-tg-tttttttcttttgtgtat-aaaaat-----tttccccatcactttt--------------------tatatat---tttgtttaatatatatttatatgtgtagtccaatgcaaaattcgcggtagcgcgcaagattcgtgatcctaaacgtcgtctccgtgcagtatgggatatctgtaaatcaaagatgatatgtgaaaaaggagaagatgcagaaaatgacccagataaaacttcggattacgaagatgattatgttcctaacggtcaaagtagtagtagtaagctaaatcctcaaagaactaccacacctgcagaagatttaggtttagtaaaaataaagagacctcacggtggttgcggtggtcgtcagccaaccattcgtaaagatggtttaaaattatatatgaattttaaagctcgagattctgaagtaagaa------------------------------------taccatttgttcttta----------------------tcgataatcttaaaaatttgttattgatat-tccaaattttatagg---aatca---ggtcargataccaggcaagtacttacaccgggacaagtatatactatattcaagaaaatatcgtcagaagatctacatgatttggggttaaatgaagaatatgctcgtccagattggatgattataacagttcttcctgtacctccaccacctgtccgtccaagtattcaaatggatgggacaagtagaggtgaagacgatttaactcataaattggcggacattttgaaggctaaccaaaatttacgccgttatgagtctgatggttccccggctcacgttgttagtgaatttgaagccttattacagg-tacct-atttgcctatttaattagg--ttacg---------------aagt-ata-ttattc-aca-ttatat-------------------------------------------------------------------------------------------------------------------------------tcaaacgtactgc--------------------------cttttctgcatatagtttcattgtgcaacttatatggataatgaaatggccggtcaaccacaagcattacaaaaatctggaagacctttaaaatcaattcgagcacgtcttaaaggtaaagaaggacgtcttcgtggaaatttaatgggtaaacgtgtagacttttctgctcgtacagttattacaggagatcctaatatatcagtagatgaagtcggagttccgaaaagtatagcttcgaatttgactttccctgaaatagtaacaccattcaacgttgatctactgcaagaacttgtaaaaaatggaccttcaatacaccctggagctaaatatgttattagagatactggagaacgtatagatctgaaacatacttcagggacaaattta---gtacgtttacagaatggttggaaggttgaacgacatatcaataatggggacgttgttatatttaatcgtcaaccatctttgcacaaaatgtcaatgatgggtcacagagttcgcgtaatgccatattcaactttccgtcttaatctctctgtaacaacaccgtataatgctgattttgatggtgatgaaatgaatatgcatataccgcaatcagttgaaaccaaagctgagattaaagaaatatgtatggtaccaaaacaaatcgtatcacctcaatcaaataaaccagtgatgggaattgttcaggacactttatgtgctattcgtaaatttaccaaaagagattgctttttatctaaagatttggtaatgaacattttgatgtgggtcaaagattgggatggaaaacttccaattccgtgtatcttgaaaccaatacctttatggacaggaaaacaaattttgagtatgattattcccaaaggtataaattcggacaatttg0010001--00100--0--000000-0001-0001-0--010-100001-000001000-----001-0---------011--1-010--1100110--0000100000-1-000-000000000-10000010010-0--0001-----0-----0000--010-0100010001---10---0000010-0000000001010000000100100010000010--100000000000000-1000-0---000----0--000010---000000000000001000001101100000010-001-0-00--0-0-01010100001000100-0000010------0000010
>Dominikia_lithuanica_KX784769
cacatagaactagcaaaaccagtatttcatataggtaaagtgctt---acattatattact---tataatttct---ttttttttctctatattcat-----------aaaatc----acaagagagtattgaaatat--------------tcatat-gaaaatgatctatactttcacccgaacataaaaaaacttg-------------------------------------------ggagaatttttctattacattatt------------------------------------cgattttaattccggg--tcattttgtgtatc---------gttgcac--gaattcatttttatcacat--------------------c-aatatactg---acaatt---aatt-------acaattaaaacaggatttctgcctaaagttaaaaaggtcttggagtgtatctgcatacattgctcaaagttgaagacagacgacgtgagttgtcttcttttgtctttgt--gaaatattgatttaatttgc----aaaaaaaaaaaa--------caaaatcagttttcaca--ttttattgcagtttaa---tattattct-----------gttatttatcaaaattttcctc-------------tttctttttcatttgtacatat--------tttttttgcatcatttcaa-ttgtatatatttaaaat-------------------aaaaaa------------at---ttttttttttttttgatcttcctttc-aaatgt-tg-tttttttcttttgtggat-aaaaat-----tttcaccatcactttt--------------------tatatat---tttgtttaatatatatttatatgtgtagtccaatgcaaaattcgcggtagcgcgcaagattcgtgatcctaaacgtcgtctccgtgcagtatgggatatctgtaaatcaaagatgatatgtgaaaaaggagaagatacagaaaatgacccagataaaacttcggattacgaagatgattatgttcctaacggtcaaagtagtagtagtaagccaaatcctcaaagaactaccacacctgcagaagatttaggtttagtaaaaataaagagacctcacggtggttgcggtgttcgtcagccaaccgttcgtaaagatggtttaaaattatatatgaattttaaagctcgagattctgaagtaagaa------------------------------------taccatttgttcttta----------------------tcgataatcttataaatttgttattgatat-tccaaattttatagg---aatca---ggtcaagataccagacaagtacttacaccgggactagtatatactatattcaagaaaatatcgtcagaagatctacatgatttggggttaaatgaagaatatgctcgtccagattggatgattataacagttcttcctgtacctccaccacctgttcgtccaagtattcaaatggatgggacaagtagaggtgaagacgatttaactcataaattggcggacattttgaaggctaaccaaaatttacgccgttatgagtctgatggttctccagctcacgttgttagtgaatttgaagctttattacagg-tacct-atttgcctatttaattagg--ttacg---------------aagt-ata-ttattc-aca-ttatat-------------------------------------------------------------------------------------------------------------------------------tcaaacgtactgc--------------------------cttttctgcatatagtttcattgtgcaacttatatggataatgaaatggccggtcaaccacaagcattacaaaaatctggaagacctttaaaatcaattcgagcacgtcttaaaggtaaagaaggacgtcttcgtggaaatttaatgggtaaacgtgtagacttttctgcccgtacagttattacaggagatcctaatatatcagtagatgaagtcggagttccgaaaagtatagcttcgaatttgactttccctgaaatagtaacaccattcaacgttgatctactgcaagaacttgtaaaaaatggaccttcaatacaccctggagctaaatatgttattagagatactggagaacgtatagatctgaaacatacttcagggacaaattta---gtacggttacagaatggttggaaagttgaacgacatataaataatggtgacgttgttatatttaatcgtcaaccatctttgcacaaaatgtcaatgatgggtcacagagttcgcgtaatgccatattcaactttccgtcttaatctctctgtaacaacaccgtataatgctgattttgatggagatgaaatgaatatgcatataccgcaatcagttgaaaccaaagctgagattaaagaaatatgtatggtaccaaaacaaatcgtatcacctcaatcaaataaaccagtgatgggaattgttcaggacactttatgtgctattcgtaaatttaccaaaagagattgctttttatctaaagatttggtaatgaacattttgatgtgggtcaaagattgggatggaaaacttccaattccgtgtatcttgaaaccaatacctttatggacaggaaaacaaattttgagtatgattattcccaaaggtataaattcggaca-----01--001--00000010--000000-0001-0001-0--0-1-10000000000000001----001-0---------011--1-010--1100110--0000100000001000-000000100-10000010010-0--0000----100----001-----0-0000010001---10---00010-0-0000000001010000000100100010000010--100000000000000-1000-0---000----0--000010---000000000000001000001101100000010-001-0-00--0-0-01010100001000100-0000010------0000010
>Dominikia_lithuanica_KX784771
cacatagaactagcaaaaccagtatttcatataggtaaagtgctt---acattatattact---tataatttct---ttttttttctctatattcat-----------aaaatc----acaagagagtattgaaatat--------------tcatat-gaaaatgatctatactttcacccgaacataaaaaaacttg-------------------------------------------ggagaatttttctattacattatt------------------------------------cgattttaattccggg--tcattttgtgtatc---------gttgcac--gaattcatttttatcacat--------------------c-aatatactg---acaatt---aatt-------acaattaaaacaggatttctgcctaaagttaaaaaggtcttggagtgtatctgcatacattgctcaaagttgaagacagacgacgtgagttgtcttcttttgtctttgt--gaaatattgatttaatttgc----aaaaaaaaaaaa--------caaaatcagttttcaca--ttttattgcagtttaa---tattattct-----------gttatttatcaaaattttcctc-------------tttctttttcatttgtacatat--------tttttttgcatcatttcaa-ttgtatatatttaaaat-------------------aaaaaa------------at---ttttttttttttttgatcttcctttc-aaatgt-tg-tttttttcttttgtggat-aaaaat-----tttcaccatcactttt--------------------tatatat---tttgtttaatatatatttatatgtgtagtccaatgcaaaattcgcggtagcgcgcaagattcgtgatcctaaacgtcgtctccgtgcagtatgggatatctgtaaatcaaagatgatatgtgaaaaaggagaagatacagaaaatgacccagataaaacttcggattacgaagatgattatgttcctaacggtcaaagtagtagtagtaagccaaatcctcaaagaactaccacacctgcagaagatttaggtttagtaaaaataaagagacctcacggtggttgcggtgttcgtcagccaaccgttcgtaaagatggtttaaaattatatatgaattttaaagctcgagattctgaagtaagaa------------------------------------taccatttgttcttta----------------------tcgataatcttataaatttgttattgatat-tccaaattttatagg---aatca---ggtcaagataccagacaagtacttacaccgggactagtatatactatattcaagaaaatatcgtcagaagatctacatgatttggggttaaatgaagaatatgctcgtccagattggatgattataacagttcttcctgtacctccaccacctgttcgtccaagtattcaaatggatgggacaagtagaggtgaagacgatttaactcataaattggcggacattttgaaggctaaccaaaatttacgccgttatgagtctgatggttccccagctcacgttgttagtgaatttgaagctttattacagg-tacct-atttgcctatttaattagg--ttacg---------------aagt-ata-ttattc-aca-ttatat-------------------------------------------------------------------------------------------------------------------------------tcaaacgtactgc--------------------------cttttctgcatatagtttcattgtgcaacttatatggataatgaaatggccggtcaaccacaagcattacaaaaatctggaagacctttaaaatcaattcgagcacgtcttaaaggtaaagaaggacgtcttcgtggaaatttaatgggtaaacgtgtagacttttctgcccgtacagttattacaggagatcctaatatatcagtagatgaagtcggagttccgaaaagtatagcttcgaatttgactttccctgaaatagtaacaccattcaacgttgatctactgcaagaacttgtaaaaaatggaccttcaatacaccctggagctaaatatgttattagagatactggagaacgtatagatctgaaacatacttcagggacaaattta---gtacggttacagaatggttggaaggttgaacgacatataaataatggtgacgttgttatatttaatcgtcaaccatctttgcacaaaatgtcaatgatgggtcacagagttcgcgtaatgccatattcaactttccgtcttaatctctctgtaacaacaccgtataatgctgattttgatggagatgaaatgaatatgcatataccgcaatcagttgaaaccaaagctgagattaaagaaatatgtatggtaccaaaacaaatcgtatcacctcaatcaaataaaccagtgatgggaattgttcaggacactttatgtgctattcgtaaatttaccaaaagagattgctttttatctaaagatttggtaatgaacattttgatgtgggtcaaagattgggatggaaaacttccaattccgtgtatcttgaaaccaatacctttatggacaggaaaacaaattttgagtatgattattcccaaaggtataaattcggacaatttg01--001--00000010--000000-0001-0001-0--0-1-10000000000000001----001-0---------011--1-010--1100110--0000100000001000-000000100-10000010010-0--0000----100----001-----0-0000010001---10---00010-0-0000000001010000000100100010000010--100000000000000-1000-0---000----0--000010---000000000000001000001101100000010-001-0-00--0-0-01010100001000100-0000010------0000010
>Dominikia_lithuanica_KX784770
cacatagaactagcaaaaccagtatttcatataggtaaagtgctt---acattatattact---tataatttct---ttttttttctctatattcat-----------aaaatc----acaagagagtattgaaatat--------------tcatat-gaaaatgatctatactttcacccgaacataaaaaaacttg-------------------------------------------ggagaatttttctattacattatt------------------------------------cgattttaattccggg--tcattttgtgtatc---------gttgcac--gaattcatttttatcacat--------------------c-aatatactg---acaatt---aatt-------acaattaaaacaggatttctgcctaaagttaaaaaggtcttggagtgtatctgcatacattgctcaaagttgaagacagacgacgtgagttgtcttcttttgtctttgt--gaaatattgatttaatttgc----aaaaaaaaaaaa--------caaaatcagttttcaca--ttttattgcagtttaa---tattattct-----------gttatttatcaaaattttcctc-------------tttctttttcatttgtacatat--------tttttttgcatcatttcaa-ttgtatatatttaaaat-------------------aaaaaa------------a----ttttttttttttttgatcttcctttc-aaatgt-tg-tttttttcttttgtggat-aaaaat-----tttcaccatcactttt--------------------tatatat---tttgtttaatatatatttatatgtgtagtccaatgcaaaattcgcggtagcgcgcaagattcgtgatcctaaacgtcgtctccgtgcagtatgggatatctgtaaatcaaagatgatatgtgaaaaaggagaagatacagaaaatgacccagataaaacttcggattacgaagatgattatgttcctaacggtcaaagtagtagtagtaagccaaatcctcaaagaactaccacacctgcagaagatttaggtttagtaaaaataaagagacctcacggtggttgcggtgttcgtcagccaaccgttcgtaaagatggtttaaaattatatatgaattttaaagctcgagattctgaagtaagaa------------------------------------taccatttgttcttta----------------------tcgataatcttataaatttgttattgatat-tccaaattttatagg---aatca---ggtcaagataccagacaagtacttacaccgggactagtatatactatattcaagaaaatatcgtcagaagatctacatgatttggggttaaatgaagaatatgctcgtccagattggatgattataacagttcttcctgtacctccaccacctgttcgtccaagtattcaaatggatgggacaagtagaggtgaagacgatttaactcataaattggcggacattttgaaggctaaccaaaatttacgccgttatgagtctgatggttccccagctcacgttgttagtgaatttgaagctttattacagg-tacct-atttgcctatttaattagg--ttacg---------------aagt-ata-ttattc-aca-ttatat-------------------------------------------------------------------------------------------------------------------------------tcaaacgtactgc--------------------------cttttctgcatatagtttcattgtgcaacttatatggataatgaaatggccggtcaaccacaagcattacaaaaatctggaagacctttaaaatcaattcgagcacgtcttaaaggtaaagaaggacgtcttcgtggaaatttaatgggtaaacgtgtagacttttctgcccgtacagttattacaggagatcctaatatatcagtagatgaagtcggagttccgaaaagtatagcttcgaatttgactttccctgaaatagtaacaccattcaacgttgatctactgcaagaacttgtaaaaaatggaccttcaatacaccctggagctaaatatgttattagagatactggagaacgtatagatctgaaacatacttcagggacaaattta---gtacggttacagaatggttggaaggttgaacgacatataaataatggtgacgttgttatatttaatcgtcaaccatctttgcacaaaatgtcaatgatgggtcacagagttcgcgtaatgccatattcaactttccgtcttaatctctctgtaacaacaccgtataatgctgattttgatggagatgaaatgaatatgcatataccgcaatcagttgaaaccaaagctgagattaaagaaatatgtatggtaccaaaacaaatcgtatcacctcaatcaaataaaccagtgatgggaattgttcaggacactttatgtgctattcgtaaatttaccaaaagagattgctttttatctaaagatttggtaatgaacattttgatgtgggtcaaagattgggatggaaaacttccaattccgtgtatcttgaaaccaatacctttatggacaggaaaacaaattttgagtatgattattcccaaaggtataaattcggacaatttg01--001--00000010--000000-0001-0001-0--0-1-10000000000000001----001-0---------011--1-010--1100110--0000100000001000-000000100-10000010010-0--0000----100----001-----0-0000010001---10---010-0-0-0000000001010000000100100010000010--100000000000000-1000-0---000----0--000010---000000000000001000001101100000010-001-0-00--0-0-01010100001000100-0000010------0000010
>Dominikia_aurea_KX784792
cacatagaactagctaaaccagtatttcatataggtaaagtgctt-tacacttatattatt---tataatttc-----tttttttctctatattcat-----------aaaaac---aaaaaaaaagaatttatacat-----tataattttacctat-gaaaatgatctttactttcaccctaacataaaaaatttt---------------------------------------------ggaaatttttctattacattatt------------------------------------cgattttaattccggg--tcattttgtgtatc---------gttgcac--gaattcatttttatcacat--------------------c-aatatactg---acaatt---aatt-------acaattaaaacaggatttctgcctaaagttaaaaaggtcttggagtgtatctgcatacattgctcaaagttgaagacagacgacgtgagttgtcttcttttgtctttga------------------------------------aa--------aaaaatcagttttcaca-tttttattgcagtttaa---aatt----------------tttatttatcaaattttttctc------------ttttctttttcatttgtacatat-------ttttttttt---catttcaa-ttgtatatactcaaaat-------------------aaaaaa------------aaaa-----ttttttttttgatctttctttc-aaatgt-tgttttttttcttttgtgtat-aaaaa------tttccctatcattttttata----------------tatatat---tttgtttaatatatatttatatgtgtagtccaatccaaaattcgcggtagcacgcaagattcgtgatcctaaacgtcgtctccgtgcagtatgggatatctgtaaatcaaagatgatatgtgaaaaaggagaagatgcagaaaatgacccagataaagcttcggattatgaagatgattatgttcctaacggtcaaagtagtagtagtaaaccacatccccaaagaactaccacacctgcagaagatttaggtttaataaaagtaaagagacctcacggtggttgcggtggtcgtcagccaaccattcgtaaagatggtttaaaattatacatgaattttaaagctcgagattctgaagtaagaa-ttatataccgtttcaatcaaaaaaaaat-------cttaatttgttcttta----------------------ttgataa--ttataaatttgtcattgatat-tccaaa-tttataggaacaatca---ggtcaagatactagacaagtacttgcaccgggacaagtatatactatattcaagaaaatatcatcagaagatttacatgatttggggctaaatgaggaatacgctcgtcctgattggatgatcataacagttcttcctgtacctccaccacctgttcgtccaagtattcaaatggatggaacaagtagaggtgaagacgatttaactcataaattggctgacattttgaaggctaatcaaaatttacgccgttatgaatctgatggttctccggctcacgttgttagtgagtttgaagctttattacagg-tattt-atttgtctacttaattaag--ttacgaaagtactt----gtaata-tta-ttattc-aca-ttatat-------------------------------------------------------------------------------------------------------------------------------tcaaacttactgc---------------------------ttttctgtatatagtttcattgtgcaacctatatggataatgaaatggccggtcaaccacaagcattacaaaaatctgggagacctttaaaatcaattcgagcacgtcttaaaggtaaagaaggacgtcttcgtggaaatttaatgggtaaacgtgtagacttttccgctcgtacagttatcacaggagatcctaatatatcagtagatgaagttggagttccgaaaagtatagcttcgaatttgactttccctgaaatagtaacaccatttaacgttgatctactgcaagaacttgtaaaaaatggaccttcaatacaccctggagctaaatacgttattagagataccggagaacgcatagatctgaaacatacttcaggaacgaattta---gtacggctacagaatggttggaaggttgaacgacatatcaataatggtgacgtcgttatatttaatcgtcaaccatctttgcacaaaatgtcaatgatgggtcacagagttcgcgtaatgccatattcaactttccgtcttaatctctctgtaacaacaccgtataatgctgattttgatggagatgaaatgaacatgcacataccgcaatcagtcgaaactaaagctgagattaaagaaatatgtatggtaccaaaacaaatcgtatcacctcaatcaaataaaccagtgatgggaattgttcaggacactttatgtgctattcgtaaatttaccaaaagagattgctttttatctaaagatttggtaatgaacattttaatgtgggtcaaagattgggatggaaaacttccaattccgtgtattttgaaaccaatacctttatggacaggaaaacaaattttgagtatgattattccaaaaggtataaattcggacaatttg0010001--00100--0--000000-0001-000010-0010-100000000000-100-----001-0---------011--1-010--1100110--0000-1--00--------00-00100100000011--0-0--0000---1000----000---1-0-0100010001---10---00000000001000-0010100000000001001-00000000110000000000000010000000000000000001000010---010000000000001000100101100000010-0000000001000-01010100001000100-00000-1------0000010
>Dominikia_aurea_KX784793
cacatagaactagctaaaccagtatttcatataggtaaagtgctt-tacacttatattatt---tataatttc-----tttttttctctatattcat-----------aaaaac---aaaaaaaaagaatttatacat-----tataattttacctat-gaaaatgatctttactttcaccctaacataaaaaatttt---------------------------------------------ggaaatttttctattacattatt------------------------------------cgattttaattccggg--tcattttgtgtatc---------gttgcac--gaattcatttttatcacat--------------------c-aatatactg---acaatt---aatt-------acaattaaaacaggatttctgcctaaagttaaaaaggtcttggagtgtatctgcatacattgctcaaagttgaagacagacgacgtgagttgtcttcttttgtctttga------------------------------------aa--------aaaaatcagttttcaca-tttttattgcagtttaa---aatt----------------tttatttatcaaattttttctc------------ttttctttttcatttgtacatat-------ttttttttt---catttcaa-ttgtatatactcaaaat-------------------aaaaaa------------aaaa-----ttttttttttgatctttctttc-aaatgt-tgttttttttcttttgtgtat-aaaaa------tttccctatcattttttata----------------tatatat---tttgtttaatatatatttatatgtgtagtccaatccaaaattcgcggtagcacgcaagattcgtgatcctaaacgtcgtctccgtgcagtatgggatatctgtaaatcaaagatgatatgtgaaaaaggagaagatgcagaaaatgacccagataaagcttcggattatgaagatgattatgttcctaacggtcaaagtagtagtagtaaaccacatccccaaagaactaccacacctgcagaagatttaggtttaataaaagtaaagagacctcacggtggttgcggtggtcgtcagccaaccattcgtaaagatggtttaaaattatacatgaattttaaagctcgagattctgaagtaagaa-ttatataccgtttcaatcaaaaaaaaat-------cttaatttgttcttta----------------------ttgataa--ttataaatttgtcattgatat-tccaaa-tttataggaacaatca---ggtcaagatactagacaagtacttgcaccgggacaagtatatactatattcaagaaaatatcatcagaagatttacatgatttggggctaaatgaggaatacgctcgtcctgattggatgatcataacagttcttcctgtacctccaccacctgttcgtccaagtattcaaatggatggaacaagtagaggtgaagacgatttaactcataaattggctgacattttgaaggctaatcaaaatttacgccgttatgaatctgatggttctccggctcacgttgttagtgagtttgaagctttattacagg-tattt-atttgtctacttaattaag--ttacgaaagtactt----gtaata-tta-ttattc-aca-ttatat-------------------------------------------------------------------------------------------------------------------------------tcaaacttactgc--------------------------tttttcggtatatagtttcattgtgcaacctatatggataatgaaatggccggtcaaccacaagcattacaaaaatctgggagacctttaaaatcaattcgagcacgtcttaaaggtaaagaaggacgtcttcgtggaaatttaatgggtaaacgtgtagacttttccgctcgtacagttatcacaggagatcctaatatatcagtagatgaagttggagttccgaaaagtatagcttcgaatttgactttccctgaaatagtaacaccatttaacgttgatctactgcaagaacttgtaaaaaatggaccttcaatacaccctggagctaaatacgttattagagataccggagaacgcatagatctgaaacatacttcaggaacgaattta---gtacggctacagaatggttggaaggttgaacgacatatcaataatggtgacgtcgttatatttaatcgtcaaccatctttgcacaaaatgtcaatgatgggtcacagagttcgcgtaatgccatattcaactttccgtcttaatctctctgtaacaacaccgtataatgctgattttgatggagatgaaatgaacatgcacataccgcaatcagtcgaaactaaagctgagattaaagaaatatgtatggtaccaaaacaaatcgtatcacctcaatcaaataaaccagtgatgggaattgttcaggacactttatgtgctattcgtaaatttaccaaaagagattgctttttatctaaagatttggtaatgaacattttaatgtgggtcaaagattgggatggaaaacttccaattccgtgtattttgaaaccaatacctttatggacaggaaaacaaattttgagtatgattattccaaaaggtataaattcggacaatttg0010001--00100--0--000000-0001-000010-0010-100000000000-100-----001-0---------011--1-010--1100110--0000-1--00--------00-00100100000011--0-0--0000---1000----000---1-0-0100010001---10---00000000001000-0010100000000001001-00000000110000000000000010000000000000000001000010---010000000000001000100101100000010-0000000001000-01010100001000100-0000010------0000010
>Dominikia_glomerocarpica_14
------------------------------------------------------------------------------------------------------------------------------------------------------------------------------------------------------------------------------------------------------------------------------------------------------------------------------------------------------------------------------------------------------------------------------------------------------------------------------------------------------------------------------------------------------------------------------------------------------------------------------------------------------------------------------------------------------------------------------------------------------------------------------------------------------------------------------------------------------------------------------------------------------------------------------------------------------------------------------------------------------------------------------------------------------------------------------------------------------------------------------------------------------------------------------------------------------------------------------------------------------------------------------------------------------------------------------------------------------------------------------------------------------------------------------------------------------------------------------------------------------------------------------------------------------ctaggcctgattggatgatcataacagttcttcctgtgcctccaccacctgttcgtccaagtattcaaatggacggaacaagtagaggtgaagacgatttaactcataaattggcggacattttgaaggctaatcaaaatttacgccgttatgaatctgatggttctccagctcacgttgttagtgagtttgaagctttattacagg-ttcct-atttgtctatttaattaag--ttacgaaagtgctt----gtaata-ttatttattc-aca-ttatat-------------------------------------------------------------------------------------------------------------------------------tcgaacgtactgc--------------------------tttttctgcatatagtttcattgtgcaacttatatggataatgaaatggccggtcaaccacaagcattacaaaagtctgggagacctttaaaatcaatccgagcacgccttaaaggtaaagagggacgtcttcgtggaaatttaatgggtaaacgtgtagatttttccgctcgtacagttatcacgggagatcctaatatatcagtagatgaagttggagttccgaaaagtatagcttcgaatttgactttccctgaaatagtaacaccattcaacgttgatctactgcaagaacttgtaaaaaatggaccttcaatgcaccctggtgctaaatatgttattagagataccggagaacgcatagatctgaaacatacttcaggaacaaattta---gtgcggctacagaatggttggaaggtagaacgacatattaataatggtgacgttgttatatttaatcgtcaaccatctttgcacaaaatgtcaatgatgggtcacagagttcgcgtaatgccatattcaactttccgtcttaatctctctgtaacaacaccgtataatgctgattttgatggtgatgagatgaa-----------------------------------------------------------------------------------------------------------------------------------------------------------------------------------------------------------------------------------------------------------------------------------------------------------------------------------------------------------------------------------------------------------------------------------------------------------------------------------------------------------------------------------------------------------------------------------------------------------------0-----------1100000010-0000000001000-01000100001000100-0000010------000001-
>Dominikia_glomerocarpica_12
------------------------------------------------------------------------------------------------------------------------------------------------------------------------------------------------------------------------------------------------------------------------------------------------------------------------------------------------------------------------------------------------------------------------------------------------------------------------------------------------------------------------------------------------------------------------------------------------------------------------------------------------------------------------------------------------------------------------------------------------------------------------------------------------------------------------------------------------------------------------------------------------------------------------------------------------------------------------------------------------------------------------------------------------------------------------------------------------------------------------------------------------------------------------------------------------------------------------------------------------------------------------------------------------------------------------------------------------------------------------------------------------------------------------------------------------------------------------------------------------------------------------------------------------------ctaggcctgattggatgatcatagcagttcttcctgtgcctccaccacctgttcgtccaagtattcaaatggacggaacaagtagaggtgaagacgacttaactcataaattggcggacattttgaaggctaatcaaaatttacgccgttatgaatctgatggtcctccagctcacgttgttagtgaatttgaagctttattacagg-ttcct-atttgtctatttaattaag--ttacgaaagtgctt----gtaata-ttatttattc-aca-ttatat-------------------------------------------------------------------------------------------------------------------------------tcgaacgtactgc--------------------------tttttctgcatatagtttcattgtgcaacttatatggataatgaagtggccggtcaaccacaagcattacaaaagtctgggagacctttaagatcaattcgagcacgccttaaaggtaaagagggacgtcttcgtggaaatttaatgggtaaacgtgtagatttttccgctcgtacagttatcacgggagatcctaatatatcagtagatgaagttggagttccgaaaagtatagcttcgaatttgactttccctgaaatagtaacaccattcaacgttgatctactgcaagaacttgtaaaaaatggaccttcaatacaccctggtgctaaatatgttattagagataccggagaacgcatagatctgaaacatacttcaggaacaaattta---gtgcggctacagaatggttggaaggtagaacgacatattaataatggtgacgttgttatatttaatcgtcaaccatctttgcacaaaatgtcaatgatgggtcacagagttcgcgtaatgccatattcaactttccgtcttaatctctctgtaacaacaccgtataatgctgattttgatggtgatgagatgaa-----------------------------------------------------------------------------------------------------------------------------------------------------------------------------------------------------------------------------------------------------------------------------------------------------------------------------------------------------------------------------------------------------------------------------------------------------------------------------------------------------------------------------------------------------------------------------------------------------------------0-----------1100000010-0000000001000-01000100001000100-0000010------000001-
>Dominikia_bonfanteae_FM3
------------------------------------------------------------------------------------------------------------------------------------------------------------------------------------------------------------------------------------------------------------------------------------------------------------------------------------------------------------------------------------------------------------------------------------------------------------------------------------------------------------------------------------------------------------------------------------------------------------------------------------------------------------------------------------------------------------------------------------------------------------------------------------------------------------------------------------------------------------------------------------------------------------------------------------------------------------------------------------------------------------------------------------------------------------------------------------------------------------------------------------------------------------------------------------------------------------------------------------------------------------------------------------------------------------------------------------------------------------------------------------------------------------------------------------------------------------------------------------------------------------------------------------------------------ctaggcctgattggatgattataacagttcttcctgtacctccaccacccgttcgtccaagtattcaaatggacgggacaagtagaggtgaagacgatttaactcataaattggcggacattttgaaggctaatcaaaatttacgccgttatgaatctgatggttctccggctcacgttgttagtgaatttgaagctttattacagg-tatct-atttgcctatttaattagg--ttatgaaagtacta----gtaatg-tta-ttattc-acatttatat-------------------------------------------------------------------------------------------------------------------------------tcaaacttactgct------------------------ttttttttgcatatagtttcattgtgcaacctatatggataatgaaatggctggtcaaccacaagcattacaaaaatccgggagacctttaaaatcaattcgagcacgtcttaaaggtaaagaaggacgtcttcgtggaaatttaatgggtaaacgtgtagacttttctgctcgtacagttatcacaggagatcctaatatatcagtagatgaagttggagttccgaaaagtatagcttcgaatttgactttccctgaaattgtaacaccattcaacgttgatctactgcaagaacttgtaaaaaatggaccttcaatacaccccggagctaaatatgttattagagatactggagaacgcatagatctgaaacatacttcaggaacaaattta---gtacggttacagaatggttggaaagttgaacgacatatcaataatggtggcgttgttatatttaatcgtcaaccatctttgcacaaaatgtcaatgatgggtcatagagttcgcgtaatgccatattcaactttccgtcttaatctctctgtaacaacaccgtataatgctgattttgatggtgatgagatgaa-----------------------------------------------------------------------------------------------------------------------------------------------------------------------------------------------------------------------------------------------------------------------------------------------------------------------------------------------------------------------------------------------------------------------------------------------------------------------------------------------------------------------------------------------------------------------------------------------------------------0-----------1100000010-0000000001000-01010100000000100-000000001----000001-
>Dominikia_bonfanteae_FM4
------------------------------------------------------------------------------------------------------------------------------------------------------------------------------------------------------------------------------------------------------------------------------------------------------------------------------------------------------------------------------------------------------------------------------------------------------------------------------------------------------------------------------------------------------------------------------------------------------------------------------------------------------------------------------------------------------------------------------------------------------------------------------------------------------------------------------------------------------------------------------------------------------------------------------------------------------------------------------------------------------------------------------------------------------------------------------------------------------------------------------------------------------------------------------------------------------------------------------------------------------------------------------------------------------------------------------------------------------------------------------------------------------------------------------------------------------------------------------------------------------------------------------------------------------ctaggcctgattggatgattataacagttcttcctgtacctccaccacccgttcgtccaagtattcaaatggacggaacaagtagaggtgaagacgatttaactcataaattggcggacattttgaaggctaatcaaaatttacgccgttatgaatctgatggttctccggctcacgttgttagtgaatttgaagctttattacagg-tatct-atttgcctatttaattagg--ttatgaaagtacta----gtaatg-tta-ttattc-acatttatat-------------------------------------------------------------------------------------------------------------------------------tcaaacttactgct------------------------ttttttttgcatatagtttcattgtgcaacctatatggataatgaaatggctggtcaaccacaagcattacaaaaatccgggagacctttaaaatcaattcgagcacgtcttaaaggtaaagaaggacgtcttcgtggaaatttaatgggtaaacgtgtagacttttctgctcgtacagttatcacaggagatcctaatatatcagtagatgaagttggagttccgaaaagtatagcttcgaatttgactttccctgaaattgtaacaccattcaacgttgatctactgcaagaacttgtaaaaaatgggccttcaatacaccccggagctaaatatgttattagagatactggagaacgcatagatctgaaacatacttcaggagcaaattta---gtacggttacagaatggttggaaagttgaacgacatatcaataatggtgacgttgttatatttaatcgtcaaccatctttgcacaaaatgtcaatgatgggtcatagagttcgcgtaatgccatattcaactttccgtcttaatctctctgtaacaacaccgtataatgctgattttgatggtgatgagatgaa-----------------------------------------------------------------------------------------------------------------------------------------------------------------------------------------------------------------------------------------------------------------------------------------------------------------------------------------------------------------------------------------------------------------------------------------------------------------------------------------------------------------------------------------------------------------------------------------------------------------0-----------1100000010-0000000001000-01010100000000100-000000001----000001-
>Dominikia_disticha_KX784786
cacatagaactagcaaaaccagtatttcatataggtaaagtactt-tacatttatattact---tataatttc-----tttttttctc--tattcata---------aaaacaa----acaaaaaagaatttatata------tataattttacctac-gaaaatgatctttactttcacc-aaacataaaaaaattt--------------------------------------------ggggaatatttctattaaatttt-------------------------------------cgattttaattctgt---catttttgtgtatc---------gttgcaca-aaattcatttttatcacat----------------------aatatactg---acattt---aatt-------tcaattaaaacaggatttctgcctaaagttaaaaaggtcttggagtgtatctgcatacattgctcaaagttgaagacagacgacgtgagttgtcttcttttgtctttgt--gaaatattgatttaatttgc---------aaaaaaa--------aaaaatcagttttcaca-tttttattgcagtttaa---tattattct-----------tttatttatcaaaatttctctc------------ttttctttttcatttgtacatat---------ttttttg---catttcaa-ttgtatatatttaaaat-------------------aaaaaa------------aaa----atttttttttttgatctttctttc-aaatgttttttttttttcttttgtgtat-aaaaa------tttccccatcatttt---------------------tatatat---tttgtttaatatatatttatatgtgtagtccaatgcaaaattcgcggttgcacgcaagattcgtgatcctaaacgtcgtctccgtgcagtatgggatatctgtaaatcaaagatggtatgtgaaaaaggagaagatgcagaaaatgacccagataaaacttcggattacgaagatgattatgttcctaacggtcaaagtagtagtagtaagccaaatccccaaagaactaccacacctgcagaagatttaggtttaataaaaataaagagacctcacggtggttgcggtggtcgtcagccaaccattcgtaaagatggtttaaaattatatatgaattttaaagctcgagattctgaagtaagaa-ttataattgtttcctaccaatcaagaatttcttaataccatttgttcctta----------------------ttgataatcttataaatttg---ttgatat-ttcaaattttgtaggaacaatca---ggtcaagatactagacaagtacttacaccgggacaagtatatactatatttaagaaaatatcgtcagaagatttacatgatttggggttaaatgaagaatacgctcgtcctgattggatgatcataacagttcttcctgtacctccgccacctgttcgtccaagtattcaaatggacggtacaagtagaggtgaagacgatttaactcataaattggcggacattttaaaggctaatcaaaatttacgtcgttatgagtctgatggttctccggctcatgttgttagtgaatttgaagctttattacagg-tacct-atttgcctatttaactagagtttacgaaagtacta----gtaata-tta-ttattc-act-ttatat-------------------------------------------------------------------------------------------------------------------------------tcaaacttactgc--------------------------tgtttctgtatatagtttcattgtgcaacctatatggataatgaaatggctggtcaaccacaagcattacaaaaatctgggaggcctttaaaatcaattcgagcacgtcttaaaggtaaagaaggacgtcttcgtggaaatttaatgggtaaacgtgtagacttttctgctcgtacagttattacaggagatcctaatatatcagtagacgaagttggagttccgaaaagtatagcttcgaatttgactttccctgagatagtaacaccattcaatgtcgatctgctgcaagaacttgtaaaaaatggaccttcaatacaccctggagctaaatatgttattagagatactggagaacgcatagatctgaaacatacttcaggaacaaattta---gtacggttacagaatggttggaaggttgaacgacatatcaataatggtgacgttgttatatttaatcgtcaaccatctttacacaaaatgtcaatgatgggtcacagagttcgcgtaatgccatattcaactttccgtcttaatctctctgtaacaacaccgtacaatgctgattttgatggagacgaaatgaacatgcacataccgcaatcagtcgaaactaaagctgagattaaagaaatatgtatggtaccaaaacaaatcgtatcacctcaatcaaataaaccagtgatgggaattgttcaggacactttatgtgctattcgtaaatttaccaaaagagattgctttttatctaaagatttggtaatgaacattttaatgtgggtcaaagattgggatggaaaacttccaattccgtgtatcttgaaaccaatacctttatggacaggaaaacaaattttgagtatgattattcccaaaggtataaattcggacaatttg0010001--00100--0--1-00000000010001-0--1-0-1000001000001000-----01--0---------1-1--010-1---100110--0000100000---100-000000100100000010010-0--0000---1000----00------1-0100010001---10---00000-1--00000-0010000000000001001-00001-0--10000000000000010000000000000000000000010---0000000001-0--100000010110000000000000000001000-01010100001000100-0000010------0000010
>Dominikia_disticha_KX784784
cacatagaactagcaaaaccagtatttcatataggtaaagtactt-tacatttatattact---tataatttc-----tttttttctc--tattcata---------aaaacaa----acaaaaaagaatttatata------tataattttacctac-gaaaatgatctttactttcacc-aaacataaaaaaattt--------------------------------------------ggggaatatttctattaaatttt-------------------------------------cgattttaattctgt---catttttgtgtatc---------gttgcaca-aaattcatttttatcacat----------------------aatatactg---acattt---aatt-------tcaattaaaacaggatttctgcctaaagttaaaaaggtcttggagtgtatctgcatacattgctcaaagttgaagacagacgacgtgagttgtcttcttttgtctttgt--gaaatattgatttaatttgc---------aaaaaaa--------aaaaatcagttttcaca-tttttattgcagtttaa---tattattct-----------tttatttatcaaaatttctctc------------ttttctttttcatttgtacatat---------ttttttg---catttcaa-ttgtatatatttaaaat-------------------aaaaaa------------aaa----atttttttttttgatctttctttc-aaatgttttttttttttcttttgtgtat-aaaaa------tttccccatcatttt---------------------tatatat---tttgtgtaatatatatttatatgtgtagtccaatgcaaaattcgcggttgcacgcaagattcgtgatcctaaacgtcgtctccgtgcagtatgggatatctgtaaatcaaagatgggatgtgaaaaaggagaagatgcagaaaatgacccagataaaacttcggattacgaagatgattatgttcctaacggtcaaagtagtagtagtaagccaaatccccaaagaactaccacacctgcagaagatttaggtttaataaaaataaagagacctcacggtggttgcggtggtcgtcagccaaccattcgtaaagatggtttaaaattatatatgaattttaaagctcgagattctgaagtaagaa-ttataattgtttcctaccaatcaagaatttcttaataccatttgttcctta----------------------ttgataatcttataaatttg---ttgatat-ttcaaattttgtaggaacaatca---ggtcaagatactagacaagtacttacaccgggacaagtatatactatatttaagaaaatatcgtcagaagatttacatgatttggggttaaatgaagaatacgctcgtcctgattggatgatcataacagttcttcctgtacctccgccacctgttcgtccaagtattcaaatggacggtacaagtagaggtgaagacgatttaactcataaattggcggacattttaaaggctaatcaaaatttacgtcgttatgagtctgatggttctccggctcatgttgttagtgaatttgaagctttattacagg-tacct-atttgcctatttaactagagtttacgaaagtacta----gtaata-tta-ttattc-act-ttatat-------------------------------------------------------------------------------------------------------------------------------tcaaacttactgc--------------------------tgtttctgtatatagtttcattgtgcaacctatatggataatgaaatggctggtcaaccacaagcattacaaaaatctgggaggcctttaaaatcaattcgagcacgtcttaaaggtaaagaaggacgtcttcgtggaaatttaatgggtaaacgtgtagacttttctgctcgtacagttattacaggagatcctaatatatcagtagacgaagttggagttccgaaaagtatagcttcgaatttgactttccctgagatagtaacaccattcaatgtcgatctgctgcaagaacttgtaaaaaatggaccttcaatacaccctggagctaaatatgttattagagatactggagaacgcatagatctgaaacatacttcaggaacaaattta---gtacggttacagaatggttggaaggttgaacgacatatcaataatggtgacgttgttatatttaatcgtcaaccatctttacacaaaatgtcaatgatgggtcacagagttcgcgtaatgccatattcaactttccgtcttaatctctctgtaacaacaccgtacaatgctgattttgatggagacgaaatgaacatgcacataccgcaatcagtcgaaactaaagctgagattaaagaaatatgtatggtaccaaaacaaatcgtatcacctcaatcaaataaaccagtgatgggaattgttcaggacactttatgtgctattcgtaaatttaccaaaagagattgctttttatctaaagatttggtaatgaacattttaatgtgggtcaaagattgggatggaaaacttccaattccgtgtatcttgaaaccaatacctttatggacaggaaaacaaattttgagtatgattattcccaaaggtataaattcggacaatttg0010001--00100--0--1-00000000010001-0--1-0-1000001000001000-----01--0---------1-1--010-1---100110--0000100000---100-000000100100000010010-0--0000---1000----00------1-0100010001---10---00000-1--00000-0010000000000001001-00001-0--10000000000000010000000000000000000000010---0000000001-0--100000010110000000000000000001000-01010100001000100-0000010------0000010
>Dominikia_disticha_KX784787
cacatagaactagcaaaaccagtatttcatataggtaaagtactt-tacatttatattact---tataatttc-----tttttttctc--tattcata---------aaaacaa----acaaaaaagaatttatata------tataattttacctac-gaaaatgatctttactttcacc-aaacataaaaaaattt--------------------------------------------ggggaatatttctattaaatttt-------------------------------------cgattttaattctgt---catttttgtgtatc---------gttgcaca-aaattcatttttatcacat----------------------aatatactg---acattt---aatt-------tcaattaaaacaggatttctgcctaaagttaaaaaggtcttggagtgtatctgcatacattgctcaaagttgaagacagacgacgtgagttgtcttcttttgtctttgt--gaaatattgatttaatttgc---------aaaaaaa--------aaaaatcagttttcaca-tttttattgcagtttaa---tattattct-----------tttatttatcaaaatttctctc------------ttttctttttcatttgtacatat---------ttttttg---catttcaa-ttgtatatatttaaaat-------------------aaaaaa------------aaa----atttttttttttgatctttctttc-aaatgttttttttttttcttttgtgtat-aaaaa------tttccccatcatttt---------------------tatatat---tttgtttaatatatatttatatgtgtagtccaatgcaaaattcgcggttgcacgcaagattcgtgatcctaaacgtcgtctccgtgcagtatgggatatctgtaaatcaaagatggtatgtgaaaaaggagaagatgcagaaaatgacccagataaaacttcggattacgaagatgattatgttcctaacggtcaaagtagtagtagtaagccaaatccccaaagaactaccacacctgcagaagatttaggtttaataaaaataaanagacctcacgggggttgcggtggtcgtcagccaaccattcgtaaagatggtttaaaattatatatgaattttaaagctcgagattctgaagtaagaa-ttataattgtttcctaccaatcaagaatttcttaataccatttgttcctta----------------------ttgataatcttataaatttg---ttgatat-ttcaaattttgtaggaacaatca---ggtcaagatactagacaagtacttacaccgggacaagtatatactatatttaagaaaatatcgtcagaagatttacatgatttggggttaaatgaagaatacgctcgtcctgattggatgatcataacagttcttcctgtacctccgccacctgttcgtccaagtattcaaatggacggtacaagtagaggtgaagacgatttaactcataaattggcggacattttaaaggctaatcaaaatttacgtcgttatgagtctgatggttctccggctcatgttgttagtgaatttgaagctttattacagg-tacct-atttgcctatttaactagagtttacgaaagtacta----gtaata-tta-ttattc-act-ttatat-------------------------------------------------------------------------------------------------------------------------------tcaaacttactgc--------------------------tgtttctgtatatagtttcattgtgcaacctatatggataatgaaatggctggtcaaccacaagcattacaaaaatctgggaggcctttaaaatcaattcgagcacgtcttaaaggtaaagaaggacgtcttcgtggaaatttaatgggtaaacgtgtagacttttctgctcgtacagttattacaggagatcctaatatatcagtagacgaagttggagttccgaaaagtatagcttcgaatttgactttccctgagatagtaacaccattcaatgtcgatctgctgcaagaacttgtaaaaaatggaccttcaatacaccctggagctaaatatgttattagagatactggagaacgcatagatctgaaacatacttcaggaacaaattta---gtacggttacagaatggttggaaggttgaacgacatatcaataatggtgacgttgttatatttaatcgtcaaccatctttacacaaaatgtcaatgatgggtcacagagttcgcgtaatgccatattcaactttccgtcttaatctctctgtaacaacaccgtacaatgctgattttgatggagacgaaatgaacatgcacataccgcaatcagtcgaaactaaagctgagattaaagaaatatgtatggtaccaaaacaaatcgtatcacctcaatcaaataaaccagtgatgggaattgttcaggacactttatgtgctattcgtaaatttaccaaaagagattgctttttatctaaagatttggtaatgaacattttaatgtgggtcaaagattgggatggaaaacttccaattccgtgtatcttgaaaccaatacctttatggacaggaaaacaaattttgagtatgattattcccaaaggtataaattcggacaatttg0010001--00100--0--1-00000000010001-0--1-0-1000001000001000-----01--0---------1-1--010-1---100110--0000100000---100-000000100100000010010-0--0000---1000----00------1-0100010001---10---00000-1--00000-0010000000000001001-00001-0--10000000000000010000000000000000000000010---0000000001-0--100000010110000000000000000001000-01010100001000100-0000010------0000010
>Dominikia_iranica_KX784788
cacatagaactagctaaaccagtatttcatataggtaaagtactt-tacatttatattact---tataatttc-----ttcttttctc--tattcat----------aaaataa----acaaaaaagaatttatata------tataattttaactac-gaaaatgatctttactttcacc-aaacataaaaatttttg-------------------------------------------ggggaatctttctattaaatttt-------------------------------------cgattttaattctgggatattttttgtgtatc---------gttgcaca-aaattcatttttatcacat----------------------aatatactg---acattg---aatt-------tcaattaaaacaggatttctgcctaaagttaaaaaggtcttggagtgtatctgcatacattgctcaaagttgaagacagacgacgtgagttgtcttcttttgtctttgt--gaaatattgatttaatttgc------------aaaa--------aaaaatcagttttcaca-tttttattgcagtttaa---tattattct-----------tttatttatcaaattttctctc------------ttttctttttcatttgtacata------------ttttg---catttcaa-ttgtatatatttaaaat-------------------aaaaaa------------aaa----ttttttttttttgatctttctttc-aaatg--ttttttttttcttttgtgtat-aaaaa------tttccccatcatttt---------------------tatatat---tttgtttaatatatatttatatgtgtagtccaatgcaaaattcgcggttgcacgcaagattcgtgatcctaaacgtcgtctccgtgcagtatgggatatctgtaaatcaaagatggtatgtgaaaaaggagaagatgcagaaaatgacccagataaaacttcggattacgaagatgattatgttcctaacggtcaaagtagtagtagtaagccaaatccccaaagaactaccacacctgcagaagatttaggtttagtaaaaataaagagacctcacggaggttgcggtggtcgtcaaccaaccattcgtaaagatggtttaaaattatatatgaattttaaagctcgagattctgaagtaagaa-ttatagtcgtttcctatcaatcaagaatttcttaataccatttg-tccyta----------------------atgraatccttaaaaatttg---ttgatat-ttcaaattttgtaggaacaatca---ggtcaagatactagacaagtacttacaccgggacaagtatatactatatttaagaaaatatcgtcagaagatttacatgatttggggttaaatgaagaatacgctcgtcctgattggatgatcataacagttcttcctgtacctccgccacctgttcgtccaagtattcaaatggacggtacaagtagaggtgaagacgatttaactcataagttggcggacattttaaaggctaatcaaaatttacgacgttatgagtctgatggttctccggctcatgttgttagtgaatttgaagctttattacagg-tatct-atttgcctatttaattaaagtttacgaaagtactt----gtaata-tta-ttattc-act-ttatat-------------------------------------------------------------------------------------------------------------------------------tcaaacttactgc--------------------------tgcttctgtatatagtttcattgtgcaacatatatggataatgaaatggctggtcaaccacaagcattacaaaaatctgggagacctttaaaatcaatccgagcacgtcttaaaggtaaagaaggacgtcttcgtggaaatttaatgggtaagcgtgtagacttttctgctcgtacagttatcacaggagatcctaatatatcagtagatgaagttggagttccgaaaagtatagcctcgaatttgactttccctgagatagtaacaccattcaatgttgatctgctgcaagaacttgtaaaaaatggaccgtcaatacaccctggagctaaatatgtcattagagatactggggaacgcatagatttgaaacatacttcagggacaaattta---gtacggttacagaatggttggaaggttgaacgacatatcaataatggtgacgttgttatatttaatcgtcaaccatctttacacaaaatgtcaatgatgggtcacagagttcgcgtaatgccatattcaactttccgtcttaatctctctgtaacaacaccgtacaatgctgattttgatggagatgaaatgaacatgcacataccgcaatcggtcgaaactaaagctgagattaaagaaatatgtatggtaccaaaacaaatcgtatcacctcaatcaaataaaccagttatgggaattgttcaggacactttatgtgctattcgtaaatttaccaaaagagattgctttttatctaaagatttggtaatgaacattttaatgtgggtcaaagattgggatggaaaacttccaattccgtgtatcttgaaaccaatacctttatggacaggaaaacaaattttgagtatgattattcccaaaggtataaattcggacaatttg0010001--00100--0--1-000010000-0001-0--1-0-10000010000000001----01--0---------001--010-1---100110--0000100000----1---00000100100000010010-0--0000---1000----1----------100010001---10---00000-1--00000-0011-00000000001001-00001-0--10000000000000010000000000000000000000110---0000000001-0--100000010110000000000000000001000-01010100001000100-0000010------0000010
>Dominikia_iranica_KX784790
cacatagaactagctaaaccagtatttcatataggtaaagtactt-tacatttatattact---tataatttc-----ttcttttctc--tattcat----------aaaataa----acaaaaaagaatttatata------tataattttaactac-gaaaatgatctttactttcacc-aaacataaaaatttttg-------------------------------------------ggggaatctttctattaaatttt-------------------------------------cgattttaattctgggatattttttgtgtatc---------gttgcaca-aaattcatttttatcacat----------------------aatatactg---acattg---aatt-------tcaattaaaacaggatttctgcctaaagttaaaaaggtcttggagtgtatctgcatacattgctcaaagttgaagacagacgacgtgagttgtcttcttttgtctttgt--gaaatattgatttaatttgc------------aaaa--------aaaaatcagttttcaca-tttttattgcagtttaa---tattattct-----------tttatttatcaaattttctctc------------ttttctttttcatttgtacata------------ttttg---catttcaa-ttgtatatatttaaaat-------------------aaaaaa------------aaa----ttttttttttttgatctttctttc-aaatgt-ttttttttttcttttgtgtat-aaaaa------tttccccatcatttt---------------------tatatat---tttgtttaatatatatttatatgtgtagtccaatgcaaaattcgcggttgcacgcaagattcgtgatcctaaacgtcgtctccgtgcagtatgggatatctgtaaatcaaagatggtatgtgaaaaaggagaagatgcagaaaatgacccagataaaacttcggattacgaagatgattatgttcctaacggtcaaagtagtagtagtaagccaaatccccaaagaactaccacacctgcagaagatttaggtttagtaaaaataaagagacctcacggaggttgcggtggtcgtcaaccaaccattcgtaaagatggtttaaaattatatatgaattttaaagctcgagattctgaagtaagaa-ttatagtcgtttcctatcaatcaagaatttcttaataccatttgttcctta----------------------ttgataatcttataaatttg---ttgatat-ttcaaattttgtaggaacaatca---ggtcaagatactagacaagtacttacaccgggacaagtatatactatatttaagaaaatatcgtcagaagatttacatgatttggggttaaatgaagaatacgctcgtcctgattggatgatcataacagttcttcctgtacctccgccacctgttcgtccaagtattcaaatggacggtacaagtagaggtgaagacgatttaactcataagttggcggacattttaaaggctaatcaaaatttacgacgttatgagtctgatggttctccggctcatgttgttagtgaatttgaagctttattacagg-tatct-atttgcctatttaattaaagtttacgaaagtactt----gtaata-tta-ttattc-act-ttatat-------------------------------------------------------------------------------------------------------------------------------tcaaacttactgc--------------------------tgcttctgtatatagtttcattgtgcaacatatatggataatgaaatggctggtcaaccacaagcattacaaaaatctgggagacctttaaaatcaatccgagcacgtcttaaaggtaaagaaggacgtcttcgtggaaatttaatgggtaagcgtgtagacttttctgctcgtacagttatcacaggagatcctaatatatcagtagatgaagttggagttccgaaaagtatagcctcgaatttgactttccctgagatagtaacaccattcaatgttgatctgctgcaagaacttgtaaaaaatggaccgtcaatacaccctggagctaaatatgtcattagagatactggggaacgcatagatttgaaacatacttcagggacaaattta---gtacggttacagaatggttggaaggttgaacgacatatcaataatggtgacgttgttatatttaatcgtcaaccatctttacacaaaatgtcaatgatgggtcacagagttcgcgtaatgccatattcaactttccgtcttaatctctctgtaacaacaccgtacaatgctgattttgatggagatgaaatgaacatgcacataccgcaatcggtcgaaactaaagctgagattaaagaaatatgtatggtaccaaaacaaatcgtatcacctcaatcaaataaaccagttatgggaattgttcaggacactttatgtgctattcgtaaatttaccaaaagagattgctttttatctaaagatttggtaatgaacattttaatgtgggtcaaagattgggatggaaaacttccaattccgtgtatcttgaaaccaatacctttatggacaggaaaacaaattttgagtatgattattcccaaaggtataaattcggacaatttg0010001--00100--0--1-000010000-0001-0--1-0-10000010000000001----01--0---------001--010-1---100110--0000100000----1---00000100100000010010-0--0000---1000----1----------100010001---10---00000-1--00000-0010100000000001001-00001-0--10000000000000010000000000000000000000010---0000000001-0--100000010110000000000000000001000-01010100001000100-0000010------0000010
>Dominikia_iranica_KX784791
cacatagaactagcaaaaccagtatttcatataggtaaagtactt-tacatttatattact---tataatttc-----ttcttttctc--tattcat----------aaaataa----acaaaaaagaatttatata------tataattttaactac-gaaaatgatctttactttcacc-aaacataaaaatttttg-------------------------------------------ggggaatctttctattaaatttt-------------------------------------cgattttaattctgggatattttttgtgtatc---------gttgcaca-aaattcatttttatcacat----------------------aatatactg---acattg---aatt-------tcaattaaaacaggatttctgcctaaagttaaaaaggtcttggagtgtatctgcatacattgctcaaagttgaagacagacgacgtgagttgtcttcttttgtctttgt--gaaatattgatttaatttgc------------aaaa--------aaaaatcagttttcaca-tttttattgcagtttaa---tattattct-----------tttatttatcaaattttctctc------------ttttctttttcatttgtacata------------ttttg---catttcaa-ttgtatatatttaaaat-------------------aaaaaa------------aaa----ttttttttttttgatctttctttc-aaatg--ttttttttttcttttgtgtat-aaaaa------tttccccatcatttt---------------------tatatat---tttgtttaatatatatttatatgtgtagtccaatgcaaaattcgcggttgcacgcaagattcgtgatcctaaacgtcgtctccgtgcagtatgggatatctgtaaatcaaagatggtatgtgaaaaaggagaagatgcagaaaatgacccagataaaacttcggattacgaagatgattatgttcctaacggtcaaagtagtagtagtaagccaaatccccaaagaactaccacacctgcagaagatttaggtttagtaaaaataaagagacctcacggaggttgcggtggtcgtcaaccaaccattcgtaaagatggtttaaaattatatatgaattttaaagctcgagattctgaagtaagaa-ttatagtcgtttcctatcaatcaagaatttcttaataccatttgttcctta----------------------ttgataatcttataaatttg---ttgatat-ttcaaattttgtaggaacaatca---ggtcaagatactagacaagtacttacaccgggacaagtatatactatatttaagaaaatatcgtcagaagatttacatgatttggggttaaatgaagaatacgctcgtcctgattggatgatcataacagttcttcctgtacctccgccacctgttcgtccaagtattcaaatggacggtacaagtagaggtgaagacgatttaactcataagttggcggacattttaaaggctaatcaaaatttacgacgttatgagtctgatggttctccggctcatgttgttagtgaatttgaagctttattacagg-tatct-atttgcctatttaattaaagtttacgaaagtactt----gtaata-tta-ttattc-act-ttatat-------------------------------------------------------------------------------------------------------------------------------tcaaacttactgc--------------------------tgcttctgtatatagtttcattgtgcaacatatatggataatgaaatggctggtcaaccacaagcattacaaaaatctgggagacctttaaaatcaatccgagcacgtcttaaaggtaaagaaggacgtcttcgtggaaatttaatgggtaagcgtgtagacttttctgctcgtacagttatcacaggagatcctaatatatcagtagatgaagttggagttccgaaaagtatagcctcgaatttgactttccctgagatagtaacaccattcaatgttgatctgctgcaagaacttgtaaaaaatggaccgtcaatacaccctggagctaaatatgtcattagagatactggggaacgcatagatttgaaacatacttcagggacaaattta---gtacggttacagaatggttggaaggttgaacgacatatcaataatggtgacgttgttatatttaatcgtcaaccatctttacacaaaatgtcaatgatgggtcacagagttcgcgtaatgccatattcaactttccgtcttaatctctctgtaacaacaccgtacaatgctgattttgatggagatgaaatgaacatgcacataccgcaatcggtcgaaactaaagctgagattaaagaaatatgtatggtaccaaaacaaatcgtatcacctcaatcaaataaaccagttatgggaattgttcaggacactttatgtgctattcgtaaatttaccaaaagagattgctttttatctaaagatttggtaatgaacattttaatgtgggtcaaagattgggatggaaaacttccaattccgtgtatcttgaaaccaatacctttatggacaggaaaacaaattttgagtatgattattcccaaaggtataaattcggacaatttg0010001--00100--0--1-000010000-0001-0--1-0-10000010000000001----01--0---------001--010-1---100110--0000100000----1---00000100100000010010-0--0000---1000----1----------100010001---10---00000-1--00000-0011-00000000001001-00001-0--10000000000000010000000000000000000000010---0000000001-0--100000010110000000000000000001000-01010100001000100-0000010------0000010
>Dominikia_iranica_KX784789
cacatagaactagctaaaccagtatttcatataggtaaagtactt-tacatttatattact---tataatttc-----ttcttttctc--tattcat----------aaaataa----acaaaaaagaatttatata------tataattttaactac-gaaaatgatctttactttcacc-aaacataaaaatttttg-------------------------------------------ggggaatctttctattaaatttt-------------------------------------cgattttaattctgggatattttttgtgtatc---------gttgcaca-aaattcatttttatcacat----------------------aatatactg---acattg---aatt-------tcaattaaaacaggatttctgcctaaagttaaaaaggtcttggagtgtatctgcatacattgctcaaagttgaagacagacgacgtgagttgtcttcttttgtctttgt--gaaatattgatttaatttgc-----------aaaaa--------aaaaatcagttttcaca-tttttattgcagtttaa---tattattct-----------tttatttatcaaattttctctc------------ttttctttttcatttgtacata------------ttttg---catttcaa-ttgtatatatttaaaat-------------------aaaaaa------------aaa----ttttttttttttgatctttctttc-aaatg--ttttttttttcttttgtgtat-aaaaa------tttccccatcatttt---------------------tatatat---tttgtttaatatatatttatatgtgtagtccaatgcaaaattcgcggttgcacgcaagattcgtgatcctaaacgtcgtctccgtgcagtatgggatatctgtaaatcaaagatggtatgtgaaaaaggagaagatgcagaaaatgacccagataaaacttcggattacgaagatgattatgttcctaacggtcaaagtagtagtagtaagccaaatccccaaagaactaccacacctgcagaagatttaggtttagtaaaaataaagagacctcacggaggttgcggtggtcgtcaaccaaccattcgtaaagatggtttaaaattatatatgaattttaaagctcgagattctgaagtaagaatttaaggtcgtttcctatcaatcaagaatttcttaataccatttgttcctta----------------------ttgataatcttataaatttg---ttgatat-ttcaaattttgtaggaacaatca---ggtcaagatactagacaagtacttacaccgggacaagtatatactatatttaagaaaatatcgtcagaagatttacatgatttggggttaaatgaagaatacgctcgtcctgattggatgatcataacagttcttcctgtacctccgccacctgttcgtccaagtattcaaatggacggtacaagtagaggtgaagacgatttaactcataagttggcggacattttaaaggctaatcaaaatttacgacgttatgagtctgatggttctccggctcatgttgttagtgaatttgaagctttattacagg-tatct-atttgcctatttaattaaagtttacgaaagtactt----gtaata-tta-ttattc-act-ttatat-------------------------------------------------------------------------------------------------------------------------------tcaaacttactgc--------------------------tgcttctgtatatagtttcattgtgcaacatatatggataatgaaatggctggtcaaccacaagcattacaaaaatctgggagacctttaaaatcaatccgagcacgtcttaaaggtaaagaaggacgtcttcgtggaaatttaatgggtaagcgtgtagacttttctgctcgtacagttatcacaggagatcctaatatatcagtagatgaagttggagttccgaaaagtatagcctcgaatttgactttccctgagatagtaacaccattcaatgttgatctgctgcaagaacttgtaaaaaatggaccgtcaatacaccctggagctaaatatgtcattagagatactggggaacgcatagatttgaaacatacttcagggacaaattta---gtacggttacagaatggttggaaggttgaacgacatatcaataatggtgacgttgttatatttaatcgtcaaccatctttacacaaaatgtcaatgatgggtcacagagttcgcgtaatgccatattcaactttccgtcttaatctctctgtaacaacaccgtacaatgctgattttgatggagatgaaatgaacatgcacataccgcaatcggtcgaaactaaagctgagattaaagaaatatgtatggtaccaaaacaaatcgtatcacctcaatcaaataaaccagttatgggaattgttcaggacactttatgtgctattcgtaaatttaccaaaagagattgctttttatctaaagatttggtaatgaacattttaatgtgggtcaaagattgggatggaaaacttccaattccgtgtatcttgaaaccaatacctttatggacaggaaaacaaattttgagtatgattattcccaaaggtataaattcggacaatttg0010001--00100--0--1-000010000-0001-0--1-0-10000010000000001----01--0---------001--010-1---100110--0000100000----01--00000100100000010010-0--0000---1000----1----------100010001---10---00000-1--00000-0011-00000000001001-00001-0--10000000000000000000000000000000000000010---0000000001-0--100000010110000000000000000001000-01010100001000100-0000010------0000010
>Dominikia_difficilevidera_KX784795
cacatagaactagctaaaccagtatttcatataggtaaagtgctt-tacaattatattact---tataattta-----ttttttttctctaattcgt-----------aaaaac----acaatgaagaatttaaatat-----tacaattttacctac-gaaaatgatctttactttcacccaaacataaaaaaattt--------------------------------------------gggaattttttctattacattatt------------------------------------cgattttaattccgg---tcattttgtgtatc---------gttgcaca-aaattcatttttatcacat--------------------c-aatatactg---acatt----aatt-------gtaattaaaacaggatttctgcctaaagttaaaaaggtcttggagtgtatctgcatacattgctcaaagttgaagacagacgacgtgagttgtcttcttttgtctttgt--gaaatattgatttaatttgcaaaaaaaaaaaaaaaa--------aaaaatcagttttcaca-tttttattgtaa--------tattattct-----------tttattcatcaaaattttcctc------------------ttttcatttgtacatat--------tttttttg---catttcaa-ttgtatatatttaaaat-------------------aaaaaa------------aaattttttttttttttttgatctttctttc-aaatgt-tattttttttctttcgtgtat-aaaaa------tttccccatcattttt--------------------tatatat---tttgtt-----tatatatttatgtgtagtccaatgcaaaattcgcggtagcacgcaagattcgtgatcctaaacgtcgtctccgtgcagtatgggatatctgtaaatcaaagttgatatgtgaaaaaggagaagaaacagaaaatgacccagataaaacttcggattacgaagatgattatgttcctaacggtcaaagtagtagtagtaagccaaatccccaaagaactaccacacctgcagaagatttaggtttaataaaagtaaagagacctcacggtggttgcggtggtcgtcagccaaccattcgtaaagatggtttaaaattatatatgaattttaaagctcgagattctgaagtaagaa------------------------------------taccatttattcttta----------------------ttgataatcttataaatttgttattgatat-tccaaattttataggaacaatca---gg---agataccagacaagtacttacaccgggacaagtatatactatattcaagaaaatatcgtcggaagatctgcatgatttggggctaaatgaagaatatgctcgtcctgattggatgattataacagttcttcctgtacccccaccacctgttcgtccaagtattcaaatggacggaacaagtagaggtgaagacgatttaactcataaattggcggacattttaaaggctaatcaaaatttacgtcgttatgagtctgatggttctccggctcacgttgttagtgaatttgaagctttattacagg-tacct-atttgcctatttaa-------ttgcgaaagtacta----gtaatg-tta-ttattc-aca-ttatat-------------------------------------------------------------------------------------------------------------------------------gcaaacttactgc---------------------------ttttccgcatatagtttcattgtgcaacctatatggataacgaaatggccggtcaaccacaagcattacaaaaatctggaagacctttaaaatcaattcgagcacgtcttaaaggtaaagaaggacgtcttcgtggaaatttaatgggtaaacgcgtagacttttctgctcgtacagttatcacaggagatcctaatatatcagtagatgaagttggagttccgaaaagtatagcttcgaatttgactttccctgaaatagtaacaccattcaacgttgatctactacaagaacttgtaaaaaatggaccttcaatacatcctggagctaaatatgttattagagatactggagaacgcatagatctgaaacatacttcagggacaaattta---gtgcggttacagaatggttggaaagttgaacgacatatcaataatggtgacgttgttatatttaatcgtcaaccatctttgcacaaaatgtcaatgatgggtcacagagttcgcgtaatgccatattcaactttccgtcttaatctctctgtaacaacaccatataatgctgattttgatggagatgaaatgaatatgcacataccgcaatcagtcgaaaccaaagctgagattaaagaaatatgtatggtaccaaaacaaatcgtatcgcctcaatcaaataaaccagtaatgggaattgttcaggacactttatgtgccattcgtaaatttaccaaaagagattgctttttatctaaagatttggtaatgaacattttaatgtgggtcaaagattgggatggaaaacttccaattccgtgtatcttgaaaccaatacctttatggacaggaaaacgaattttgagtatgattattcccaaaggtataaattcggacaatttg0010001--00100--0--000000-0001-0001-0--010-1000000000001000-----001-0---------1-1--01010--1110-10--000010000000000000000001001000-1--0010-0--0000-----1-----001-----0-0100010001---10---0000000000000000010100000000001001-0000010--101-0--00000000-1000-0---000----0--000010---0000000000000010000001111010----0-0000000001000-01010100001000100-00000-1------0000010
>Dominikia_difficilevidera_KX784796
cacatagaactagctaaaccagtatttcatataggtaaagtgctt-tacaattatattact---tataattta-----ttttttttctctaattcgt-----------aaaaac----acaatgaagaatttaaatat-----tacaattttacctac-gaaaatgatctttactttcacccaaacataaaaaaattt--------------------------------------------gggaattttttctattacattatt------------------------------------cgattttaattccgg---tcattttgtgtatc---------gttgcaca-aaattcatttttatcacat--------------------c-aatatactg---acatt----aatt-------gtaattaaaacaggatttctgcctaaagttaaaaaggtcttggagtgtatctgcatacattgctcaaagttgaagacagacgacgtgagttgtcttcttttgtctttgt--gaaatattgatttaatttgc-aaaaaaaaaaaaaaa--------aaaaatcagttttcaca-tttttattgtaa--------tattattct-----------tttattcatcaaaattttcctc------------------ttttcatttgtacatat--------tttttttg---catttcaa-ttgtatatatttaaaat-------------------aaaaaa------------aaattttttttttttttttgatctttctttc-aaatgt-tattttttttctttcgtgtat-aaaaa------tttccccatcattttt--------------------tatatat---tttgtt-----tatatatttatgtgtagtccaatgcaaaattcgcggtagcacgcaagattcgtgatcctaaacgtcgtctccgtgcagtatgggatatctgtaaatcaaagttgatatgtgaaaaaggagaagaaacagaaaatgacccagataaaacttcggattacgaagatgattatgttcctaacggtcaaagtagtagtagtaagccaaatccccaaagaactaccacacctgcagaagatttaggtttaataaaagtaaagagacctcacggtggttgcggtggtcgtcagccaaccattcgtaaagatggtttaaaattatatatgaattttaaagctcgagattctgaagtaagaa------------------------------------taccatttattcttta----------------------ttgataatcttataaatttgttattgatat-tccaaattttataggaacaatca---gg---agataccagacaagtacttacaccgggacaagtatatactatattcaagaaaatatcgtcggaagatctgcatgatttggggctaaatgaagaatatgctcgtcctgattggatgattataacagttcttcctgtacccccaccacctgttcgtccaagtattcaaatggacggaacaagtagaggtgaagacgatttaactcataaattggcggacattttaaaggctaatcaaaatttacgtcgttatgagtctgatggttctccggctcacgttgttagtgaatttgaagctttattacagg-tacct-atttgcctatttaa-------ttgcgaaagtacta----gtaatg-tta-ttattc-aca-ttatat-------------------------------------------------------------------------------------------------------------------------------gcaaacttactgc---------------------------ttttccgcatatagtttcattgtgcaacctatatggataacgaaatggccggtcaaccacaagcattacaaaaatctggaagacctttaaaatcaattcgagcacgtcttaaaggtaaagaaggacgtcttcgtggaaatttaatgggtaaacgcgtagacttttctgctcgtacagttatcacaggagatcctaatatatcagtagatgaagttggagttccgaaaagtatagcttcgaatttgactttccctgaaatagtaacaccattcaacgttgatctactacaagaacttgtaaaaaatggaccttcaatacatcctggagctaaatatgttattagagatactggagaacgcatagatctgaaacatacttcagggacaaattta---gtgcggttacagaatggttggaaggttgaacgacatatcaataatggtgacgttgttatatttaatcgtcaaccatctttgcacaaaatgtcaatgatgggtcacagagttcgcgtaatgccatattcaactttccgtcttaatctctctgtaacaacaccatataatgctgattttgatggagatgaaatgaatatgcacataccgcaatcagtcgaaaccaaagctgagattaaagaaatatgtatggtaccaaaacaaatcgtatcgcctcaatcaaataaaccagtaatgggaattgttcaggacactttatgtgccattcgtaaatttaccaaaagagattgctttttatctaaagatttggtaatgaacattttaatgtgggtcaaagattgggatggaaaacttccaattccgtgtatcttgaaaccaatacctttatggacaggaaaacaaattttgagtatgattattcccaaaggtataaattcggacaatttg0010001--00100--0--000000-0001-0001-0--010-1000000000001000-----001-0---------1-1--01010--1110-10--000010000000000010000001001000-1--0010-0--0000-----1-----001-----0-0100010001---10---0000000000000000010100000000001001-0000010--101-0--00000000-1000-0---000----0--000010---0000000000000010000001111010----0-0000000001000-01010100001000100-00000-1------0000010
>Dominikia_difficilevidera_KX784797
cacatagaactagcaaaaccagtatttcatataggtaaagtgctt-tacaattatattact---tataattta-----ttttttttctctaattcgt-----------aaaaac----acaatgaagaatttaaatat-----tacaattttacctac-gaaaatgatctttactttcacccaaacataaaaaaattt--------------------------------------------gggaattttttctattacattatt------------------------------------cgattttaattccgg---tcattttgtgtatc---------gttgcaca-aaattcatttttatcacat--------------------c-aatatactg---acatt----aatt-------gtaattaaaacaggatttctgcctaaagttaaaaaggtcttggagtgtatctgcatacattgctcaaagttgaagacagacgacgtgagttgtcttcttttgtctttgt--gaaatattgatttaatttgc-aaaaaaaaaaaaaaa--------aaaaatcagttttcaca-tttttattgtaa--------tattattct-----------tttattcatcaaaattttcctc------------------ttttcatttgtacatat--------tttttttg---catttcaa-ttgtatatatttaaaat-------------------aaaaaa------------aaa-tttttttttttttttgatctttctttc-aaatgt-tattttttttctttcgtgtat-aaaaa------tttccccatcattttt--------------------tatatat---tttgtt-----tatatatttatgtgtagtccaatgcaaaattcgcggtagcacgcaagattcgtgatcctaaacgtcgtctccgtgcagtatgggatatctgtaaatcaaagttgatatgtgaaaaaggagaagaaacagaaaatgacccagataaaacttcggattacgaagatgattatgttcctaacggtcaaagtagtagtagtaagccaaatccccaaagaactaccacacctgcagaagatttaggtttaataaaagtaaagagacctcacggtggttgcggtggtcgtcagccaaccattcgtaaagatggtttaaaattatatatgaattttaaagctcgagattctgaagtaagaa------------------------------------taccatttattcttta----------------------ttgataatcttataaatttgttattgatat-tccaaattttataggaacaatca---gg---agataccagacaagtacttacaccgggacaagtatatactatattcaagaaaatatcgtcggaagatctgcatgatttggggctaaatgaagaatatgctcgtcctgattggatgattataacagttcttcctgtacccccaccacctgttcgtccaagtattcaaatggacggaacaagtagaggtgaagacgatttaactcataaattggcggacattttaaaggctaatcaaaatttacgtcgttatgagtctgatggttctccggctcacgttgttagtgaatttgaagctttattacagg-tacct-atttgcctatttaa-------ttgcgaaagtacta----gtaatg-tta-ttattc-aca-ttatat-------------------------------------------------------------------------------------------------------------------------------gcaaacttactgc---------------------------ttttccgcatatagtttcattgtgcaacctatatggataacgaaatggccggtcaaccacaagcattacaaaaatctggaagacctttaaaatcaattcgagcacgtcttaaaggtaaagaaggacgtcttcgtggaaatttaatgggtaaacgcgtagacttttctgctcgtacagttatcacaggagatcctaatatatcagtagatgaagttggagttccgaaaagtatagcttcgaatttgactttccctgaaatagtaacaccattcaacgttgatctactacaagaacttgtaaaaaatggaccttcaatacatcctggagctaaatatgttattagagatactggagaacgcatagatctgaaacatacttcagggacaaattta---gtgcggttacagaatggttggaaggttgaacgacatatcaataatggtgacgttgttatatttaatcgtcaaccatctttgcacaaaatgtcaatgatgggtcacagagttcgcgtaatgccatattcaactttccgtcttaatctctctgtaacaacaccatataatgctgattttgatggagatgaaatgaatatgcacataccgcaatcagtcgaaaccaaagctgagattaaagaaatatgtatggtaccaaaacaaatcgtatcgcctcaatcaaataaaccagtaatgggaattgttcaggacactttatgtgccattcgtaaatttaccaaaagagattgctttttatctaaagatttggtaatgaacattttaatgtgggtcaaagattgggatggaaaacttccaattccgtgtatcttgaaaccaatacctttatggacaggaaaacaaattttgagtatgattattcccaaaggtataaattcggacaatttg0010001--00100--0--000000-0001-0001-0--010-1000000000001000-----001-0---------1-1--01010--1110-10--000010000000000010000001001000-1--0010-0--0000-----1-----001-----0-0100010001---10---0000000100000000010100000000001001-0000010--101-0--00000000-1000-0---000----0--000010---0000000000000010000001111010----0-0000000001000-01010100001000100-00000-1------0000010
>Microdominikia_litorea_MG710511
cacatagaactagcaaaaccagtatttcatataggtaaagtgctt-tacaattatattgtt---tataattttc----ttttcctccctatattttt-----------aaatgc-----agaaaaagaatttatatatt-acatacaattatacctat-gaaaatgatctttactttcgctcaaacataaaaaatt------------g---------------------------------gggaaatttttctattacattattatt--------------------------------aatattttcaattctgg--tccttttgtgtatc---------gttacaca-aaattcatttttatcacat--------------------c-aatatacta---acaatt---aatt-------ctaatcaaaataggatttctgcctaaagtaaaaaaggtcttggagtgtatctgcatacattgctcaaagttgaagacagacgacgtgagttgtcttcttttgtc-ttgt--gaaatattgattttaattta--------caaaaaaa--------aaaaatcagttttcaca-tttttattgcagttcaatattattattct-----------tttgtttctcaaaaattttctc--------------ttctttttcatttgtacatat-------ttttttttg---catttcaa-ctgtatatatttaaaat-------------------aaaaaa------------aaa------tttttttattgatctttctttc-aaatgt-tgttttttttcttttgtgtat-aaaaa------tttccctatcattttt--------------------tatatat---tttgtt---tatatatttatatgtgtagtccaatgcaaaattcgcggtagcacgcaagattcgtgatcctaaacgtcgtctccgtgcagtatgggatatctgtaaatcaaagatgatatgtgaaaagggagaagatccagaaaatgaaccagataaaacttcggattacgaagatgattatgttcctaacggtcaaagtagtagtagtaagccaaatccccaaaga------acacctgcagaagatttaggtttaataaaagtaaagagacctcatggtggttgcggtgctcgtcaacctaccattcgtaaagatggtttaaaattatatatgaattttaaagctcgagattctgaagtaagaa-ttatactgtttcct-accaatcaagaatt-----------tcttgttctta----------------------ttgataatcttataaatttgttattgatat-tccg---tttataggaacaatca---gg---agacactagacaagtacttacaccgggacaagtatacagtatattcaagaaaatatcttcagaagatttacatgatttggggctaaatgaagagtacgctcgtcctgattggatgatcataacagttcttcctgtacctccaccacctgttcgtccaagtattcagatggatggaacaagtagaggtgaagacgatttaactcacaaattggcggatattttgaaggctaatcaaaatttacgccgttatgaatctgatggttctccggctcacgttgttagtgaattcgaagctttattacagg-tatct-atttgcctatttaattatg--ttatgtaagtacta----gtaaaa-tta-ttattc-aca-ttatat-------------------------------------------------------------------------------------------------------------------------------tcaaacttattgc--------------------------ttttct----gatagtttcattgtgcaacctatatggataatgaaatggctggtcaaccacaagcattacaaaaatctgggagacctttaaaatcaattcgggcacgtcttaaaggtaaagaaggacgtcttcgtggaaatttaatgggtaaacgtgtcgacttttctgctcgtacagttatcacaggagatcctaatatatcagtagatgaagttggagttccaaaaagtatagcttcgaatttgacttttcccgaaatagtaacaccattcaacattgatctactgcaagaacttgtaaaaaatggtccttcaatacatcctggagctaaatatgttattagagatactggagaacgcatagatctgaaacatacttcagggacgaatttg---gtacgattacagaatggttggaaagttgaacgacatatcaataatggtgatgttgtaatatttaatcgtcaaccatctttgcacaaaatgtcaatgatgggtcacagagttcgcgtaatgccatactcaacttttcgtcttaatctctctgtaacaacaccgtataatgctgattttgatggagatgagatgaatatgcacataccacaatcagtcgaaactaaagctgagattaaagaaatatgcatggtaccaaaacaaatcgtatctcctcaatcaaataaaccagtaatgggaatcgttcaggacactttatgtgctattcgtaaatttaccaaaagagattgctttttatctaaagatttggtaatgaacattttaatgtgggtcaaagattgggatggaaaacttccaattccatgtattttgaaaccaatacctttatggacaggaaaacaaattttaagtatgattattcccaaaggtataaattcggacaatttg0010001--000001-0--000000-0001-000--1--0001100000000100000000001000001--------011--01010--1100110--0010100000-1-000-000000100100000000010-0--0000-----01----000---1-0-0100010001---10---00001----0-000-0010100000000001001-0000010--100100-0000000110000000000001000000100010---000000000000001001-00111100000010-0000000001000-01010100001000100-0000010------001-010
>Microdominikia_litorea_MG710512
cacatagaactagcaaaaccagtatttcatataggtaaagtgctt-tacaattatattgtt---tataattttc----ttttcctccctatattttt-----------aaatgc-----agaaaaagaatttatatatt-acatacaattatacctat-gaaaatgatctttactttcgctcaaacataaaaaatt------------g---------------------------------gggaaatttttctattacattattatt--------------------------------aatattttcaattctgg--tccttttgtgtatc---------gttacaca-aaattcatttttatcacat--------------------c-aatatacta---acaatt---aatt-------ctaatcaaaataggatttctgcctaaagtaaaaaaggtcttggagtgtatctgcatacattgctcaaagttgaagacagacgacgtgagttgtcttcttttgtc-ttgt--gaaatattgattttaattta-------caaaaaaaa--------aaaaatcagttttcaca-tttttattgcagttcaatattattattct-----------tttgtttctcaaaaattttctc--------------ttctttttcatttgtacatat-------ttttttttg---catttcaa-ctgtatatatttaaaat-------------------aaaaaa------------aaa------tttttttattgatctttctttc-aaatgt-tgttttttttcttttgtgtat-aaaaa------tttccctatcattttt--------------------tatatat---tttgtt---tatatatttatatgtgtagtccaatgcaaaattcgcggtagcacgcaagattcgtgatcctaaacgtcgtctccgtgcagtatgggatatctgtaaatcaaagatgatatgtgaaaagggagaagatccagaaaatgaaccagataaaacttcggattacgaagatgattatgttcctaacggtcaaagtagtagtagtaagccaaatccccaaaga------acacctgcagaagatttaggtttaataaaagtaaagagacctcatggtggttgcggtgctcgtcaacctaccattcgtaaagatggtttaaaattatatatgaattttaaagctcgagattctgaagtaagaa-ttatactgtttcct-accaatcaagaatt-----------tcttgttctta----------------------ttgataatcttataaatttgttattgatat-tccg---tttataggaacaatca---gg---agacactagacaagtacttacaccgggacaagtatacagtatattcaagaaaatatcttcagaagatttacatgatttggggctaaatgaagagtacgctcgtcctgattggatgatcataacagttcttcctgtacctccaccacctgttcgtccaagtattcagatggatggaacaagtagaggtgaagacgatttaactcacaaattggcggatattttgaaggctaatcaaaatttacgccgttatgaatctgatggttctccggctcacgttgttagtgaattcgaagctttattacagg-tatct-atttgcctatttaattatg--ttatgtaagtacta----gtaaaa-tta-ttattc-aca-ttatat-------------------------------------------------------------------------------------------------------------------------------tcaaacttattgc--------------------------ttttct----gatagtttcattgtgcaacctatatggataatgaaatggctggtcaaccacaagcattacaaaaatctgggagacctttaaaatcaattcgggcacgtcttaaaggtaaagaaggacgtcttcgtggaaatttaatgggtaaacgtgtcgacttttctgctcgtacagttatcacaggagatcctaatatatcagtagatgaagttggagttccaaaaagtatagcttcgaatttgacttttcccgaaatagtaacaccattcaacattgatctactgcaagaacttgtaaaaaatggtccttcaatacatcctggagctaaatatgttattagagatactggagaacgcatagatctgaaacatacttcagggacgaatttg---gtacgattacagaatggttggaaagttgaacgacatatcaataatggtgatgttgtaatatttaatcgtcaaccatctttgcacaaaatgtcaatgatgggtcacagagttcgcgtaatgccatactcaacttttcgtcttaatctctctgtaacaacaccgtataatgctgattttgatggagatgagatgaatatgcacataccacaatcagtcgaaactaaagctgagattaaagaaatatgcatggtaccaaaacaaatcgtatctcctcaatcaaataaaccagtaatgggaatcgttcaggacactttatgtgctattcgtaaatttaccaaaagagattgctttttatctaaagatttggtaatgaacattttaatgtgggtcaaagattgggatggaaaacttccaattccatgtattttgaaaccaatacctttatggacaggaaaacaaattttaagtatgattattcccaaaggtataaattcggacaatttg0010001--000001-0--000000-0001-000--1--0001100000000100000000001000001--------011--01010--1100110--001010000010-000-000000100100000000010-0--0000-----01----000---1-0-0100010001---10---00001----0-000-0010100000000001001-0000010--100100-0000000110000000000001000000100010---000000000000001001-00111100000010-0000000001000-01010100001000100-0000010------001-010
>Microdominikia_litorea_MG710513
cacatagaactagcaaaaccagtatttcatataggtaaagtgctt-tacaattatattgtt---tataattttc----ttttcctccctatattttt-----------aaatgc-----agaaaaagaatttatatatt-acatacaattatacctat-gaaaatgatctttactttcgctcaaacataaaaaatt------------g---------------------------------gggaaatttttctattacattattatt--------------------------------aatattttcaattctgg--tccttttgtgtatc---------gttacaca-aaattcatttttatcacat--------------------c-aatatacta---acaatt---aatt-------ctaatcaaaataggatttctgcctaaagtaaaaaaggtcttggagtgtatctgcatacattgctcaaagttgaagacagacgacgtgagttgtcttcttttgtc-ttgt--gaaatattgattttaattta-------caaaaaaaa--------aaaaatcagttttcaca-tttttattgcagttcaatattattattct-----------tttgtttctcaaaaattttctc--------------ttctttttcatttgtacatat-------ttttttttg---catttcaa-ctgtatatatttaaaat-------------------aaaaaa------------aaa------tttttttattgatctttctttc-aaatgt-tgttttttttcttttgtgtat-aaaaa------tttccctatcattttt--------------------tatatat---tttgtt---tatatatttatatgtgtagtccaatgcaaaattcgcggtagcacgcaagattcgtgatcctaaacgtcgtctccgtgcagtatgggatatctgtaaatcaaagatgatatgtgaaaagggagaagatccagaaaatgaaccagataaaacttcggattacgaagatgattatgttcctaacggtcaaagtagtagtagtaagccaaatccccaaaga------acacctgcagaagatttaggtttaataaaagtaaagagacctcatggtggttgcggtgctcgtcaacctaccattcgtaaagatggtttaaaattatatatgaattttaaagctcgagattctgaagtaagaa-ttatactgtttcct-accaatcaagaatt-----------tcttgttctta----------------------ttgataatcttataaatttgttattgatat-tccg---tttataggaacaatca---gg---agacactagacaagtacttacaccgggacaagtatacagtatattcaagaaaatatcttcagaagatttacatgatttggggctaaatgaagagtacgctcgtcctgattggatgatcataacagttcttcctgtacctccaccacctgttcgtccaagtattcagatggatggaacaagtagaggtgaagacgatttaactcacaaattggcggatattttgaaggctaatcaaaatttacgccgttatgaatctgatggttctccggctcacgttgttagtgaattcgaagctttattacagg-tatct-atttgcctatttaattatg--ttatgtaagtacta----gtaaaa-tta-ttattc-aca-ttatat-------------------------------------------------------------------------------------------------------------------------------tcaaacttattgc--------------------------ttttct----gatagtttcattgtgcaacctatatggataatgaaatggctggtcaaccacaagcattacaaaaatctgggagacctttaaaatcaattcgggcacgtcttaaaggtaaagaaggacgtcttcgtggaaatttaatgggtaaacgtgtcgacttttctgctcgtacagttatcacaggagatcctaatatatcagtagatgaagttggagttccaaaaagtatagcttcgaatttgacttttcccgaaatagtaacaccattcaacattgatctactgcaagaacttgtaaaaaatggtccttcaatacatcctggagctaaatatgttattagagatactggagaacgcatagatctgaaacatacttcagggacgaatttg---gtacgattacagaatggttggaaagttgaacgacatatcaataatggtgatgttgtaatatttaatcgtcaaccatctttgcacaaaatgtcaatgatgggtcacagagttcgcgtaatgccatactcaacttttcgtcttaatctctctgtaacaacaccgtataatgctgattttgatggagatgagatgaatatgcacataccacaatcagtcgaaactaaagctgagattaaagaaatatgcatggtaccaaaacaaatcgtatctcctcaatcaaataaaccagtaatgggaatcgttcaggacactttatgtgctattcgtaaatttaccaaaagagattgctttttatctaaagatttggtaatgaacattttaatgtgggtcaaagattgggatggaaaacttccaattccatgtattttgaaaccaatacctttatggacaggaaaacaaattttaagtatgattattcccaaaggtataaattcggacaatttg0010001--000001-0--000000-0001-000--1--0001100000000100000000001000001--------011--01010--1100110--001010000010-000-000000100100000000010-0--0000-----01----000---1-0-0100010001---10---00001----0-000-0010100000000001001-0000010--100100-0000000110000000000001000000100010---000000000000001001-00111100000010-0000000001000-01010100001000100-0000010------001-010
>Dominikia_indica_KX784799
-------aactagctaaaccagtatttcatataggtaaagtgctt-tacatttatattatt---tatgatttc-----tttttttctc-atataatc-----------taaaac----acaaaaaagaatttaaatat-----tataattttacctat-gaaaatgatctttactttcaaccaaacataaaaaatttt--------------------------------------------gagaaatttttctattacattctt-----------------------------------cgatttttaattcctgg--tcattttgtgtatc---------gttgcaca-aaattcatttttatcacat--------------------c-aatatacta---acaatt---aatt-------acaattaaaacaggatttctgcctaaagttaaaaaggtcttggagtgtatctgcatacattgctcaaagttgaagacagacgacgtgagttgtcttcttttgtctttgt--gaaatattgatttaatttgc--------aaaaaaaa--------aaaaatcagttttcaca-tttttatttcagtttaa---tattattct-----------tttatttatcaaaattttct--------------ctttctttttcatttgtacatat--------tttttttg---catttcaa-ttgtatatatttaaaat-------------------aaaaaa------------aaa---attctttttttttgatcttcctttc-aaatgt-tgtttttttttctttgtgtat-aaaaa------tttccccatcactttt--------------------tatatat---tttgttta--atatatttatatgtatagtccaatgcaaaattcgcggtagcacgcaagattcgtgatcctaaacgtcgtctccgtgcagtatgggatatctgtaaatcaaagatgatatgtgaaaaaggagaagatgcagaaaatgacccagataaaacttcggattacgaagatgattatgttcctaacggtcaaagtagtagtcataagccaaatccccaaagaactaccacacctgcagaagatttaggtttaataaaagtaaagagacctcacggtggttgcggtggtcgtcagccaaccattcgtaaagatggtttaaaattatatatgaattttaaagctcgagattctgaagtaagaa------------------------------------taccatttattcttta----------------------tcgataatcttataaatttgttattgatat-tccaaattttataggaacaatca---ggtcaagataccagacaagtacttacaccgggacaagtatattctatattcaagaaaatatcttcagaagatctacatgatttggggctaaatgaagaatatgctcgtcctgattggatgattataacagttcttcctgtacctccgccacctgtccgtccaagtattcaaatggacggaacaagtagaggtgaagacgatttaactcataaattggcggacattttgaaggctaatcaaaatttacgccgttatgagtctgatggttccccggctcacgttgttagtgaatttgaagctttattacagg-tacct-atttgcctatttaattatg--ttacgaaagca---------------ta-ttgttc-aaa-t--tat-------------------------------------------------------------------------------------------------------------------------------tcaaacttactgc--------------------------ttcttccgcatatagtttcattgtgcaacctatatggataatgaaatggccggtcaaccacaagcattacaaaaatctgggagacctctaaaatcaattcgagcacgtcttaaaggtaaagaaggacgtcttcgtggaaatttaatgggtaaacgtgtagacttttctgctcgtacagttatcacaggagatcctaatatatcagtagatgaagttggagttccgaaaagtatagcttcgaatttgacttttcctgaaatagtaacaccattcaacgttgacctattgcaagaacttgtaaaaaatggaccttcaatacaccctggagctaaatatgttattagagatactggagaacgcatagacctgaaacatacttcagggacaaattta---gtacgattacagaatggttggaaagttgaacgacatatcaataatggtgacgttgttatatttaatcggcaaccatctttgcacaaaatgtcaatgatgggtcacagagttcgcgtaatgccatattcaactttccgtcttaatctctctgtaacaacaccgtataatgctgattttgatggagatgaaatgaatatgcacataccgcaatcagtcgaaaccaaagctgagattaaagagatatgtatggtaccaaaacaaatcgtatcacctcaatcaaataaaccagtgatgggaattgttcaggacactttatgtgctattcgtaaatttaccaaaagagattgctttttatctaaagatttggtaatgaacattttaatgtgggtcaaagattgggatggaaaacttccaattccgtgtatcttgaaaccaatacctttatggacaggaaaacaaattttgagtatgattattcccaaaggtataaattcggacaatttg0010001--00100--0--010000-0001-0001-0--010-1000000000001000-----00010---------011--01010--1100110--0000100000-1-000-000000100100000010010-0--0010----000----001-----0-0100010001---10---00000-0-10000000010100000000001001-0000010--100001-00000000-1000-0---000----0--000010---000000000000001000000101100000010-00001-0-----0-0--10100001001100-0000010------0000010
>Dominikia_indica_KX784798
cacatagaactagcaaaaccagtatttcatataggtaaagtgctt-tacatttatattatt---tatgatttc-----tttttttctc-atataatc-----------taaaac----acaaaaaagaatttaaatat-----tataattttacctat-gaaaatgatctttactttcaaccaaacataaaaaatttt--------------------------------------------gagaaatttttctattacattctt-----------------------------------cgatttttaattcctgg--tcattttgtgtatc---------gttgcaca-aaattcatttttatcacat--------------------c-aatatacta---acaatt---aatt-------acaattaaaacaggatttctgcctaaagttaaaaaggtcttggagtgtatctgcatacattgctcaaagttgaagacagacgacgtgagttgtcttcttttgtctttgt--gaaatattgatttaatttgc--------aaaaaaaa--------aaaaatcagttttcaca-tttttatttcagtttaa---tattattct-----------tttatttatcaaaattttct--------------ctttctttttcatttgtacata---------tttttttg---catttcaa-ttgtatatatttaaaat-------------------aaaaaa------------aaa---attctttttttttgatcttcctttc-aaatgt-tgtttttttttctttgtgtat-aaaaa------tttccccatcactttt--------------------tatatat---tttgttta--atatatttatatgtatagtccaatgcaaaattcgcggtagcacgcaagattcgtgatcctaaacgtcgtctccgtgcagtatgggatatctgtaaatcaaagatgatatgtgaaaaaggagaagatgcagaaaatgacccagataaaacttcggattacgaagatgattatgttcctaacggtcaaagtagtagtcataagccaaatccccaaagaactaccacacctgcagaagatttaggtttaataaaagtaaagagacctcacggtggttgcggtggtcgtcagccaaccattcgtaaagatggtttaaaattatatatgaattttaaagctcgagattctgaagtaagaa------------------------------------taccatttattcttta----------------------tcgataatcttataaatttgttattgatat-tccaaattttataggaacaatca---ggtcaagataccagacaagtacttacaccgggacaagtatattctatattcaagaaaatatcttcagaagatctacatgatttggggctaaatgaagaatatgctcgtcctgattggatgattataacagttcttcctgtacctccgccacctgtccgtccaagtattcaaatggacggaacaagtagaggtgaagacgatttaactcataaattggcggacattttgaaggctaatcaaaatttacgccgttatgagtctgatggttccccggctcacgttgttagtgaatttgaagctttattacagg-tacct-atttgcctatttaattatg--ttacgaaagca---------------ta-ttgttc-aaa-t--tat-------------------------------------------------------------------------------------------------------------------------------tcaaacttactgc--------------------------ttcttccgcatatagtttcattgtgcaacctatatggataatgaaatggccggtcaaccacaagcattacaaaaatctgggagacctctaaaatcaattcgagcacgtcttaaaggtaaagaaggacgtcttcgtggaaatttaatgggtaaacgtgtagacttttctgctcgtacagttatcacaggagatcctaatatatcagtagatgaagttggagttccgaaaagtatagcttcgaatttgacttttcctgaaatagtaacaccattcaacgttgacctattgcaagaacttgtaaaaaatgggccttcaatacaccctggagctaaatatgttattagagatactggagaacgcatagacctgaaacatacttcagggacaaattta---gtacgattacagaatggttggaaagttgaacgacatatcaataatggtgacgttgttatatttaatcggcaaccatctttgcacaaaatgtcaatgatgggtcacagagttcgcgtaatgccatattcaactttccgtcttaatctctctgtaacaacaccgtataatgctgattttgatggagatgaaatgaatatgcacataccgcaatcagtcgaaaccaaagctgagattaaagagatatgtatggtaccaaaacaaatcgtatcacctcaatcaaataaaccagtgatgggaattgttcaggacactttatgtgctattcgtaaatttaccaaaagagattgctttttatctaaagatttggtaatgaacattttaatgtgggtcaaagattgggatggaaaacttccaattccgtgtatcttgaaaccaatacctttatggacaggaaaacaaattttgagtatgattattcccaaaggtataaattcggacaatttg0010001--00100--0--010000-0001-0001-0--010-1000000000001000-----00010---------011--01010--1100110--0000100000-1-000-000000100100000010010-0--0010----000----01------0-0100010001---10---00000-0-10000000010100000000001001-0000010--100001-00000000-1000-0---000----0--000010---000000000000001000000101100000010-00001-0-----0-0--10100001001100-0000010------0000010
>Orientoglomus_emiratium_KY555043
cacatagaactagctaaaccagtatttcatataggtaaagtgctt-tacatttatattact---tgtaattcc-----tttctctctatg---------------------------agcaaaaatatatatatatat-----tatagttttacctat-gaaaatgatctttactttcgctcaaacataaaaaatttt--------------------------------------------gggaaatttttctatcgcatttcctttaca---------------------------tccaaaatttaattcttagtagctttttgtgtatc---------gttacac--caattcatttttatcacatca-------------tcaaac-aatatactg---ataatt---aatt-------acaattaatacaggatttctgcctaaagttaaaaaggtcttggagtgtatctgcatacattgctcaaagttgaagacagacgacgtgagttgtcttcttttgtctttgt--aaaatattgatttaatttgt----------aaaaaa--------aaaaatcagttttcacattttttattgcag-ttaa---tattattct-----------tttatttatcaaaaaatttttt------------cttttcttttcatctgtacatat--------tttttttg---catttcaatttgtatatatttaaaat-------------------aaaaaa------------aaattttttttttctttttgatctttctttc-aaatgt----tttttcccttttgtgtac-aaaaa------tttccct---attctt--------------------catatat---tttgtttaatatatatttatatgtgtagtccaatgcaaaattcgcggtagcacgcaagattcgtgatcctaaacgtcgtctccgtgcagtatgggatatctgtaaatcaaagatgatatgtgaaaaaggagaagatcaagaaaatgatccagataaaaattcggattacgaagatgattatgttcctaacggtcaaagtagtagtagtaagccaaatccccaaagaactaccacacctgcagaagatttaggtttagtaaaagtaaagaaacctcatggtggttgcggtggtcgtcagcctaccattcgtaaagatggtttaaaattatatatgaattttaaaattcgagattctgatgtaagaa-ttataaccg----------------------ttaataccatttgttcttta----------------------ttgawaatct---------gttattgacat-tccaaattttataggaacagtca---ggtcaagatactagacaagtacttacaccaggacaagtatatactatattcaagaaaatatcgtcagaagatttacatgatttggggctaagtgaagagtatgctcgtcctgattggatgatcataacggttcttcctgtacctccaccacctgtccgtccaagtatacaaatggacggaacaagtagaggtgaagacgatttaacccataaattggcggacattttgaaggctaatcaaaatttacgtcgatatgagtctgacggttytccggcccatgttgttagtgaattcgaagctttattacagg-tatct-gtttgctcatttaaatag---ttata-gagtacta----gcaatattta-ttattc-aca-ttatat-------------------------------------------------------------------------------------------------------------------------------tcaaacttgctg---------------------------tttttctgcatatagtttcattgtgcaacctatatggataatgaaatggctggtcaaccacaagcgttacaaaaatctgggagacctttaaaatcaattcgagcgcgtcttaaaggtaaagaagggcgtcttcgtggaaatttaatgggtaaacgtgtagacttttcggctcgtacagtcatcacaggagatcctaatatatcagtagatgaagttggagttccgaaaagtatagcttcgattttaactttccctgaaatagtaacaccattcaacattgacttattgcaagaacttgtaaaaaatggtccttcaatacaccctggagctaaatatgttattagagatactggagaacgtatagatttgaaacatacatcagggacaaattta---gtacggttacaaattggttggaaggttgaacgacatatcaataacggtgatgttgttatatttaatcgtcaaccatctttgcacaaaatgtcaatgatgggtcacagagttcgcgtaatgccatattcgacattccgtcttaatctctctgtaacaacgccgtataatgctgattttgatggtgatgaaatgaatatgcacataccgcaatcagtcgaaactaaagctgagattaaggaaatatgtatggtaccaaaacaaatcgtatctcctcaatcaaataaaccagtaatgggaattgttcaggacactttatgtgctattcgtaaatttaccaagagagattgctttttatctaaagatttggtaatgaacattttaatgtgggttaaagattgggatggaaaacttccaattccatgtatcttgaaaccaatacctttatggacaggaaaacagattttgagtataattattcccaaaggtataaattcggacaatttg0010001--00100--0--00010--00---0000-0-0010-1000000000001000-----000000--1----0001--1-000101100110--0000100000----00-100000100000010010010-0--0000---1000----001-----0-0100000001---10---0000000000000000010-1000000-001001-0010010--10000000000000010000001--000---00-0000010---0010--0000000010000001011000001-0-0001000001000-00010100001000100-00001-0------0000010
>Orientoglomus_emiratium_KY555044
cacatagaactagctaaaccagtatttcatataggtaaagtgctt-tacatttatattact---tgtaattcc-----tttctctctatg---------------------------agcaaaaatatatatatatat-----tatagttttacctat-gaaaatgatctttactttcgctcaaacataaaaaatttt--------------------------------------------gggaaatttttctatcgcatttcctttaca---------------------------tccaaaatttaattcttagtagctttttgtgtatc---------gttacac--caattcatttttatcacatca-------------tcaaac-aatatactg---ataatt---aatt-------acaattaatacaggatttctgcctaaagttaaaaaggtcttggagtgtatctgcatacattgctcaaagttgaagacagacgacgtgagttgtcttcttttgtctttgt--aaaatattgatttaatttgt----------aaaaaa--------aaaaatcagttttcacattttttattgcag-ttaa---tattattct-----------tttatttatcaaaaaatttttt------------cttttcttttcatctgtacatat--------tttttttg---catttcaatttgtatatatttaaaat-------------------aaaaaa------------aaattttttttttctttttgatctttctttc-aaatgt----tttttcccttttgtgtac-aaaaa------tttccct---attctt--------------------catatat---tttgtttaatatatatttatatgtgtagtccaatgcaaaattcgcggtagcacgcaagattcgtgatcctaaacgtcgtctccgtgcagtatgggatatctgtaaatcaaagatgatatgtgaaaaaggagaagatcaagaaaatgatccagataaaaattcggattacgaagatgattatgttcctaacggtcaaagtagtagtagtaagccaaatccccaaagaactaccacacctgcagaagatttaggtttagtaaaagtaaagaaacctcatggtggttgcggtggtcgtcagcctaccattcgtaaagatggtttaaaattatatatgaattttaaaattcgagattctgatgtaagaa-ttataaccg----------------------ttaataccatttgttcttta----------------------ttgataatct---------gttatkgacat-tccaaatttnataggaacagtca---ggtcaagatactagacaagtacttacaccaggacaagtatatactatattcaagaaaatatcgtcagaagatttacatgatttggggctaagtgaagagtatgctcgtcctgattggatgatcataacggttcttcctgtacctccaccacctgtccgtccaagtatacaaatggacggaacaagtagaggtgaagacgatttaacccataaattggcggacattttgaaggctaatcaaaatttacgtcgatatgagtctgacggttytccggcccatgttgttagtgaattcgaagctttattacagg-tatct-gtttgctcatttaaatag---ttata-gagtacta----gcaatattta-ttattc-aca-ttatat-------------------------------------------------------------------------------------------------------------------------------tcaaacttgctg---------------------------tttttctgcatatagtttcattgtgcaacctatatggataatgaaatggctggtcaaccacaagcgttacaaaaatctgggagacctttaaaatcaattcgagcgcgtcttaaaggtaaagaagggcgtcttcgtggaaatttaatgggtaaacgtgtagacttttcggctcgtacagtcatcacaggagatcctaatatatcagtagatgaagttggagttccgaaaagtatagcttcgaatttaactttccctgaaatagtaacaccattcaacattgacttattgcargaacttgtaaaaaatggtccttcaatacaccctggagctaaatatgttattagagatactggagaacgtatagatttgaaacatacatcagggacaaattta---gtacggttacaaaatggttggaaggttgaacgacatatcaataacggtgatgttgttatatttaatcgtcaaccatctttgcacaaaatgtcaatgatgggtcacagagttcgcgtaatgccatattcgacattccgtcttaatctctctgtaacaacgccgtataatgctgattttgatggtgatgaaatgaatatgcacataccgcaatcagtcgaaactaaagctgagattaaggaaatatgtatggtaccaaaacaaatcgtatctcctcaatcaaataaaccagtaatgggaattgttcaggacactttatgtgctattcgtaaatttaccaagagagattgctttttatctaaagatttggtaatgaacattttaatgtgggttaaagattgggatggaaaacttccaattccatgtatcttgaaaccaatacctttatggacaggaaaacagattttgagtataattattcccaaaggtataaattcggacaatttg0010001--00100--0--00010--00---0000-0-0010-1000000000001000-----000000--1----0001--1-000101100110--0000100000----00-100000100000010010010-0--0000---1000----001-----0-0100000001---10---0000000000000000010-1000000-001001-0010010--10000000000000010000001--000---00-0000010---0010--0000000010000001011000001-0-0001000001000-00010100001000100-00001-0------0000010
>Orientoglomus_emiratium_KY555045
cacatagaactagctaaaccagtatttcatataggtaaagtgctt-tacatttatattact---tgtaattcc-----tttctctctatg---------------------------agcaaaaatatatatatatat-----tatagttttacctat-gaaaatgatctttactttcgctcaaacataaaaaatttt--------------------------------------------gggaaatttttctatcgcatttcctttaca---------------------------tccaaaatttaattcttagtagctttttgtgtatc---------gttacac--caattcatttttatcacatca-------------tcaaac-aatatactg---ataatt---aatt-------acaattaatacaggatttctgcctaaagttaaaaaggtcttggagtgtatctgcatacattgctcaaagttgaagacagacgacgtgagttgtcttcttttgtctttgt--aaaatattgatttaatttgt-----------aaaaa--------aaaaatcagttttcacattttttattgcag-ttaa---tattattct-----------tttatttatcaaaaaatttttt------------cttttcttttcatctgtacatat--------tttttttg---catttcaatttgtatatatttaaaat-------------------aaaaaa------------aaattttttttttctttttgatctttctttc-aaatgt----tttttcccttttgtgtac-aaaaa------tttccct---attctt--------------------catatat---tttgtttaatatatatttatatgtgtagtccaatgcaaaattcgcggtagcacgcaagattcgtgatcctaaacgtcgtctccgtgcagtatgggatatctgtaaatcaaagatgatatgtgaaaaaggagaagatcaagaaaatgatccagataaaaattcggattacgaagatgattatgttcctaacggtcaaagtagtagtagtaagccaaatccccaaagaactaccacacctgcagaagatttaggtttagtaaaagtaaagaaacctcatggtggttgcggtggtcgtcagcctaccattcgtaaagatggtttaaaattatatatgaattttaaaattcgagattctgatgtaagaa-ttataaccg----------------------ttaataccatttgttcttta----------------------ttgataatct---------gttattgacat-tccaaattttataggaacagtca---ggtcaagatactagacaagtacttacaccaggacaagtatatactatattcaagaaaatatcgtcagaagatttacatgatttggggctaagtgaagagtatgctcgtcctgattggatgatcataacggttcttcctgtacctccaccacctgtccgtccaagtatacaaatggacggaacaagtagaggtgaagacgatttaacccataaattggcggacattttgaaggctaatcaaaatttacgtcgatatgagtctgacggttctccggcccatgttgttagtgaattcgaagctttattacagg-tatct-gtttgctcatttaaatag---ttata-gagtacta----gcaatattta-ttattc-aca-ttatat-------------------------------------------------------------------------------------------------------------------------------tcaaacttgctg---------------------------tttttctgcatatagtttcattgtgcaacctatatggataatgaaatggctggtcaaccacaagcgttacaaaaatctgggagacctttaaaatcaattcgagcgcgtcttaaaggtaaagaagggcgtcttcgtggaaatttaatgggtaaacgtgtagacttttcggctcgtacagtcatcacaggagatcctaatatatcagtagatgaagttggagttccgaaaagtatagcttcgaatttaactttccctgaaatagtaacaccattcaacattgacttattgcaagaacttgtaaaaaatggtccttcaatacaccctggagctaaatatgttattagagatackggagaacgtatagatttgaaacatacatcagggacaaattta---gtacggttacaaaatggttggaaggttgaacgacatatcaataacggtgatgttgttatatttaatcgtcaaccatctttgcacaaaatgtcaatgatgggtcacagagttcgcgtaatgccatattcgacattccgtcttaatctctctgtaacaacgccgtataatgctgattttgatggtgatgaaatgaatatgcacataccgcaatcagtcgaaactaaagctgagattaaggaaatatgtatggtaccaaaacaaatcgtatctcctcaatcaaataaaccagtaatgggaattgttcaggacactttatgtgctattcgtaaatttaccaagagagattgctttttatctaaagatttggtaatgaacattttaatgtgggttaaagattgggatggaaaacttccaattccatgtatcttgaaaccaatacctttatggacaggaaaacagattttgagtataattattcccaaaggtataaattcggacaatttg0010001--00100--0--00010--00---0000-0-0010-1000000000001000-----000000--1----0001--1-000101100110--0000100000----01--00000100000010010010-0--0000---1000----001-----0-0100000001---10---0000000000000000010-1000000-001001-0010010--10000000000000010000001--000---00-0000010---0010--0000000010000001011000001-0-0001000001000-00010100001000100-00001-0------0000010
>Kamienskia_bistrata_KX784777
------------------------------------------------------------------------------------------------------------------------------------------------------------------------------------------------------------------------------------------------------------------------------------------------------------------------------------------------------------------------------------------------------------------------------------------------------------------------------------------------------------------------------------------------------------------------------------------------------------------------------------------------------------------------------------------------------------------------------------------------------------------------------------------------------------------------------------------------------------------------------------------------------------------------------------------------------------------------------------------------------------------------------------------------------------------------cagaaaatgatctagataaaaattcggaatacggagatgattatgttcctaacggtcaa------agtagtaagccaattccccaaagaactgctacagctgcagaagattttggtttaagtaaagtaaagaaacctcatggtggttgcggtgctcgtcagccaaccattcgcaaagaaggtttaaaattatatatgaattttaaagttcgagatcctgaagtaagaa-ttgcataaa----------------------aaaaaacttttttttttttaa---------attttattcttcttggt-atctcataat-------ttgttat-ttataattc--taggagcaaaca---ggtcaagatactagacagcaactttcaccggcacaagtttatagcatattcaagaaaatatcttcagaagatttacgtgatttagggttaaatgaagagtatgctcgtcctgattggatgataataacagttcttcctgtacctccaccgcccgttcgtccaagtattcaaatggatggaacaagtagaggtgaagatgatctaactcataaactatcagacattttgaaggctaatcaaaatttacggcgttatgagtctgacggttctccggctcacgttgttagtgaattcgaagctttattgcagg-tacct-atttgcctatttaattagg--ttatatatgtact-----ggtaaa-taa-ttattt---------at-------------------------------------------------------------------------------------------------------------------------------tcgaacttattgct--------------------atacttttttatgtatatagtttcattgtgcaacttatatggataatgaaatggctggtcaaccacaagcattacaaaaatctggaagacctttaaaatcaattcgagcacgtcttaaaggtaaagaaggacgtcttcgtggaaatttaatgggtaaacgtgtagacttttctgctcgtacagtaattacgggagaccctaatatatcagtagatgaagttggagttccgaaaagtatagcttcgaatttgacttttcctgaaatagtaacaccgttcaatgttgatcttttgcaagaacttgtaaaaaatgggccttcagtacatcctggagctaaatatgttattagagatactggagaacgtatagatcttaaacatacttcagggacacatgta---gtacgattgcagaatggttggaaagttgagcgacatatcaataatggcgacatcattatatttaatcgacaaccgtctttgcacaaaatgtcaatgatgggacacaaagttcgtgtgatgccattttcaacttttcgtcttaatctctccgtaacaacaccgtataatgctgattttgatggagatgaaatgaatatgcatgtaccacaatcagtagaaactaaagccgagattaaagaaatatgtatggtaccaaaacaaatcgtatcacctcaatcaaataagccagtaatgggaattgtccaggacactttatgcgctattcgtaaattcaccaaaagagatacctttttatctaaagatttggtgatgaacattttaatgtgggttaaagattgggatggaaaacttccgaccccatgtatcttgaaaccaatacctttatggacaggaaaacaaattttgagtatgattattcccaaaggtataaattcggacaatttg---------------------------------------------------------------------------------------------------------------------------------------------------------------------------------------------------------------------------------------------0-100010000001--000---00-00000000-1100000100--0--1000010101100000010-00000100--000-01010--001-0--100-0000000001--00000010
>Kamienskia_bistrata_KX784779
cacatagaactagcaaaaccggtatttcatataggtaaa-------tataattttattatta-a--------------ctttttttcctacactcat-----------aaaaaa----caaagaaaggaatcacatat--------------acctaa-gaaaatgaaaattattattatt-----------------------------------------------------------------attattattttttttttatt-----------------------------------caattttgacatttccg--ttgacgagttttgt---------gttacaca-aaattcatttttatcacat----------------------tatgtattg---actatt---attt-------acaatt-aaacaggatttctacccaaagttaaaaagatcttggaatgtatctgcatacattgctcaaagctgaagacagacgacgtgag----------ttgtctttgt--gaaatattgattaatt---------------gagaa--------aaaaatcagttttcaca-tttttattgcagtttaa---cattattat----------------ttatccacttttttttctc----------ttttttttttcatttgtacatat---tatatatttcttt---catttcaa-ttgtatatatttaaaat-------------------aaaaaa------------aaaaataatttctttcttgatctttcctttc-aaatgt-t--------------------------------tctttgtataattttc--------------------tatatat---attttt-----tatatatttatgtgtagtcaaatgcaaaattcacggtagcacgcaagattcgtgatcccaaacgtcgtctccgtgcagtatgggacatctgtaaatcaaagatggtatgtgaaaaaggagaagacacagaaaatgatctagataaaaattcggaatacggagatgattatgttcctaacggtcaa------agtagtaagccaattccccaaagaactgctacagctgcagaagattttggtttaagtaaagtaaagaaacctcatggtggttgcggtgctcgtcagccaaccattcgcaaagaaggtttaaaattatatatgaattttaaagttcgagatcctgaagtaagaa-ttgcataaa----------------------aaaaaacttttttttttttaa---------attttattcttcttggt-atctcataat-------ttgttat-ttataattc--taggagcaaaca---ggtcaagatactagacagcaactttcaccggcacaagtttatagcatattcaagaaaatatcttcagaagatttacgtgatttagggttaaatgaagagtatgctcgtcctgattggatgataataacagttcttcctgtacctccaccgcccgttcgtccaagtattcaaatggatggaacaagtagaggtgaagatgatctaactcataaactatcagacattttgaaggctaatcaaaatttacggcgttatgagtctgacggttctccggctcacgttgttagtgaattcgaagctttattgcagg-tacct-atttgcctatttaattagg--ttatatatgtact-----ggtaaa-taa-ttattt---------at-------------------------------------------------------------------------------------------------------------------------------tcgaacttattgct--------------------atacttttttatgtatatagtttcattgtgcaacttatatggataatgaaatggctggtcaaccacaagcattacaaaaatctggaagacctttaaaatcaattcgagcacgtcttaaaggtaaagaaggacgtcttcgtggaaatttaatgggtaaacgtgtagacttttctgctcgtacagtaattacgggagaccctaatatatcagtagatgaagttggagttccgaaaagtatagcttcgaatttgacttttcctgaaatagtaacaccgttcaatgttgatcttttgcaagaacttgtaaaaaatgggccttcagtacatcctggagctaaatatgttattagagatactggagaacgtatagatcttaaacatacttcagggacacatgta---gtacgattgcagaatggttggaaagttgagcgacatatcaataatggcgacatcattatatttaatcgacaaccgtctttgcacaaaatgtcaatgatgggacacaaagttcgtgtgatgccattttcaacttttcgtcttaatctctccgtaacaacaccgtataatgctgattttgatggagatgaaatgaatatgcatgtaccacaatcagtagaaactaaagccgagattaaagaaatatgtatggtaccaaaacaaatcgtatcacctcaatcaaataagccagtaatgggaattgtccaggacactttatgcgctattcgtaaattcaccaaaagagatacctttttatctaaagatttggtgatgaacattttaatgtgggttaaagattgggatggaaaacttccgaccccatgtatcttgaaaccaatacctttatggacaggaaaacaaattttgagtatgattattcccaaaggtataaattcggacaatttg10-0000011--00--0--000000-0001-0001-0--0-1-10000--1------0------00010---------011--010-1---100110--1100100100----0---000001001000000100-1-0--00000000000-1--0000--00010100010001---10---0000000000000000010100001------0---0000010--101-0--000-100010000001--000---00-00000000-1100000100--0--1000010101100000010-00000100--000-01010--001-0--100-0000000001--00000010
>Kamienskia_bistrata_KX784778
cacatagaactagcaaaaccggtatttcatataggtaaa-------tataattttattatta-a--------------ctttttttcctacactcat-----------aaaaaa----caaagaaaggaatcacatat--------------acctaa-gaaaatgaaaattattattatt-----------------------------------------------------------------attattattttttttttatt-----------------------------------caattttgacatttccg--ttgacgagttttgt---------gttacaca-aaattcatttttatcacat----------------------tatgtattg---actatt---attt-------acaatt-aaacaggatttctacccaaagttaaaaagatcttggaatgtatctgcatacattgctcaaagctgaagacagacgacgtgag----------ttgtctttgt--gaaatattgattaatt---------------gagaa--------aaaaatcagttttcaca-tttttattgcagtttaa---cattattat----------------ttatccacttttttttctc--------ttttttttttttcatttgtacatat---tatatatttcttt---catttcaa-ttgtatatatttaaaat-------------------aaaaaa------------aaaaataatttctttcttgatctttcctttc-aaatgt-t--------------------------------tctttgtataattttc--------------------tatatat---attttt-----tatatatttatgtgtagtcaaatgcaaaattcacggtagcacgcaagattcgtgatcccaaacgtcgtctccgtgcagtatgggacatctgtaaatcaaagatggtatgtgaaaaaggagaagacacagaaaatgatctagataaaaattcggaatacggagatgattatgttcctaacggtcaa------agtagtaagccaattccccaaagaactgctacagctgcagaagattttggtttaagtaaagtaaagaaacctcatggtggttgcggtgctcgtcagccaaccattcgcaaagaaggtttaaaattatatatgaattttaaagttcgagatcctgaagtaagaa-ttgcataaa----------------------aaaaaacttttttttttttaa---------attttattcttcttggt-atctcataat-------ttgttat-ttataattc--taggagcaaaca---ggtcaagatactagacagcaactttcaccggcacaagtttatagcatattcaagaaaatatcttcagaagatttacgtgatttagggttaaatgaagagtatgctcgtcctgattggatgataataacagttcttcctgtacctccaccgcccgttcgtccaagtattcaaatggatggaacaagtagaggtgaagatgatctaactcataaactatcagacattttgaaggctaatcaaaatttacggcgttatgagtctgacggttytccggctcacgttgttagtgaattcgaagctttattgcagg-tacct-atttgcctatttaattagg--ttatatatgtact-----ggtaaa-taa-ttattt---------at-------------------------------------------------------------------------------------------------------------------------------tcgaacttattgct--------------------atacttttttatgtatatagtttcattgtgcaacttatatggataatgaaatggctggtcaaccacaagcattacaaaaatctggaagacctttaaaatcaattcgagcacgtcttaaaggtaaagaaggacgtcttcgtggaaatttaatgggtaaacgtgtagacttttctgctcgtacagtaattacgggagaccctaatatatcagtagatgaagttggagttccgaaaagtatagcttcgaatttgacttttcctgaaatagtaacaccgttcaatgttgatcttttgcaagaacttgtaaaaaatgggccttcagtacatcctggagctaaatatgttattagagatactggagaacgtatagatcttaaacatacttcagggacacatgta---gtacgattgcagaatggttggaaagttgagcgacatatcaataatggcgacatcattatatttaatcgacaaccgtctttgcacaaaatgtcaatgatgggacacaaagttcgtgtgatgccattttcaacttttcgtcttaatctctccgtaacaacaccgtataatgctgattttgatggagatgaaatgaatatgcatgtaccacaatcagtagaaactaaagccgagattaaagaaatatgtatggtaccaaaacaaatcgtatcacctcaatcaaataagccagtaatgggaattgtccaggacactttatgcgctattcgtaaattcaccaaaagagatacctttttatctaaagatttggtgatgaacattttaatgtgggttaaagattgggatggaaaacttccgaccccatgtatcttgaaaccaatacctttatggacaggaaaacaaattttgagtatgattattcccaaaggtataaattcggacaatttg10-0000011--00--0--000000-0001-0001-0--0-1-10000--1------0------00010---------011--010-1---100110--1100100100----0---000001001000000100-1-0--00000000000-01-0000--00010100010001---10---0000000000000000010100001------0---0000010--101-0--000-100010000001--000---00-00000000-1100000100--0--1000010101100000010-00000100--000-01010--001-0--100-0000000001--00000010
>Epicarpicum_crypticum_41
------------------------------------------------------------------------------------------------------------------------------------------------------------------------------------------------------------------------------------------------------------------------------------------------------------------------------------------------------------------------------------------------------------------------------------------------------------------------------------------------------------------------------------------------------------------------------------------------------------------------------------------------------------------------------------------------------------------------------------------------------------------------------------------------------------------------------------------------------------------------------------------------------------------------------------------------------------------------------------------------------------------------------------------------------------------------------------------------------------------------------------------------------------------------------------------------------------------------------------------------------------------------------------------------------------------------------------------------------------------------------------------------------------------------------------------------------------------------------------------------------------------------------------------------------ctaggcctgattggatgatcataacagtccttcctgtacctccaccaccagttcgtccaagtattcaaatggacggaacaagtagaggtgaagacgatttaactcataaactgtcagacattttgaaatctaatcaaaatttacgacgttatgagtccgatggttctcccgctcacgttgttagtgaatttgaggctttattacagg-tgttt-atttacttactcaata-----tcatataagtacta----gtcaaa-tta-ttattactca-ttatat-------------------------------------------------------------------------------------------------------------------------------ttgggtttactgctt-------ttttttacatacgc-tttttttgtgtatatagtttcattgtgcaacctatatgggcaatgaaatggctggtcagccacaagcattacaaaaatccggtagacctttaaaatcaattcgagcacgtcttaaaggtaaagagggacgtcttcgtggaaatttaatgggtaaacgcgtagacttttctgctcgtacagtcattacaggggatcctaatatatcagtagatgaagttggagttccgaaaagtatagcttcaaatttaacttttcctgaaatagtaacaccattcaatgttgacctactacaagaacttgtaaaaaatggtccttcaatacatcccggagctaaatatgttgttagagatactggagaacgtatagatctgaagcatacttcagggacacatgta---gtacgattacaaaatggttggaaagttgagcgacacatcaataacggtgacgtcattatatttaatcgccaaccatctttgcacaaaatgtcaatgatgggccacagagttcgtgtgatgccattttcaacttttcgtcttaatctttcagtaacaacaccgtataatgctgattttgatggtgatgagatgaa-----------------------------------------------------------------------------------------------------------------------------------------------------------------------------------------------------------------------------------------------------------------------------------------------------------------------------------------------------------------------------------------------------------------------------------------------------------------------------------------------------------------------------------------------------------------------------------------------------------------0-----------110001---0-0000000001000-01010000001000100-0000000000101000001-
>Epicarpicum_crypticum_52
------------------------------------------------------------------------------------------------------------------------------------------------------------------------------------------------------------------------------------------------------------------------------------------------------------------------------------------------------------------------------------------------------------------------------------------------------------------------------------------------------------------------------------------------------------------------------------------------------------------------------------------------------------------------------------------------------------------------------------------------------------------------------------------------------------------------------------------------------------------------------------------------------------------------------------------------------------------------------------------------------------------------------------------------------------------------------------------------------------------------------------------------------------------------------------------------------------------------------------------------------------------------------------------------------------------------------------------------------------------------------------------------------------------------------------------------------------------------------------------------------------------------------------------------------ctaggcctgattggatgatcataacagtccttcctgtacctccaccaccagttcgtccaagtattcaaatggacggaacaagtagaggtgaagacgatttaactcataaactgtcagacattttgaaatctaatcaaaatttacgacgttatgagtccgatggttctcccgctcacgttgttagtgaatttgaggctttattacagg-tgttt-atttacttactcaata-----tcatataagtacta----gttaaa-tta-ttattactca-ttatat-------------------------------------------------------------------------------------------------------------------------------ttgggtttactgctt-------ttttttacatacgcttttttttgtgtatatagtttcattgtgcaacttatatggacaatgaaatggctggtcagccacaagcattacaaaaatccggtagacctttaaaatcaattcgagcacgtcttaaaggtaaagagggacgtcttcgtggaaatttaatgggtaaacgcgtagacttttctgctcgtacagtcattacaggggatcctaatatatcagtagatgaagttggagttccgaaaagtacagcttcaaatttaacttttcctgaaatagtaacaccattcaatgttgacctactgcaagaacttgtaaaaaatggtccttcaatacatcccggagctaaatatgttattagagatactggagaacgtatagatctgaagcatacttcagggacacatgta---gtacgattacaaaatggttggaaagttgagcgacatatcaataacggtgacgtcattatatttaatcgccaaccatctttgcacaaaatgtcaatgatgggccacagagttcgtgtgatgccattttcaacttttcgtcttaatctttcagtaacaacaccgtataatgctgattttgatggtgatgagatgaa-----------------------------------------------------------------------------------------------------------------------------------------------------------------------------------------------------------------------------------------------------------------------------------------------------------------------------------------------------------------------------------------------------------------------------------------------------------------------------------------------------------------------------------------------------------------------------------------------------------------0-----------110001---0-0000000001000-01010000001000100-0000000000100000001-
>Halonatospora_pansihalos_MH560590
------------------ccagtatttcatataggtaaggtattt-tatatttataatatt---tataatttc-------------tctatattcat-----------gaaaac--------aaatacgattatatat-----tatatttttacccat-gaaaatgatctttaatttcgcccaaaattct----------------------------------------------------tgggaatttttcaatttttttttt-----------------------------------tatttcctttgtaatttgtgtgtattgtgtatcgttaca-tagttacaca-gaattcatttttatcacac--------------------c-aatttattaattacaatt---catt-------ataattaaaacaggatttctacctaaagttaaaaaggtcttggagtgtatctgcatacattgctcaaagttgaagacagacgacgtgagttgtcttcttttatctttgt--gaaatattgatttaatttgc-----------------------gaaaaatcagttttcaca--ttttattgcagtttac---tattatttt--attacttc-cttatttatcaactttttttct-----------ctcttctttttcatttgtacatat-------ttttttctg---cattccaa-ttgtatatattaaaaat-------------------aaaaaa------------aaaa----------tttttttttgatctttc-aaatat----------tttcttgtgtat-aaaaa------tttcccc---attttc--------------------tatatat---tttatttt-tatatatttatatgtgtagtccaatgcaaaattctcggtagcacgcaagattcgtgatcctaaacgtcgtctccgtgcagtatgggaaatctgtaagtcaaagatgatatgtgaaaaaggagaagatccagaaaatgatccagataaatcttccgaatatggagatgattatgttcctaacggtcaaagtagtagtagtaagccaatttcccaaagaactactacacctgcagatgattttggtttaaataaagtaaagagacctcatggtggttgcggtgctcgtcagcctaccattcgcaaagatggtttaaaattatatatgaattttaaagttcgagattctgaagtaagaatttacaacagtttcc-----------tattatttaata------attcttta----------------------ctaataatatt--------------------ataaaattttataggaacaaaca---ggtcaagatactagacaaatacttgcaccagcacaagtttatagcatattcaagaaaatatcctcagaagatttacatgatttggggttaaatgaagagtatgctcgtcctgattggatgatcataactgtacttcctgtacctccaccgcctgttcgtcctagtattcaaatggacggaacaagtagaggcgaagacgatttaactcataaattgtctgacattttgaaggctaatcaaaatttacgacgttatgagtccgacggttctccggctcacgtcgttagtgagtttgaagctttattacagg-tacct-atttacctatttaattag---ttatataaatacta----gtagatatta-ttattc-aca-------------t------------------------------------------------------------------------------------------------------------------------------taactgc--------------------------tttttctgtatatagtttcattgcgcaacttatatggataatgaaatggctggtcaaccacaagcattacaaaaatctggcagacctttaaaatcaattcgagcacgccttaaaggtaaagaaggacgtcttcgtggaaatttaatgggtaaacgtgtagacttttctgctcgtacagtcattacaggagatcctaatatctcagtagatgaagttggagttccgaagagtatagcttcgaatttgactttccctgaaatagtaacaccttttaacgttgaactactgcaagaactagtaaaaaatggtccttcagtacatcctggagctaaatatgttatcagagatactggagaacgtatagatctgaagcatacttcagggacgcatcat---gtacgattacagaatggttggaaagtcgaacgacatatcaataatggggatattattatatttaatcgtcaaccatctttgcataaaatgtcaatgatgggtcacaaagttcgcgtgatgccattttcaactttccgtcttaatctctccgtaacatcaccatataatgctgattttgacggagacgaaatgaatatgcatataccgcaatcagttgagactaaagctgagattaaagaaatatgtatggtaccaaaacaaatcgtatcacctcaatcaaataagccagtaatgggaattgttcaggacactttatgtgctattcgtaaatttaccaaaagagatacctttttgtctaaagatttggtaatgaacattttaatgtgggttaaagattgggatggaaaaattccaactccatgtatcttgaaaccaatacctttatggacagggaaacaaattttgagtatgattattcccaaaggtataaattcggacaatttg0010001--00--1-----000000-0001-10------010-100000001-0--000-----00010---------0000101010--1000110--000010001---------00-0-000-1000001000010-10000--10000-0--000---1-0-0100010001---10---0000000000-100-0010--1-00----01001-0010010--1000001000000000000000000000-1-0000010010---0001---00--0---0000001011000001-0-0000000001000-0001010000-1--000001-0010------0000010
>Halonatospora_pansihalos_MH560591
cacatagaactagctaaaccagtatttcatataggtaaggtattt-tatatttataatatt---tataatttc-------------tctatattcat-----------gaaaac--------aaatacgattatatat-----tatatttttacccat-gaaaatgatctttaatttcgcccaaaattct----------------------------------------------------tgggaatttttcaatttttttttt-----------------------------------tatttcctttgtaatttgtgtgtattgtgtatcgttaca-tagttacaca-gaattcatttttatcacac--------------------c-aatttattaattacaatt---catt-------ataattaaaacaggatttctacctaaagttaaaaaggtcttggagtgtatctgcatacattgctcaaagttgaagacagacgacgtgagttgtcttcttttatctttgt--gaaatattgatttaatttgc-----------------------gaaaaatcagttttcaca--ttttattgcagtttac---tattatttt--attacttc-attatttatcaactttttttct-----------ctcttctttttcatttgtacatat-------ttttttctg---cattccaa-ttgtatatattaaaaat-------------------aaaaaa------------aaaa----------tttttttttgatctttc-aaatat----------tttcttgtgtat-aaaaa------tttcccc---attttc--------------------tatatat---tttatttt-tatatatttatatgtgtagtccaatgcaaaattctcggtagcacgcaagattcgtgatcctaaacgtcgtctccgtgcagtatgggaaatctgtaagtcaaagatgatatgtgaaaaaggagaagatccagaaaatgatccagataaatcttccgaatatggagatgattatgttcctaacggtcaaagtagtagtagtaagccaatttcccaaagaactactacacctgcagatgattttggtttaaataaagtaaagagacctcatggtggttgcggtgctcgtcagcctaccattcgcaaagatggtttaaaattatatatgaattttaaagttcgagattctgaagtaagaatttacaacagtttcc-----------tattatttaata------attcttta----------------------ctaataatatt--------------------ataaaattttataggaacaaaca---ggtcaagatactagacaaatacttgcaccagcacaagtttatagcatattcaagaaaatatcctcagaagatttacatgatttggggttaaatgaagagtatgctcgtcctgattggatgatcataactgtacttcatgtacctccaccgcctgttcgtcctagtattcaaatggacggaacaagtagaggcgaagacgatttaactcataaattgtctgacattttgaaggctaatcaaaatttacgacgttatgagtccgacggttctccggctcacgtcgttagtgagtttgaagctttattacagg-tacct-atttacctatttaattag---ttatataaatacta----gtagatatta-ttattc-aca-------------t------------------------------------------------------------------------------------------------------------------------------taactgc--------------------------tttttctgtatatagtttcattgcgcaacttatatggataatgaaatggctggtcaaccacaagcattacaaaaatctggcagacctttaaaatcaattcgagcacgccttaaaggtaaagaaggacgtcttcgtggaaatttaatgggtaaacgtgtagacttttctgctcgtacagtcattacaggagatcctaatatctcagtagatgaagttggagttccgaagagtatagcttcgaatttgactttccctgaaatagtaacaccttttaacgttgaactactgcaagaactagtaaaaaatggtccttcagtacatcctggagctaaatatgttatcagagatactggagaacgtatagatctgaagcatacttcagggacgcatcat---gtacgattacagaatggttggaaagtcgaacgacatatcaataatggggatattattatatttaatcgtcaaccatctttgcataaaatgtcaatgatgggtcacaaagttcgcgtgatgccattttcaactttccgtcttaatctctccgtaacatcaccatataatgctgattttgacggagacgaaatgaatatgcatataccgcaatcagttgagactaaagctgagattaaagaaatatgtatggtaccaaaacaaatcgtatcacctcaatcaaataagccagtaatgggaattgttcaggacactttatgtgctattcgtaaatttaccaaaagagatacctttttgtctaaagatttggtaatgaacattttaatgtgggttaaagattgggatggaaaaattccaactccatgtatcttgaaaccaatacctttatggacagggaaacaaattttgagtatgattattcccaaaggtataaattcggacaatttg0010001--00--1-----000000-0001-10------010-100000001-0--000-----00010---------0000101010--1000110--000010001---------00-0-000-1000001000010-10000--10000-0--000---1-0-0100010001---10---0000000000-100-0010--1-00----01001-0010010--1000001000000000000000000000-1-0000010010---0001---00--0---0000001011000001-0-0000000001000-0001010000-1--000001-0010------0000010
>Halonatospora_pansihalos_MH560592
cacatagaactagcaaaaccagtatttcatataggtaaggtattt-tatatttataatatt---tataatttc-------------tctatattcat-----------gaaaac--------aaatacgattatatat-----tatatttttacccat-gaaaatgatctttaatttcgcccaaaattct----------------------------------------------------tgggaatttttcaatttttttttt-----------------------------------tatttcctttgtaatttgtgtgtattgtgtatcgttaca-tagttacaca-gaattcatttttatcacac--------------------c-aatttattaattacaatt---catt-------ataattaaaacaggatttctacctaaagttaaaaaggtcttggagtgtatctgcatacattgctcaaagttgaagacagacgacgtgagttgtcttcttttatctttgt--gaaatattgatttaatttgc-----------------------gaaaaatcagttttcaca--ttttattgcagtttac---tattatttt--attacttc-cttatttatcaactttttttct-----------ctcttctttttcatttgtacatat-------ttttttctg---cattccaa-ttgtatatattaaaaat-------------------aaaaaa------------aaaa----------tttttttttgatctttc-aaatat----------tttcttgtgtat-aaaaa------tttcccc---attttc--------------------tatatat---tttatttt-tatatatttatatgtgtagtccaatgcaaaattctcggtagcacgcaagattcgtgatcctaaacgtcgtctccgtgcagtatgggaaatctgtaagtcaaagatgatatgtgaaaaaggagaagatccagaaaatgatccagataaatcttccgaatatggagatgattatgttcctaacggtcaaagtagtagtagtaagccaatttcccaaagaactactacacctgcagatgattttggtttaaataaagtaaagagacctcatggtggttgcggtgctcgtcagcctaccattcgcaaagatggtttaaaattatatatgaattttaaagttcgagattctgaagtaagaatttacaacagtttcc-----------tattatttaata------attcttta----------------------ctaataatatt--------------------ataaaattttataggaacaaaca---ggtcaagatactagacaaatacttgcaccagcacaagtttatagcatattcaagaaaatatcctcagaagatttacatgatttggggttaaatgaagagtatgctcgtcctgattggatgatcataactgtacttcccgtacctccaccgcctgttcgtcctagtattcaaatggacggaacaagtagaggcgaagacgatttaactcataaattgtctgacattttgaaggctaatcaaaatttacgacgttatgagtccgacggttctccggctcacgtcgttagtgagtttgaagctttattacagg-tacct-atttacctatttaattag---ttatataaatacta----gtagatatta-ttattc-aca-------------t------------------------------------------------------------------------------------------------------------------------------taactgc--------------------------tttttctgtatatagtttcattgcgcaacttatatggataatgaaatggctggtcaaccacaagcattacaaaaatctggcagacctttaaaatcaattcgagcacgccttaaaggtaaagaaggacgtcttcgtggaaatttaatgggtaaacgtgtagacttttctgctcgtacagtcattacaggagatcctaatatctcagtagatgaagttggagttccgaagagtatagcttcgaatttgactttccctgaaatagtaacaccttttaacgttgaactactgcaagaactagtaaaaaatggtccttcagtacatcctggagctaaatatgttatcagagatactggagaacgtatagatctgaagcatacttcagggacgcatcat---gtacgattacagaatggttggaaagtcgaacgacatatcaataatggggatattattatatttaatcgtcaaccatctttgcataaaatgtcaatgatgggtcacaaagttcgcgtgatgccattttcaactttccgtcttaatctctccgtaacatcaccatataatgctgattttgacggagacgaaatgaatatgcatataccgcaatcagttgagactaaagctgagattaaagaaatatgtatggtaccaaaacaaatcgtatcacctcaatcaaataagccagtaatgggaattgttcaggacactttatgtgctattcgtaaatttaccaaaagagatacctttttgtctaaagatttggtaatgaacattttaatgtgggttaaagattgggatggaaaaattccaactccatgtatcttgaaaccaatacctttatggacagggaaacaaattttgagtatgattattcccaaaggtataaattcggacaatttg0010001--00--1-----000000-0001-10------010-100000001-0--000-----00010---------0000101010--1000110--000010001---------00-0-000-1000001000010-10000--10000-0--000---1-0-0100010001---10---0000000000-100-0010--1-00----01001-0010010--1000001000000000000000000000-1-0000010010---0001---00--0---0000001011000001-0-0000000001000-0001010000-1--000001-0010------0000010
>Glomus_macrocarpum_HG316006
cacatagaactagcaaaaccagtatttcatatcggtaatattttt-tacatttataatattttttataattttc----tttttttctctatattcat-----------agaaac-------aaaaaaaggatctatat-----tataattttacctac-gaaaatgatctttgttttcgcccaaaaaatttttgattt----------------------------------------------------tttctattccgttataatttga-------ttttttttttttttttttttttttgtgaatgtgtttttaccgtcttttgtgtaacg--------gttacacaagaattcatttttatcacat--------------------c-aaatatctg---acaatt---tactattcttaataattaaaacaggatttctacctaaagtcaaaaaggtcttggagtgtatctgcatacattgctcaaagttgaagacagacgacgtgagttgtcttcttttgtctttgtaaaaaacattgattttatttgc------------------------aaaaatcagttctcaat-tttttattacag-ttat---tattattctt-atacctta-tttatttatcaaattttctctctc-------tctctctctttttcaattgtacataa-----------ttttg---catttcaa-ttgtaaat------aaa-------------------aaaaaa------------aaa------------tttcgatccatctttc-aaatgt-tg-tttttttcttttgtgtat-aaattt---------------------------------------------------tttattta----------atatgtgtagtccaatgcaaaattcggtgtagcacgcaagattcgtgatccaaaacgtcgtctccgtgcagtatgggaaatctgtaagtcaaagatgatatgtgaaaagggagaagatccagaaaatgacccagataaaacttcggattacgaagatgattatgttcctaacggtcaa------agtagtaaaccagcaccccaaagaactaccacacctgcagaagatttaggtttagtaaaagtaaagagacctcatggtggttgcggtgttcgtcagcctaccgttcgcaaagatggtttgaaattatatatgaattataaagctcgagattctgaagtaagaa-ttatttata------ataaatcaaaa------------------tttaatc----------------------tttattatcttattaatttgttatctatat-tcaaaaatttataggaacaatca---ggtcaagatactagacaagtacttacaccagcaaacgtatatagcatattcaagaaaatatcatcagaagatttaactgatttggggttaaatgaagagtatgctcgtcctgattggatgatcataacagttcttcccgtacctccaccgcctgttcgtccaagtatccaaatggacggaacaagtagaggtgaagacgatttaactcataaattggcagacattttgaaggctaatcaaaatttacgccgttatgagtctgatggttctcctgctcacgttgttagtgaattcgaagctttattacagg-tacct-atttacttatacaatcatta-----gtagatatta-----------tta-taattt-aca-ttatat-------------------------------------------------------------------------------------------------------------------------------ttaaa-ctacttc--------------------------tttttctatatgtagtttcattgcgcaacttatatggataatgaaatggctggtcaaccacaggcattacaaaaatctggtagacctttaaaatcaattcgagcacgtcttaagggtaaagaagggcgtcttcgtggaaatttaatgggtaaacgtgtagatttttctgctcgtacagtcattacgggagatcctaatatatcggtagatgaagtcggagttccgaaaagtattgcctcgaatttgactttccctgaaatagtaacaccattcaatgttgatcttctacaagaacttgtcagaaatggtccttcagtacatcctggtgccaaatatgttattagagatacaggagaacgtatagatctgaaacatacttcagggacacatgta---gtacgattacagaacggttggaaggttgaacgacatatcaataatggtgacgttatcatatttaatcgtcaaccatctttg---------------------------------------------------------------------------------------------------------------------------------------------------------------------------------------------------------------------------------------------------------------------------------------------------------------------------------------------------------------------------------------------------------------------------------------001000000000001-0--000000-0001-001-----010-100000000000--1------0000000001-0000001-00010--11001000000000000----------10-0--00100010010000001100000000000-00100--------1100011--1---10---0000-----1--00-0010100000001001000-1---------0001----0-10001000000010000-0001-----010---000000000000001000000101100000001-0-0000000-1-0-0-010100001000100-0010010------000001-
>Glomus_macrocarpum_HG316007
cacatagaactagcaaaaccagtatttcatatcggtaatattttt-tacatttataatattttttataattttc----tttttttctctatattcat-----------agaaac-------aaaaaaaggatctatat-----tataattttacctac-gaaaatgatctttgttttcgcccaaaaaatttttgattt----------------------------------------------------tttctattccgttataatttga------tttttttttttttttttttttttttgtgaatgtgtttttaccgtcttttgtgtaacg--------gttacacaagaattcatttttatcacat--------------------c-aaatatctg---acaatt---tactattcttaataattaaaacaggatttctacctaaagtcaaaaaggtcttggagtgtatctgcatacattgctcaaagttgaagacagacgacgtgagttgtcttcttttgtctttgtaaaaaacattgattttatttgc------------------------aaaaatcagttctcaat-tttttattacag-ttat---tattattctt-atacctta-tttatttatcaaattt--tctctc-------tctctctctttttcaattgtacataa-----------ttttg---catttcaa-ttgtaaat------aaa-------------------aaaaaa------------aaa------------tttcgatccatctttc-aaatgt-tg-tttttttcttttgtgtat-aaattt---------------------------------------------------tttattta----------atatgtgtagtccaatgcaaaattcggtgtagcacgcaagattcgtgatccaaaacgtcgtctccgtgcagtatgggaaatctgtaagtcaaagatgatatgtgaaaagggagaagatccagaaaatgacccagataaaacttcggattacgaagatgattatgttcctaacggtcaa------agtagtaaaccagcaccccaaagaactaccacacctgcagaagatttaggtttagtaaaagtaaagagacctcatggtggttgcggtgttcgtcagcctaccgttcgcaaagatggtttgaaattatatatgaattataaagctcgagattctgaagtaagaa-ttatttata------ataaatcaaaa------------------tttaatc----------------------tttattatcttattaatttgttatctatat-tcaaaaatttataggaacaatca---ggtcaagatactagacaagtacttacaccagcaaacgtatatagcatattcaagaaaatatcatcagaagatttaactgatttggggttaaatgaagagtatgctcgtcctgattggatgatcataacagttcttcccgtacctccaccgcctgttcgtccaagtatccaaatggacggaacaagtagaggtgaagacgatttaactcataaattggcagacattttgaaggctaatcaaaatttacgccgttatgagtctgatggttctcctgctcacgttgttagtgaattcgaagctttattacagg-tacct-atttacttatacaatcatta-----gtagatatta-----------tta-taattt-aca-ttatat-------------------------------------------------------------------------------------------------------------------------------ttaaa-ctacttc--------------------------tttttctatatgtagtttcattgcgcaacttatatggataatgaaatggctggtcaaccacaggcattacaaaaatctggtagacctttaaaatcaattcgagcacgtcttaagggtaaagaagggcgtcttcgtggaaatttaatgggtaaacgtgtagatttttctgctcgtacagtcattacgggagatcctaatatatcggtagatgaagtcggagttccgaaaagtattgcctcgaatttgactttccctgaaatagtaacaccattcaatgttgatcttctacaagaacttgtcagaaatggtccttcagtacatcctggtgccaaatatgttattagagatacaggagaacgtatagatctgaaacatacttcagggacacatgta---gtacgattacagaacggttggaaggttgaacgacatatcaataatggtgacgttatcatatttaatcgtcaaccatctttg---------------------------------------------------------------------------------------------------------------------------------------------------------------------------------------------------------------------------------------------------------------------------------------------------------------------------------------------------------------------------------------------------------------------------------------001000000000001-0--000000-0001-001-----010-100000000000--1------000000000010000001-00010--11001000000000000----------10-0--00100010010000001101000000000-00100--------1100011--1---10---0000-----1--00-0010100000001001000-1---------0001----0-10001000000010000-0001-----010---000000000000001000000101100000001-0-0000000-1-0-0-010100001000100-0010010------000001-
>Glomus_macrocarpum_HG316021
------------------------tttcatatcggtaatattttt-tacatttataatattttttataattttc----tttttttctctatattcat-----------agaaac-------aaaaaaaggatctatat-----tataattttacctac-gaaaatgatctttgttttcgcccaaaaaatttttgattt----------------------------------------------------tttctattccgttataatttga--------tttttttttttttttttttttttgtgaatgtgtttttaccgtcttttgtgtaacg--------gttacacaagaattcatttttatcacat--------------------c-aaatatctg---acaatt---tactattcttaataattaaaacaggatttctacctaaagtcaaaaaggtcttggagtgtatctgcatacattgctcaaagttgaagacagacgacgtgagttgtcttcttttgtctttgtaaaaaacattgattttatttgc------------------------aaaaatcagttctcaat-tttttattacag-ttat---tattattctt-atacctta-tttatttatcaaattttctctctc-------tctctctctttttcaattgtacataa-----------ttttg---catttcaa-ttgtaaat-----aaaa-------------------aaaaaa------------aaa------------tttcgatccatctttc-aaatgt-tg-tttttttcttttgtgtat-aaattt---------------------------------------------------tttattta----------atatgtgtagtccaatgcaaaattcggtgtagcacgcaagattcgtgatccaaaacgtcgtctccgtgcagtatgggaaatctgtaagtcaaagatgatatgtgaaaagggagaagatccagaaaatgacccagataaaacttcggattacgaagatgattatgttcctaacggtcaa------agtagtaaaccagcaccccaaagaactaccacacctgcagaagatttaggtttagtaaaagtaaagagacctcatggtggttgcggtgttcgtcagcctaccgttcgcaaagatggtttgaaattatatatgaattataaagctcgagattctgaagtaagaa-ttatttata------ataaatcaaaa------------------tttaatc----------------------tttattatcttattaatttgttatctatat-tcaaaaatttataggaacaatca---ggtcaagatactagacaagtacttacaccagcaaacgtatatagcatattcaagaaaatatcatcagaagatttaactgatttggggttaaatgaagagtatgctcgtcctgattggatgatcataacagttcttcccgtacctccaccgcctgttcgtccaagtatccaaatggacggaacaagtagaggtgaagacgatttaactcataaattggcagacattttgaaggctaatcaaaatttacgccgttatgagtctgatggttctcctgctcacgttgttagtgaattcgaagctttattacagg-tacct-atttacttatacaatcatta-----gtagatatta-----------tta-taattt-aca-ttatat-------------------------------------------------------------------------------------------------------------------------------ttaaa-ctacttc--------------------------tttttctatatgtagtttcattgcgcaacttatatggataatgaaatggctggtcaaccacaggcattacaaaaatctggtagacctttaaaatcaattcgagcacgtcttaagggtaaagaagggcgtcttcgtggaaatttaatgggtaaacgtgtagatttttctgctcgtacagtcattacgggagatcctaatatatcggtagatgaagtcggagttccgaaaagtattgcctctaatttgactttccctgaaatagtaacaccattcaatgttgatcttctacaagaacttgtcagaaatggtccttcagtacatcctggtgccaaatatgttattagagatacaggagaacgtatagatctgaaacatacttcagggacacatgta---gtacgattacagaacggttggaaggttgaacgacatatcaataatggtgacgttatcatatttaatcgtcaaccatctttgcacaaaatgtcaatgatgggtcacagagttcgcgtaatgccattttcaactttccgtcttaatctatccgttacaacaccgtataatgctgattttgatggagatgaaatgaatatgcatataccacaatcagtcgaaactaaagctgagattaaagaaatatgtatggtaccaaaacaaatcgtatcacctcaatcaaataagccagtaatgggaattgtccaggacactttgtgtgctattcggaaatttaccaaaagagattgctttttatctaaagatttggtaatgaacattttaatgtgggttaaagattgggacggaaagcttccaattccatgtatcttgaaaccgatacctttatggacgggaaaacaaattctaagtatgattattcccaa----------------------001000000000001-0--000000-0001-001-----010-100000000000--1------000000000--1000001-00010--11001000000000000----------10-0--00100010010000001100000000000-00100--------11000101-1---10---0000-----1--00-0010100000001001000-1---------0001----0-10001000000010000-0001-----010---000000000000001000000101100000001-0-0000000-1-0-0-010100001000100-0010010------000001-
>Glomus_tetrastratosum_MG710514
-----------------------------------------------------------------------------------------------------------------------------------------------------------------------------------------------------------------------------------------------------------------------------------------------------------------------------------------------------------------------------------------------------------------------------------------------------------------------------------------------------------------------------------------------------------------------------------------------------------------------------------------------------------------------------------------------------------------------------------------------------------------------------------------------------------------------------------------------------------------------------------------------------------------------------------------------------------------------------------------------------------------------------------------------------------------------ccagaaaatgacccagataaaacttcggattacgaagatgattatgttcctaacggtcaa------agtagaaaaccagcaccccaaagaactaccacacctgcagaagatttaggtttagtaaaagtaaagagacctcatggtggttgcggtgctcgtcagcctaccgttcgcaaagatggtttgaaattatatatgaattataaagcacgagattccgaagtaagaa-ttataataa----------atcaaaa----tttaacacgatttattcttta----------------------ttaataatcttattaatttgttatatctttaatcaaaattcataggaacaatca---ggtcaagatactagacaagtacttacaccagcacacgtatatagtatattcaagaaaatatcatcggaagatttaattgatttggggttaaatgaagagtacgctcgtcctgattggatgatcataacagttcttcccgtacctccaccgcctgttcgtccaagtatccaaatggacggaacaagtagaggtgaagacgatttaactcataaattggcagacattttaaaggctaatcaaaatttacgccgttatgagtctgatggttctcctgctcacgttgttagtgaattcgaagctttattacagg-tacct-atttacttttatacaatca--tta-gtagatatta----tagata-tta-taattt-aca-ttatat-------------------------------------------------------------------------------------------------------------------------------ttaaa-ctacttc--------------------------tttttctgaatgtagtttcattgcgcaacttatatggataacgaaatggctggtcaaccacaagcattacaaaaatctggtagacctttaaaatcaattcgagcacgtcttaagggtaaagaagggcgtcttcgtggaaatttaatgggtaaacgtgtagatttttctgctcgtacagtcattacgggagatcctaatatatcggtagatgaagtcggtgttccgaaaagtattgcctcgaatttgactttccctgaaatagtaacgccattcaatgttgatcttctacaagaacttgtaaaaaatggtccttcagtacatcctggtgccaaatatgttattagagatactggagaacgtatagatctgaaacatacctcagggacacatgta---gtacgattacagaatggttggaaggttgaacgacatatcaataatggtgacgttattatatttaatcgtcaaccatctttgcacaaaatgtcaatgatgggtcacagagttcgcgtaatgccattttcaactttccgtcttaatctatccgttacaacaccgtataatgctgattttgatggagatgaaatgaatatgcatataccacaatcagtcgaaactaaagctgagattaaagaaatatgtatggtgccaaaacaaatcgtatcacctcaatcaaataagccagtaatgggaattgtccaggacactttatgtgctattcggaaatttaccaaaagggattgctttttatctaaggatttggtaatgaacattttaatgtgggttaaagattgggatggaaaacttccaattccatgtatcttgaaaccgatacctttatggacgggaaaacaaattctaagtatgattattcccaaaggtataaattcggacaatttg---------------------------------------------------------------------------------------------------------------------------------------------------------------------------------------------------------------------------------------------0-100010000000-1000-0-0010000010---000000000000000000000101100000010-0100000001000-01010100001000100-0010010------0000010
>Glomus_tetrastratosum_MG710516
cacatagaactagctaaaccagtatttcatatcggtaatattttt-tacatttataatatt---tataatttt-----cttttttctctatattcat-----------agaagc--------aaaaaagaatctatat-----tataattttacctac-gaaaatgatctttgttttcgctcaaaaaatttgggattt------------------------------------------------tttttttctattccgttataatttta-------------------ttttttttttttgtgaatgtttttttaccgtcttttgtgtaacg--------gttacacagaaattcggttttatcacat--------------------c-aaatatctg---acaatt---tacttttcttaataattaaaacaggatttctacctaaagtcaaaaaagtcttggagtgtatctgcatacattgctcaaagttgaagacagacgacgtgagttgtcttcttttgtctttgtaaaaaatattgattt-atttgc------------------------aaaaatcagttctcaat-tttttattacag-ttaa---tattattctt-atacctta-tttatttatcaaattttctctc----------tctctctctcttcaattgtacataa-----------ttttg---catttcaa-ttgtaaat----aaaaa-------------------aaaaaa------------aaa------------tttcgatccatctttc-aaatgt-tg-tttttttcttttgtgtat-aaa-----------------------------------------------------------------------tttatgtgtagtccaatgcaaaattcggtgtagcacgcaagattcgtgatccaaaacgtcgtctccgtgcagtatgggaaatctgtaagtcaaagatggtatgcgaaaaaggagaagatccagaaaatgacccagataaaacttcggattacgaagatgattatgttcctaacggtcaa------agtagaaaaccagcaccccaaagaactaccacacctgcagaagatttaggtttagtaaaagtaaagagacctcatggtggttgcggtgctcgtcagcctaccgttcgcaaagatggtttgaaattatatatgaattataaagcacgagattccgaagtaagaa-ttataataa----------atcaaaa----tttaacacgatttattcttta----------------------ttaataatcttattaatttgttatatctttaatcaaaattcataggaacaatca---ggtcaagatactagacaagtacttacaccagcacacgtatatagtatattcaagaaaatatcatcggaagatttaattgatttggggttaaatgaagagtacgctcgtcctgattggatgatcataacagttcttcccgtacctccaccgcctgttcgtccaagtatccaaatggacggaacaagtagaggtgaagacgatttaactcataaattggcagacattttaaaggctaatcaaaatttacgccgttatgagtctgatggttctcctgctcacgttgttagtgaattcgaagctttattacagg-tacct-atttacttttatacaatca--tta-gtagatatta----tagata-tta-taattt-aca-ttatat-------------------------------------------------------------------------------------------------------------------------------ttaaa-ctacttc--------------------------tttttctgaatgtagtttcattgcgcaacttatatggataacgaaatggctggtcaaccacaagcattacaaaaatctggtagacctttaaaatcaattcgagcacgtcttaagggtaaagaagggcgtcttcgtggaaatttaatgggtaaacgtgtagatttttctgctcgtacagtcattacgggagatcctaatatatcggtagatgaagtcggtgttccgaaaagtattgcctcgaatttgactttccctgaaatagtaacgccattcaatgttgatcttctacaagaacttgtaaaaaatggtccttcagtacatcctggtgccaaatatgttattagagatactggagaacgtatagatctgaaacatacctcagggacacatgta---gtacgattacagaatggttggaaggttgaacgacatatcaataatggtgacgttattatatttaatcgtcaaccatctttgcacaaaatgtcaatgatgggtcacagagttcgcgtaatgccattttcaactttccgtcttaatctatccgttacaacaccgtataatgctgattttgatggagatggaatgaatatgcatataccacaatcagtcgaaactaaagctgagattaaagaaatatgtatggtgccaaaacaaatcgtatcacctcaatcaaataagccagtaatgggaattgtccaggacactttatgtgctattcggaaatttaccaaaagggattgctttttatctaaggatttggtaatgaacattttaatgtgggttaaagattgggatggaaaacttccaattccatgtatcttgaaaccgatacctttatggacgggaaaacaaattctaagtatgattattcccaaaggtataaattcggacaatttg0010001--00100--0--000000-0001-10------010-100000000000--01-----000000000---100001-00010--11001000000000010----------10-0--0010001001000000110000-100000-0--00--------1100010011---10---0000-----1--00-00101000000010011----------------0----0-100010000000-1000-0-0010000010---000000000000000000000101100000010-0100000001000-01010100001000100-0010010------0000010
>Glomus_tetrastratosum_MG710515
cacatagaactagctaaaccagtatttcatatcggtaatattttt-tacatttataatatt---tataatttt-----cttttttctctatattcat-----------agaagc--------aaaaaagaatctatat-----tataattttacctac-gaaaatgatctttgttttcgctcaaaaaatttgggattt------------------------------------------------tttttttctattccgttataatttta-------------------ttttttttttttgtgaatgtttttttaccgtcttttgtgtaacg--------gttacacagaaattcggttttatcacat--------------------c-aaatatctg---acaatt---tacttttcttaataattaaaacaggatttctacctaaagtcaaaaaagtcttggagtgtatctgcatacattgctcaaagttgaagacagacgacgtgagttgtcttcttttgtctttgtaaaaaatattgattt-atttgc------------------------aaaaatcagttctcaat-tttttatcacag-ttaa---tattattctt-atacctta-tttatttatcaaattttctctc----------tctctctctcttcaattgtacataa-----------ttttg---catttcaa-ttgtaaat----aaaaa-------------------aaaaaa------------aaa------------tttcgatccatctttc-aaatgt-tg-tttttttcttttgtgtat-aaa-----------------------------------------------------------------------tttatgtgtagtccaatgcaaaattcggtgtagcacgcaagattcgtgatccaaaacgtcgtctccgtgcagtatgggaaatctgtaagtcaaagatggtatgcgaaaaaggagaagatccagaaaatgacccagataaaacttcggattacgaagatgattatgttcctaacggtcaa------agtagaaaaccagcaccccaaagaactaccacacctgcagaagatttaggtttagtaaaagtaaagagacctcatggtggttgcggtgctcgtcagcctaccgttcgcaaagatggtttgaaattatatatgaattataaagcacgagattccgaagtaagaa-ttataataa----------atcaaaa----tttaacacgatttattcttta----------------------ttaataatcttattaatttgttatatctttaatcaaaattcataggaacaatca---ggtcaagatactagacaagtacttacaccagcacacgtatatagtatattcaagaaaatatcatcggaagatttaattgatttggggttaaatgaagagtacgctcgtcctgattggatgatcataacagttcttcccgtacctccaccgcctgttcgtccaagtatccaaatggacggaacaagtagaggtgaagacgatttaactcataaattggcagacattttaaaggctaatcaaaatttacgccgttatgagtctgatggttctcctgctcacgttgttagtgaattcgaagctttattacagg-tacct-atttacttttatacaatca--tta-gtagatatta----tagata-tta-taattt-aca-ttatat-------------------------------------------------------------------------------------------------------------------------------ttaaa-ctacttc-------------------------ttttttctgaatgtagtttcattgcgcaacttatatggataacgaaatggctggtcaaccacaagcattacaaaaatctggtagacctttaaaatcaattcgagcacgtcttaagggtaaagaagggcgtcttcgtggaaatttaatgggtaaacgtgtagatttttctgctcgtacagtcattacgggagatcctaatatatcggtagatgaagtcggtgttccgaaaagtattgcctcgaatttgactttccctgaaatagtaacgccattcaatgttgatcttctacaagaacttgtaaaaaatggtccttcagtacatcctggtgccaaatatgttattagagatactggagaacgtatagatctgaaacatacctcagggacacatgta---gtacgattacagaatggttggaaggttgaacgacatatcaataatggtgacgttattatatttaatcgtcaaccatctttgcacaaaatgtcaatgatgggtcacagagttcgcgtaatgccattttcaactttccgtcttaatctatccgttacaacaccgtataatgctgattttgatggagatgaaatgaatatgcatataccacaatcagtcgaaactaaagctgagattaaagaaatatgtatggtgccaaaacaaatcgtatcacctcaatcaaataagccagtaatgggaattgtccaggacactttatgtgctattcggaaatttaccaaaagggattgctttttatctaaggatttggtaatgaacattttaatgtgggttaaagattgggatggaaaacttccaattccatgtatcttgaaaccgatacctttatggacgggaaaacaaattctaagtatgattattcccaaaggtataaattcggacaatttg0010001--00100--0--000000-0001-10------010-100000000000--01-----000000000---100001-00010--11001000000000010----------10-0--0010001001000000110000-100000-0--00--------1100010011---10---0000-----1--00-00101000000010011----------------0----0-100010000000-1000-0-0010000010---000000000000000000000101100000010-0100000001000-01010100001000100-00100001-----0000010
>Microkamienskia_divaricata_KX784773
-----------------------------------------------------------------------------------------------------------------------------------------------------------------------------------------------------------------------------------------------------------------------------------------------------------------------------------------------------------------------------------------------------------------------------------------------------------------------------------------------------------------------------------------------------------------------------------------------------------------------------------------------------------------------------------------------------------------------------------------------------------------------------------------------------------------------------------------------------------------------------------------------------------------------------------------------------------------------------------------------------------------------------------------------------------------------ccagaaaatgatccagataaagcttcggaatatggagatgattatgttcccaacggccaa---aataacagcaagccagctctccaaagaaccactacacctgcagaagactttggtttaaacaaagtaaaaagacctcatggtggctgcggtggtcgtcaacctaccattcgcaaggatggtctaaaattatacatgaattataaacagcgagatcctgaagtaagaa-ttttgacagcttct-----------aattctttaacgcgatttattcatta----------------------ttgataattttataaa-----------------------ttgtaggatcaaaca---ggtcaggataccagacaaatacttacaccagcacaagtttatagtatattcaagaaaatatcgccagaagatttacgtgatttgggactaaatgaagagtatgcccgtcctgattggatgattataacagttcttcctgtacctccacctcctgttcgtccaagtattcaaatggatggaacaagtagaggtgaagacgatttaactcataaactatctgacattttgaaagctaatcaaaatttacgacgttatgagtccgacggttctccggctcacgtcgttagtgagttcgaggctttattacagg-tactt-atttacctatttaatta----tgttataagtacta----gtgt------------------ttttat-------------------------------------------------------------------------------------------------------------------------------acacaaatacga---------------------------ttttt-------tagtttcattgtgctacttatatggataatgagatggctggtcaaccacaagcattacaaaaatctggtagacctttaaaatcaattcgtgcacgtcttaaaggtaaagaaggacgtcttcgtggaaatttaatgggtaaacgtgtagatttttctgctcgtacagttattacaggagatcctaatatatcagtagatgaagttggagttccgaaaagtatagcttctaacttgacattccctgagatagtaacacccttcaatgttgatttactacaagaacttgtaaaaaatggtccttcaatacatcctggagctaaatatgttattagagatactggagaacgtatagatttgaaacacacttcagggacaaatgta---gtacgattacaaaatggttggaaagtcgaaagacatatcgataatggtgacattattatatttaaccgtcaaccgtctttacacaaaatgtcaatgatgggacacaaagttcgcgtgatgccattttcaactttccgccttaatctttctgtaacaactccatataatgctgattttgacggagacgagatgaatatgcacatacctcaatcagtcgaaactaaagcagagattaaagaaatatgtatggtaccaaaacaaattgtatcacctcaatcgaataaaccagtaatgggaattgtccaggacactttatgtggtattcgtaaatttaccaaaagagatacctttttatctaaagatttggtaatgaacattttaatgtgggttaaagattgggatggaagaattccgactccatgtatattgaaaccaatacctctatggacggggaaacaaattctaagtatgattattccaaaaggtataaattcggacaatttg---------------------------------------------------------------------------------------------------------------------------------------------------------------------------------------------------------------------------------------------0100001000000000000-1-0000000010---000000-1---0-------00101100001--0-0000000001000-1-----0000-000100-00001-0-------1---10
>Microkamienskia_divaricata_KX784774
-----------------------------------------------------------------------------------------------------------------------------------------------------------------------------------------------------------------------------------------------------------------------------------------------------------------------------------------------------------------------------------------------------------------------------------------------------------------------------------------------------------------------------------------------------------------------------------------------------------------------------------------------------------------------------------------------------------------------------------------------------------------------------------------------------------------------------------------------------------------------------------------------------------------------------------------------------------------------------------------------------------------------------------------------------------------------ccagaaaatgatccagataaagcttcggaatatggagatgattatgttcccaacggccaa---aataacagcaagccagctctccaaagaaccactacacctgcagaagactttggtttaaacaaagtaaaaagacctcatggtggctgcggtggtcgtcaacctaccattcgcaaggatggtctaaaattatacatgaattataaacagcgagatcctgaagtaagaa-ttttgacagcttct-----------aattctttaacgcgatttattcatta----------------------ttgataattttataaa-----------------------ttgtaggatcaaaca---ggtcaggataccagacaaatacttacaccagcacaagtttatagtatattcaagaaaatatcgccagaagatttacgtgatttgggactaaatgaagagtatgcccgtcctgattggatgattataacagttcttcctgtacctccacctcctgttcgtccaagtattcaaatggatggaacaagtagaggtgaagacgatttaactcataaactatctgacattttgaaagctaatcaaaatttacgacgttatgagtccgacggttctccggctcacgtcgttagtgagttcgaggctttattacagg-tactt-atttacctatttaatta----tgttataagtacta----gtgt------------------ttttat-------------------------------------------------------------------------------------------------------------------------------acacaaatacga---------------------------ttttt-------tagtttcattgtgctacttatatggataatgagatggctggtcaaccacaagcattacaaaaatctggtagacctttaaaatcaattcgtgcacgtcttaaaggtaaagaaggacgtcttcgtggaaatttaatgggtaaacgtgtagatttttctgctcgtacagttattacaggagatcctaatatatcagtagatgaagttggagttccgaaaagtatagcttctaacttgacattccctgagatagtaacacccttcaatgttgatttactacaagaacttgtaaaaaatggtccttcaatacatcctggagctaaatatgttattagagatactggagaacgtatagatttgaaacacacttcagggacaaatgta---gtacgattacaaaatggttggaaagtcgaaagacatatcgataatggtgacattattatatttaaccgtcaaccgtctttacacaaaatgtcaatgatgggacacaaagttcgcgtgatgccattttcaactttccgccttaatctttctgtaacaactccatataatgctgattttgacggagacgagatgaatatgcacatacctcaatcagtcgaaactaaagcagagattaaagaaatatgtatggtaccaaaacaaattgtatcacctcaatcgaataaaccagtaatgggaattgtccaggacactttatgtggtattcgtaaatttaccaaaagagatacctttttatctaaagatttggtaatgaacattttaatgtgggttaaagattgggatggaagaattccgactccatgtatattgaaaccaatacctctatggacggggaaacaaattctaagtatgattattccaaaaggtataaattcggacaatttg---------------------------------------------------------------------------------------------------------------------------------------------------------------------------------------------------------------------------------------------0100001000000000000-1-0000000010---000000-1---0-------00101100001--0-0000000001000-1-----0000-000100-00001-0-------1---10
>Microkamienskia_divaricata_KX784775
--------------------------------------------------------------------------------------------------------------------------------------------------------------------------------------------------------------------------------------------------------------------------------------------------------------------------------------------------------------------------------------------------------------------------------------------------------------------------------------------------------------------------------------------------------------------------------------------------------------------------------------------------------------------------------------------------------------------------------------------------------------------------------------------------------------------------------------------------------------------------------------------------------------------------------------------------------------------------------------------------------------------------------------------------------------------------gaaaatgatccagataaagcttcggaatatggagatgattatgttcccaacggccaa---aataacagcaagccagctctccaaagaaccactacacctgcagaagactttggtttaaacaaagtaaaaagacctcatggtggctgcggtggtcgtcaacctaccattcgcaaggatggtctaaaattatacatgaattataaacagcgagatcctgaagtaagaa-ttttgacagcttct-----------aattctttaacgcgatttattcatta----------------------ttgataattttataaa-----------------------ttgtaggatcaaaca---ggtcaggataccagacaaatacttacaccagcacaagtttatagtatattcaagaaaatatcgccagaagatttacgtgatttgggactaaatgaagagtatgcccgtcctgattggatgattataacagttcttcctgtacctccacctcctgttcgtccaagtattcaaatggatggaacaagtagaggtgaagacgatttaactcataaactatctgacattttgaaagctaatcaaaatttacgacgttatgagtccgacggttctccggctcacgtcgttagtgagttcgaggctttattacagg-tactt-atttacctatttaatta----tgttataagtacta----gtgt------------------ttttat-------------------------------------------------------------------------------------------------------------------------------acacaaatacga---------------------------ttttt-------tagtttcattgtgctacttatatggataatgagatggctggtcaaccacaagcattacaaaaatctggtagacctttaaaatcaattcgtgcacgtcttaaaggtaaagaaggacgtcttcgtggaaatttaatgggtaaacgtgtagatttttctgctcgtacagttattacaggagatcctaatatatcagtagatgaagttggagttccgaaaagtatagcttctaacttgacattccctgagatagtaacacccttcaatgttgatttactacaagaacttgtaaaaaatggtccttcaatacatcctggagctaaatatgttattagagatactggagaacgtatagatttgaaacacacttcagggacaaatgta---gtacgattacaaaatggttggaaagtcgaaagacatatcgataatggtgacattattatatttaaccgtcaaccgtctttacacaaaatgtcaatgatgggacacaaagttcgcgtgatgccattttcaactttccgccttaatctttctgtaacaactccatataatgctgattttgacggagacgagatgaatatgcacatacctcaatcagtcgaaactaaagcagagattaaagaaatatgtatggtaccaaaacaaattgtatcacctcaatcgaataaaccagtaatgggaattgtccaggacactttatgtggtattcgtaaatttaccaaaagagatacctttttatctaaagatttggtaatgaacattttaatgtgggttaaagattgggatggaagaattccgactccatgtatattgaaaccaatacctctatggacggggaaacaaattctaagtatgattattccaaaaggtataaattcggacaatttg---------------------------------------------------------------------------------------------------------------------------------------------------------------------------------------------------------------------------------------------0100001000000000000-1-0000000010---000000-1---0-------00101100001--0-0000000001000-1-----0000-000100-00001-0-------1---10
>Microkamienskia_perpusilla_KX784781
cacatagaactagcaaaaccagtattccacataggtaaagtattt-tatatttataacttc---aactttcccttt-tctttttttttta----------------------------aaaaaaaaaaaattatgtat-----tataattttttatct--------------------attcaaaaacgtaaactt--------------------------------------------------aatttttcaattcaactttc-------------------------------------------------------aactttgtttacgatcata-tcgttacacaaaaattcatttttatcacat--------------------a-aatttactg---acaact---cata-------attattaaaacaggattcctacctaaagttaaaaagatcttggagtgtatctgcataaattgctcaaagttgaagacagacgacgtgagttgtcttcttttgtctttgt--gaaatattgatttaattttc----------------------gaaaaaatcagttttcaca--ttttgtt-caatttga---tattattc------------tttatttatcaacttttttctc-----------tctttcttttccatttgtacatat-------tttttcttg---catttcaa-ttgtatatatttaaaat-------------------aaaaaa------------aaaa------------------ttttctttc-aaatgt-tg----ttttcttttgtgtat-aaaaaaaaaaatttccccatcattttc--------------------tatataa---cttatttt----------atacgtgtagtccaatgcaaaattcacggtagcacgcaagattcgtgatcctaaacgtcgtctccgtgcagtatgggatatctgtaaatcaaagatggtatgtgaaaaaggagaagatccagaaaatgacccagataaagcttcggaatatggagatgattacgttcctaatggccaaaataacagtagtaaaccaattctccaaagaaccgctacacctgcagatgactttggtttaaacaaagtaaagagacctcatggtggttgcggtggtcgtcaacctaccattcgcaaggatggtctaaaattatatatgaattttaaacagcgagatcctgaagtaagaa-ttttaacagttcct-----------aattctttaacacgattcattcatta----------------------ttgataattttataaa----------------------tccgtaggatcaaaca---ggtcaggataccagacaaatacttacaccgggacaagtgtatagcatattcaagaaaatatcgccagaagatttacgtgatttgggattaaatgaagagtatgcccgtcctgattggatgattataacagttcttcctgtacctccaccgcctgttcgcccaagcattcaaatggatggaacaagtagaggtgaagacgatttaactcataaattatcagacattttgaaagctaaccaaaatttacgacgctatgagtctgacggttytccggctcacgttgttagtgagttcgaggctttattacagg-tactt-atttacctatttaata-----cgttataagtacta----gtaa------------------ttttat-------------------------------------------------------------------------------------------------------------------------------acacatatatggt--------------------------ttttt-------tagtttcattgtgcaacttatatggacaatgagatggctggtcaaccacaagcattacaaaaatctggcagacctttaaaatcaattcgtgcacgtcttaaaggtaaagaaggacgtcttcgtggaaatttaatgggtaaacgcgtagacttttctgctcgtacagtcattacaggagatcctaatatatcggtagatgaagttggagttccgaaaagtatagcttctaacttgacattccctgagatagtaacaccattcaatgttgatttactacaagaacttgtaagaaatggtccttcgatacatcctggagctaaatatgttattagagatactggagaacgtatagatctgaaacacacttcagggacaaatgta---gtacgattacaaaatggttggaaagttgaaagacatatcgataatggtgacattattatatttaaccgtcaaccgtctttgcacaaaatgtcaatgatgggccacaaagttcgcgtgatgccattttcaactttccgtcttaatctctctgtaacaactccgtataatgctgattttgatggagacgagatgaatatgcacgtacctcaatcagtcgaaactaaagctgagattaaagaaatatgtatggtaccaaaacaaattgtatcaccccaatcgaataaaccagtaatgggaattgtccaggacactttatgtggtattcgtaaatttaccaaaagagatacctttttatctaaagatttggtaatgaacattttaatgtgggttaaagattgggacggaaaacttccaactccatgtatattgaaaccaatacctctatggacagggaaacaaattttaagtatgattattccaaaaggtataaattcggacaatttg0010001--0000000001000-1--0----000--0--010--1-000000-1---0------00--1-----------00100010--1100110--0000100001--------00-0-000-101000101-0-0--0000--10000-0--000---1-0-0100010001---10---0000000000--1--00101000000--10100000000010--10001----0000001000000000000-1-0000000010---000000-01--0-------0010110001---0-0000000001000-1-----0000-000100-0000010-------1---10
>Microkamienskia_perpusilla_KX784782
cacatagaactagcaaaaccagtattccacataggtaaagtattt-tatatttataacttc---aactttcccttt-tctttttttttt-----------------------------aaaaaaaaaaaattatgtat-----tataattttttatct--------------------attcaaaaacgtaaactt--------------------------------------------------aatttttcaattcaactttc-------------------------------------------------------aactttgtttacgatcata-tcgttacacaaaaattcatttttatcacat--------------------a-aatttactg---acaact---cata-------attattaaaacaggattcctacctaaagttaaaaagatcttggagtgtatctgcataaattgctcaaagttgaagacagacgacgtgagttgtcttcttttgtctttgt--gaaatattgatttaattttc----------------------gaaaaaatcagttttcaca--ttttgtt-caatttga---tattattc------------tttatttatcaacttttttctc-----------tctttcttttccatttgtacatat-------tttttcttg---catttcaa-ttgtatatatttaaaat-------------------aaaaaa------------aaaa------------------ttttctttc-aaatgt-tg----ttttcttttgtgtat-aaaaaaaaaaatttccccatcattttc--------------------tatataa---cttatttt----------atacgtgtagtccaatgcaaaattcacggtagcacgcaagattcgtgatcctaaacgtcgtctccgtgcagtatgggatatctgtaaatcaaagatggtatgtgaaaaaggagaagatccagaaaatgacccagataaagcttcggaatatggagatgattacgttcctaatggccaaaataacagtagtaaaccaattctccaaagaaccgctacacctgcagatgactttggtttaaacaaagtaaagagacctcatggtggttgcggtggtcgtcaacctaccattcgcaaggatggtctaaaattatatatgaattttaaacagcgagatcctgaagtaagaa-ttttaacagttcct-----------aattctttaacacgattcattcatta----------------------ttgataattttataaa----------------------tccgtaggatcaaaca---ggtcaggataccagacaaatacttacaccgggacaagtgtatagcatattcaagaaaatatcgccagaagatttacgtgatttgggattaaatgaagagtatgcccgtcctgattggatgattataacagttcttcctgtacctccaccgcctgttcgcccaagcattcaaatggatggaacaagtagaggtgaagacgatttaactcataaattatcagacattttgaaagctaaccaaaatttacgacgctatgagtctgacggttctccggctcacgttgttagtgagttcgaggctttattacagg-tactt-atttacctatttaata-----cgttataagtacta----gtaa------------------ttttat-------------------------------------------------------------------------------------------------------------------------------acacatatatggt--------------------------ttttt-------tagtttcattgtgcaacttatatggacaatgagatggctggtcaaccacaagcattacaaaaatctggcagacctttaaaatcaattcgtgcacgtcttaaaggtaaagaaggacgtcttcgtggaaatttaatgggtaaacgcgtagacttttctgctcgtacagtcattacaggagatcctaatatatcggtagatgaagttggagttccgaaaagtatagcttctaacttgacattccctgagatagtaacaccattcaatgttgatttactacaagaacttgtaagaaatggtccttcgatacatcctggagctaaatatgttattagagatactggagaacgtatagatctgaaacacacttcagggacaaatgta---gtacgattacaaaatggttggaaagttgaaagacatatcgataatggtgacattattatatttaaccgtcaaccgtctttgcacaaaatgtcaatgatgggccacaaagttcgcgtgatgccattttcaactttccgtcttaatctctctgtaacaactccgtataatgctgattttgatggagacgagatgaatatgcacgtacctcaatcagtcgaaactaaagctgagattaaagaaatatgtatggtaccaaaacaaattgtatcaccccaatcgaataaaccagtaatgggaattgtccaggacactttatgtggtattcgtaaatttaccaaaagagatacctttttatctaaagatttggtaatgaacattttaatgtgggttaaagattgggacggaaaacttccaactccatgtatattgaaaccaatacctctatggacagggaaacaaattttaagtatgattattccaaaaggtataaattcggacaatttg0010001--0000000001001----0----000--0--010--1-000000-1---0------00--1-----------00100010--1100110--0000100001--------00-0-000-101000101-0-0--0000--10000-0--000---1-0-0100010001---10---0000000000--1--00101000000--10100000000010--10001----0000001000000000000-1-0000000010---000000-01--0-------0010110001---0-0000000001000-1-----0000-000100-0000010-------1---10
>Microkamienskia_perpusilla_KX784783
cacatagaactagcaaaaccagtattccacataggtaaagtattt-tatatttataacttc---aactttcccttt-tctttttctttt-----------------------------aaaaaaaaaaaattatgtat-----tataattttttatct--------------------attcaaaaacgtaaactt--------------------------------------------------aatttttcaattcaactttc-------------------------------------------------------aactttgtttacgatcata-tcgttacacaaaaattcatttttatcacat--------------------a-aatttactg---acaact---cata-------attattaaaacaggattcctacctaaagttaaaaagatcttggagtgtatctgcataaattgctcaaagttgaagacagacgacgtgagttgtcttcttttgtctttgt--gaaatattgatttaattttc----------------------gaaaaaatcagttttcaca--ttttgtt-caatttga---tattattc------------tttatttatcaacttttttctc-----------tctttcttttccatttgtacatat-------tttttcttg---catttcaa-ttgtatatatttaaaat-------------------aaaaaa------------aaaa------------------ttttctttc-aaatgt-tg----ttttcttttgtgtataaaaaaaaaaaatttccccatcattttc--------------------tatataa---cttatttt----------atacgtgtagtccaatgcaaaattcacggtagcacgcaagattcgtgatcctaaacgtcgtctccgtgcagtatgggatatctgtaaatcaaagatggtatgtgaaaaaggagaagatccagaaaatgacccagataaagcttcggaatatggagatgattacgttcctaatggccaaaataacagtagtaaaccaattctccaaagaaccgctacacctgcagatgactttggtttaaacaaagtaaagagacctcatggtggttgcggtggtcgtcaacctaccattcgcaaggatggtctaaaattatatatgaattttaaacagcgagatcctgaagtaagaa-ttttaacagttcct-----------aattctttaacacgattcattcatta----------------------ttgataattttataaa----------------------tccgtaggatcaaaca---ggtcaggataccagacaaatacttacaccgggacaagtgtatagcatattcaagaaaatatcgccagaagatttacgtgatttgggattaaatgaagagtatgcccgtcctgattggatgattataacagttcttcctgtacctccaccgcctgttcgcccaagcattcaaatggatggaacaagtagaggtgaagacgatttaactcataaattatcagacattttgaaagctaaccaaaatttacgacgctatgagtctgacggttctccggctcacgttgttagtgagttcgaggctttattacagg-tactt-atttacctatttaata-----cgttataagtacta----gtaa------------------ttttat-------------------------------------------------------------------------------------------------------------------------------acacatatatggt--------------------------ttttt-------tagtttcattgtgcaacttatatggacaatgagatggctggtcaaccacaagcattacaaaaatctggcagacctttaaaatcaattcgtgcacgtcttaaaggtaaagaaggacgtcttcgtggaaatttaatgggtaaacgcgtagacttttctgctcgtacagtcattacaggagatcctaatatatcggtagatgaagttggagttccgaaaagtatagcttctaacttgacattccctgagatagtaacaccattcaatgttgatttactacaagaacttgtaagaaatggtccttcgatacatcctggagctaaatatgttattagagatactggagaacgtatagatctgaaacacacttcagggacaaatgta---gtacgattacaaaatggttggaaagttgaaagacatatcgataatggtgacattattatatttaactgtcaaccgtctttgcacaaaatgtcaatgatgggccacaaagttcgcgtgatgccattttcaactttccgtcttaatctctctgtaacaactccgtataatgctgattttgatggagacgagatgaatatgcacgtacctcaatcagtcgaaactaaagctgagattaaagaaatatgtatggtaccaaaacaaattgtatcaccccaatcgaataaaccagtaatgggaattgtccaggacactttatgtggtattcgtaaatttaccaaaagagatacctttttatctaaagatttggtaatgaacattttaatgtgggttaaagattgggacggaaaacttccaactccatgtatattgaaaccaatacctctatggacagggaaacaaattttaagtatgattattccaaaaggtataaattcggacaatttg0010001--0000000001001----0----000--0--010--1-000000-1---0------00--1-----------00100010--1100110--0000100001--------00-0-000-101000101-0-0--0000--10000-0--000---1-0-0100010001---10---0000000000--1--00101000000--10000000000010--10001----0000001000000000000-1-0000000010---000000-01--0-------0010110001---0-0000000001000-1-----0000-000100-0000010-------1---10
>Sclerocarpum_amazonicum_MK036773
----------------------------------------------------------------------------------------------------------------------------------------------------------------------------------------------------------------------------------------------------------------------------------------------------------------------------------------------------------------------------------------------------------------------------------------------------------------------------------------------------------------------------------------------------------------------------------------------------------------------------------------------------------------------------------------------------------------------------------------------------------------------------------------------------------------------------------------------------------------------------------------------------------------------------------------------------------------------------------------------------------------------------------------------------------------------------------------------------------------------------------------------------------------------------------------------------------------------------------------------------------------------------------------------------------------------------------------------------------------------------------------------------------------------------------------------------------------------------------------------------------------------------------------------------------------------------------------------------------------------------------------------------------------taaattggcagacattttgaaggctaatcaaaatttacgccgttatgagtctgatggctctccagctcatgttgttagtgaattcgaagctttattacagg-tattt-cataagtcatgtaa---------------gcgtt-------------ca-tcattt-ata-ttgtata-----------------------------------------------------------------------------------------------------------------------------cgtaagcttacgga--------------------------actttcttgatatagtttcattgtgcaacttatatggataatgaaatggctggacaaccacaagcattgcaaaaatctggtagacctttaaaatcaattcgagcacgtcttaagggtaaagaaggacgtcttcgtggaaatttaatgggtaaacgtgtggacttttctgctcgtacagttatcacaggagatcccaatatatcggtagatgaagtaggagttccgaaaagcattgcctcaaatttgacttttcctgaaatagtaacaccatttaatgttgatctgttacaagaacttgtaaaaaatggtccttcggtacatcccggagccaaatatgttatcagggatactggagagcgtatagatctgaaacatacttc-----------------------------------------------------------------------------------------------------------------------------------------------------------------------------------------------------------------------------------------------------------------------------------------------------------------------------------------------------------------------------------------------------------------------------------------------------------------------------------------------------------------------------------------------------------------------------------------------------------------------------------------------------------------------------------------------------------------------------------------------------------------------------------------------------------------------------------------------11--1------0-0-0-01----0-0--1010000100000010000010------00000--
>Funneliformis_mosseae_JN985046
catatagaactagctaaaccagtatttcacatcggtaaagtattt--acaattattttattt-ttatgatacatt--tttctttcatctatattaat-----------agataca-aaaaaaaagaatacctgtatat-----ttaaatcttacatat-gaacatatgagtcctttttgttcgccaaaaaaaaaaatttc----------------------------------------cctaattttttttttgtttgaatgct------------------------------------ttgcttaaatgatttc--gtcatttgtgtatc---------gttacacg-atattcatttttatcacttaatatcgctgacaattctaac-aatttattt---gcaatt---catca--------aatttaaacaggatttctacctaaagtcaaaaagatcttggaatgtatctgcatacattgctcaaagttgaagacagacgacgtgagttgtcttcttttgtctttgt--ggggtattggtttaatttgt--------------------------aaatcaa-tttcaca-cttttat--cagtttaa---tattgattc---------------------------------------------ttatacttttcaattgtatatat------ttttttttcg---cgtttcat-ttgtacatattaaaata------------aaaaaaaaaaaaa------------aaaa-----------------aatgtctttc-aaatgt--------ttttctttgtgtat-aaaat------cttccttatctatctttctatctttctatatatttttctatat---tttacttt----acatacttatatgtagtccaatgcaaaattcgcggtagcacgcaagattcgtgatcctaaacgtcgcctccgtgcagtatgggatatctgtaaatcaaagacgatatgtgaaaaaggagaagaacaagaaaatgacccagataaaacttcggattacgaagatgattatattcctaatggccaa---------aataaaccaattcctcaaagaactaccacacctgcagaagatttaggtttaataaaagtaaagaaacctcatggtggttgcggtgctcgtcaacctactattcgcaaagatggtttgaaattatatatgaattataaagctcgagattctgaagtaagaa-atataattgatttac--taatcgaaa------------------tttctta----------------------acgagaatcatttaatcactt-ataaatct-attatttcatgtaggaacaaaca---ggccaagagaccagacaggtacttacaccagcacaagtatataccatatttaagaaaatatcatcagaagacttgatagatttgggattaaatgaagaatatgctcgtcctgattggatgatcataacatgtcttcctgtccctccaccacctgttcgtccgagtattcaaatggatggaacgagcagaggtgaggacgatttaacacataaattggcagacattttgaaagcaaatcaaaatttacgccgttatgagtctgatggctctccggctcacgttgttagtgaattcgaatctttattacagg-tgtgt-atttatttatctatttaa---tagtttacatggta-----------ata-ttattc-aaa--tgttt-------------------------------------------------------------------------------------------------------------------------------ttaaatttattgc--------------------------cttttcc---tttagtttcattgtgcaacttatatggataatgaaatggctggtcaaccacaagcattgcaaaaatctggtagacctttaaaatcaattcgagcacgtcttaagggtaaagaaggacgtcttcgtggaaacttaatgggtaaacgcgtagacttttctgctcgtacggttatcacgggggatcctaacatatcagtagatgaagtcggagttccgaaaagtatagcgtcaaatttgactttccctgagatagtaacaccattcaatgttgatctattacaagagcttgtaaaaaacggtcctacagtacaccctggagctaaatatgtcatcagggataccggagaacgcatagatttgaaacatacttcaggaacaaatgta---gtacgattacaaaacggttggaaagttgaacgacatatcaataacggtgacgtaattatatttaaccgtcaaccatctttacacaaaatgtcaatgatgggtcataaagttcgagtaatgccgttttcaactttccgtcttaatctctccgtaacatcaccatataatgctgattttgacggggatgaaatgaatatgcatgtaccacaatcagttgaaactaaggctgaaattaaagaaatatgtatggtgccaaagcaaatcgtatcgcctcaatcaaataagccagttatgggaattgtccaggacacgttatgtgctattcgtaaatttaccaaaagagactgctttctatctaaagatttggtaatgaacattttaatgtgggttaaagattgggatggaaagattccaattccatgtatcttgaaaccaataccattatggacgggaaagcaaattttgagtatgattattcccaaaggtataaattcggacaatttg00-100001000000001-000000-0001-00000010010-100000000000000001000001-0---------011--01000001100101--00001000-----------1-0--10101-000100---1-----0----000----0001--0-0-010001000010010---0000000000--01-0010--01000---01001-00000000010000--100--100100000000000000101-----010---0000000000001010000001011000001-0-000000000-1-0-0-01010000-010100-0000010------0001010
>Funneliformis_mosseae_JN985051
catatagaactagctaaaccagtatttcacatcggtaaagtattt--acaattattttattt-ttatgatacatt--tttctttcatctatattaat-----------agatacaaaaaaaaaagaatacctgtatat-----ttaaatcttacatat-gaacatatgagtcctttttgttcgccaaaaaaaaaaatttc----------------------------------------cctaattttttttttgtttgaatgct------------------------------------ttgcttaaatgatttc--gtcatttgtgtatc---------gttacacg-atattcatttttatcacttaatatcgctgacaattctaac-aatttattt---gcaatt---catca--------aatttaaacaggatttctacctaaagtcaaaaagatcttggaatgtatctgcatacattgctcaaagttgaagacagacgacgtgagttgtcttcttttgtctttgt--ggggtattggtttaatttgt--------------------------aaatcaa-tttcaca-cttttat--cagtttaa---tattgattc---------------------------------------------ttatacttttcaattgtatatat------ttttttttcg---cgtttcat-ttgtacatattaaaata--------------aaaaaaaaaaa------------aaaa-----------------aatgtctttc-aaatgt--------ttttctttgtgtat-aaaat------cttccttatctatctttctatctttctatatatttttctatat---tttacttt----acatacttatatgtagtccaatgcaaaattcgcggtagcacgcaagattcgtgatcctaaacgtcgcctccgtgcagtatgggatatctgtaaatcaaagacgatatgtgaaaaaggagaagaacaagaaaatgacccagataaaacttcggattacgaagatgattatattcctaatggccaa---------aataaaccaattcctcaaagaactaccacacctgcagaagatttaggtttaataaaagtaaagaaacctcatggtggttgcggtgctcgtcaacctactattcgcaaagatggtttgaaattatatatgaattataaagctcgagattctgaagtaagaa-atataattgatttac--taatcgaaa------------------tttctta----------------------acgagaatcatttaatcactt-ataaatct-attatttcatgtaggaacaaaca---ggccaagagaccagacaggtacttacaccagcacaagtatataccatatttaagaaaatatcatcagaagacttgatagatttgggattaaatgaagaatatgctcgtcctgattggatgatcataacatgtcttcctgtccctccaccacctgttcgtccgagtattcaaatggatggaacgagcagaggtgaggacgatttaacacataaattggcagacattttgaaagcaaatcaaaatttacgccgttatgagtctgatggctctccggctcacgttgttagtgaattcgaatctttattacagg-tgtgt-atttatttatctatttaa---tagtttacatggta-----------ata-ttattc-aaa--tgttt-------------------------------------------------------------------------------------------------------------------------------ttaaatttattgc--------------------------cttttcc---tttagtttcattgtgcaacttatatggataatgaaatggctggtcaaccacaagcattgcaaaaatctggtagacctttaaaatcaattcgagcacgtcttaagggtaaagaaggacgtcttcgtggaaacttaatgggtaaacgcgtagacttttctgctcgtacggttatcacgggggatcctaacatatcagtagatgaagtcggagttccgaaaagtatagcgtcaaatttgactttccctgagatagtaacaccattcaatgttgatctattacaagagcttgtaaaaaacggtcctacagtacaccctggagctaaatatgtcatcagggataccggagaacgcatagatttgaaacatacttcaggaacaaatgta---gtacgattacaaaacggttggaaagttgaacgacatatcaataacggtgacgtaattatatttaaccgtcaaccatctttacacaaaatgtcaatgatgggtcataaagttcgagtaatgccgttttcaactttccgtcttaatctctccgtaacatcaccatataatgctgattttgacggggatgaaatgaatatgcatgtaccacaatcagttgaaactaaggctgaaattaaagaaatatgtatggtgccaaagcaaatcgtatcgcctcaatcaaataagccagttatgggaattgtccaggacacgttatgtgctattcgtaaatttaccaaaagagactgctttctatctaaagatttggtaatgaacattttaatgtgggttaaagattgggatggaaagattccaattccatgtatcttgaaaccaataccattatggacgggaaagcaaattttgagtatgattattcccaaaggtataaattcggacaatttg00-100001000000001-000000-0001-00000000010-100000000000000001000001-0---------011--01000001100101--00001000-----------1-0--10101-000100---1-----0----000----0001--0-0-0100010000-1010---0000000000--01-0010--01000---01001-00000000010000--100--100100000000000000101-----010---0000000000001010000001011000001-0-000000000-1-0-0-01010000-010100-0000010------0001010
>Funneliformis_mosseae_JN985047
catatagaactagctaaaccagtatttcacatcggtaaagtattt--ataattattttattt-ttatgatacatt--tttctttcatctatattaat-----------agataca-aaaaaaaagaatacctgtatat-----ttaaatcttacatat-gaacatatgagtcctttttgttcgccaaaaaaaaaaatttc----------------------------------------cctaattttttttttgtttgaatgct------------------------------------ttgcttaaatgatttc--gtcatttgtgtatc---------gttacacg-atattcatttttatcacttaatatcactgacaattctaac-aatttattt---gcaatt---catca--------aatttaaacaggatttctacctaaagtcaaaaagatcttggaatgtatctgcatacattgctcaaagttgaagacagacgacgtgagttgtcttcttttgtctttgt--ggggtattggtttaatttgt--------------------------aaatcaa-tttcaca-cgtttat--cagtttaa---tattgattc---------------------------------------------ttatacttttcaattgtatatat------ttttttttcg---cgtttcat-ttgtacatattaaaataaaaaaaaaaaaaaaaaaaaaaaaaa------------aaaa-----------------aatgtctttc-aaatgt--------ttttctttgtgtat-aaaat------cttccttatctatctttctatctttctatatatttttctatat---tttacttt----acatacttatatgtagtccaatgcaaaattcgcggtagcacgcaagattcgtgatcctaaacgtcgtctccgtgcagtatgggatatctgtaaatcaaagacgatatgtgaaaaaggagaagaacaagaaaatgacccagataaaacttcggattacgaagatgattatattcctaacggccaa---------aataaaccaattcctcaaagaactaccacacctgcagaagatttaggtttaataaaagtaaagaaacctcatggtggttgcggtgctcgtcaacctactattcgcaaagatggtttgaaattatatatgaattataaagctcgagattctgaagtaagaa-atataattgatttac--taatcgaaa------------------tttctta----------------------acgagaatcatttaatcactt-ataaatct-attatttcatgtaggaacaaaca---ggccaagagaccagacaggtacttacaccagcacaagtatataccatatttaagaaaatatcatcagaagacttgatagatttgggattaaatgaagaatatgctcgtcctgattggatgatcataacatgtcttcctgtccctccaccacctgttcgtccgagtattcaaatggatggaacgagcagaggtgaggacgatttaacacataaattggcagacattttgaaagcaaatcaaaatttacgccgttatgagtctgatggctctccggctcacgttgttagtgaattcgaatctttattacagg-tgtgt-atttatttatctatttaa---tagtttacatggta-----------ata-ttattc-aaa--tgttt-------------------------------------------------------------------------------------------------------------------------------ttaaatttattgc--------------------------cttttcc---tttagtttcattgtgcaacttatatggataatgaaatggctggtcaaccacaagcattgcaaaaatctggtagacctttaaaatcaattcgagcacgtcttaagggtaaagaaggacgtcttcgtggaaacttaatgggtaaacgcgtagacttttctgctcgtacggttatcacgggggatcctaacatatcagtagatgaagtcggagttccgaaaagtatagcgtcaaatttgactttccctgagatagtaacaccattcaatgttgatctattacaagagcttgtaaaaaacggtcctacagtacaccctggagctaaatatgtcattagggataccggagaacgcatagatttgaaacatacttcaggaacaaatgta---gtacgattacaaaacggttggaaagttgaacgacatatcaataacggtgacgtaattatatttaaccgtcaaccatctttacacaaaatgtcaatgatgggtcataaagttcgagtaatgccgttttcaactttccgtcttaatctctccgtaacatcaccatataatgctgattttgacggggatgaaatgaatatgcatgtaccacaatcagttgaaactaaggctgaaattaaagaaatatgtatggtgccaaagcaaatcgtatcgcctcaatcaaataagccagttatgggaattgtccaggacacgttatgtgctattcgtaaatttaccaaaagagactgctttctatctaaagatttggtaatgaacattttaatgtgggttaaagattgggatggaaagattccaattccatgtatcttgaaaccaataccattatggacgggaaagcaaattttgagtatgattattcccaaaggtataaattcggacaatttg00-100001000000001-000000-0001-00000010010-100000000000000001000001-0---------011--01000001100101--00001000-----------1-0--10101-000100---1-----0----000----0001--0-0-010001000000010---0000000000--01-0010--01000---01001-00000000010000--100--100100000000000000101-----010---0000000000001010000001011000001-0-000000000-1-0-0-01010000-010100-0000010------0001010
>Sclerocystis_sinuosa_HG315990
cacatagaactagcgaaaccagtatttcatataggtaaggtattttaatatctcttgt------tataatttctttttattattttcttatattcac-----------aaaata-------ataaagaaattaaattt-----actatatattattgt-gaaaat-ttctttattttcac--------------------------------------------------------------ggaattttttttcattcaatttacttttca------------------------tattttttttttattttcttctatgatttatgtgtatcgttaca-tcgttacac--aaattcatttttatcacat--------------------c-aaaatactg---acattctgacatt-------gtaattaaaacaggatttcttcctaaagttaaaaaggtcttggagtgtatctgcataaattgctcaaagttgaagacagacgacgtgagttgtcttcttttgtctttgt--gaaatattgatttaattttt-------------gag--------aaaaatcaattttcaca-tttttattgcagtttaa---tattatttcttatattttcctttatttatcaactttttctct-----------tctttccttttcatttgtacatat--------tttttttg---catttcta-ttgtatatatttaaaat-------------------aaaaaa------------aaat-----------------tacatctttc-aaatgt--------------ttgtatat-aaaaaa-----attccccatcgttttt------------------------tat---attatatt----------ttatgtgtagtccaatgcaaaattttcggtagcacgcaagattcgtgatcctaaacgtcgtctccgtgcagtatgggaaatctgtaagtcaaagatgatatgtgaaaaaggagatgatccagaaaatgacccagataaaacttcggaatacggagatgattatgttcctaacggccaa------agtagtaagccaatacctcaaaggactgctacatccgcagaagattttggtttaattaaagtaaagagacctcatggtggttgcggtcatcgtcaacctaccatccgcaaagatggtttaaaattatatatgaattttaaaattcgagattctgaagtaagaa-ttatgactttttcc-----------tatattttaacg-------attctta----------------------ttggttatcttataaatttgt--tataata-ttccacatttataggaacaatca---ggtcaagatactagacaaatacttacaccggcacaagtttacagtatattcaagaaaatttcgtcagaagatttacatgatttgggattaaatgaagagtacgcacgtcctgattggatgatcataacagttcttcctgtacctccaccgcctgttcgtcctagtattcaaatggatggaacaagtagaggtgaagatgatttaactcataaactgtcagacattttgaaggctaatcaaaatttacgacgttatgagtctgacggttctccggctcacgttgttagtgaattcgaagctttattacagg-tatctaatttgcctattctagt-----ttatgtaaatacta------aaat-ata-ttactc-aca-ttatat-----------------------------------------------------------------------------------------------------------------------------------------------------------------tatttcttttcctcatacagtttcattgtgcaacttacatggataatgaaatggcaggtcaaccacaagcattacaaaaatctggtagacctttaaaatcaattcgagcacgtcttaaaggtaaagaaggacgccttcgtggaaatttaatgggtaaacgtgtagatttctctgctcgtacagtcatcacaggagatcctaatatatcagtagatgaagttggagtacctaaaagtatagcttcaaatttaacttttcctgaaatagtaacaccatttaacgttgatctactgcaagaacttgtaaaaaatggtccttcaatacatcctggagctaaatatgttattagagatactggagaacgtatagatcttaaacacacttcagggacaaatgta---gtacgattacagaatggttggaaagttgaacgacatatcaataatggcgatattattatatttaatcgtcaaccgtctttg---------------------------------------------------------------------------------------------------------------------------------------------------------------------------------------------------------------------------------------------------------------------------------------------------------------------------------------------------------------------------------------------------------------------------------------000001---0000000000000000-0001-001-----010-1011---0--0--000-----000000-10----0000011-010--1100010--0000100000--------0010010010000001000000000000--10000-0--001-----0-0100010001---10---0000000000--01-0010----10-----1000100000-1--10001----0-10001000000000000-1-00000-1010---000000000010--100000010100001---0-000000000-010-01010100001000-1------00000---0000001-
>Rhizoglomus_irregulare_HG315983
cacatagaactagcaaaaccagtatttcatataggtaaagtattt-tatattagtaatatt---tataattccc----cttttttatttatatttat----------taaaaac-------aaaaaaaagaaagaaag-----ttgaattttacctat-aaaaatgttctttaaattctt----aaattatatttatttt----------------------------------------attttattttattttattttattttttttatt------------------------tttttctattacttttactttcgtaatttatgtgtatcgttacattcgttacaca-aaattcatttttatcacat--------------------caagtttactg---acgatt----att-------ataatt-aaataggatttcttcctaaagttaaaaagatcttggagtgtatctgcataaattgctcaaagttgaagacagacgacgtgagttgtcttcttttgtctttgt--gaaatattgatttaactttt-------------atg--------aaaaatcaattttcaca-tttttattgcagtttaa---tattattc------------tttatttatcaactttttttct---------ctttttttctctttcattgtacaaat--------tttttttg---cat-tcta-ttgtatatttttaaaat-------------------aaaaaa------------aaaa---aatactatttcgatcttttctttc-aaatgt-tg-ctcttcctttgtatataa-aaaaa------tttccccattatttt---------------------cctatat---tttatata----------ctatgtgtagtccaatgcaaaattttcggtagcacgcaaggttcgtgatcctaaacgtcgtctccgtgcagtatgggaaatctgtaagtcaaagatgatatgtgaaaaaggagaagatccagaaaatgacccagataaagcttcggaatacggtgatgactatgttcctaacggccaa------agtagtaagccaattcctcaaaggacttctacatccgcagatgattttggtttaaataaagtaaaaagacctcatggtggttgcggtcatcgtcagcctactattcgcaaagatggtttaaaattatatatgaattttaaaattagagattctgaagtaagaa-gcatacaattatt-------------------------ccttttttttttc----------------------ttgattatcttataaattcgt--tttgatt-ttcaaattctataggaacaatca---ggtcaagatactaggcagatacttacaccggcacaagtttacagcatattcaagaaaatatcgtcagaagatttacatgatttggggttaaatgaagagtatgctcgtcccgattggatgatcataacagttctccctgtacctccaccgcctgttcgtcccagtattcaaatggacggaacaagcagaggagaagatgatttaactcataaattgtcagacatattaaaggctaatcaaaatttacgacgttatgaaactgacggttctccggctcatgttgttagtgaattcgaagctttattacagg-tactt-atttgtctattttaat-----ttactaaaatatta---------------ttattccaca-ttatact---------------------------------------------------------------------------------------------------------------------------------aaattgctac---------------------------ttttctgtatatagtttcattgtgcaacttatatggataatgagatggctggtcaaccacaagcattacaaaaatctggtagacctttaaaatcaatcagagcacgtctcaagggtaaagaaggacgtcttcgtggaaatctaatgggtaaacgtgtagacttttctgctcgtacagtcattacgggagatccgaatatatcagtagatgaagttggagttccaaaaagtatagcttcaaatttaacttttcctgaaatagtgacaccgtttaatgttgatctactgcaagaacttgtaaaaaatggcccttcagtacatcctggagctaaatatgttattagagatactggagaacgtatagatctgaaacatacctcaggtacaaatgta---gtacgattacagaatggttggaaagttgaacgacatatcaataatggtgatattattatatttaatcgtcaaccgtctttg---------------------------------------------------------------------------------------------------------------------------------------------------------------------------------------------------------------------------------------------------------------------------------------------------------------------------------------------------------------------------------------------------------------------------------------0010001--000001-0--00000010000-001-----010-10001--00000000001000000000-10----00000001010--0101-10--1000100000--------001001001000000101-0-0--00001000000-00-001-----0-0101010001---10---0000000000000010010100000001001001-00001-0--10001----0-100010000000001-0----0--000010---000000000010--100000010110001---0-000000000---1-0---0000001000000-10000-1------000001-
>Rhizoglomus_irregulare_HG315984
cacatagaactagcaaaaccagtatttcatataggtaaagtattt-tatattagtaatatt---tataattccc----cttttttatttatatttat----------taaaaac-------aaaaaaaagaaagaaag-----ttgaattttacctat-aaaaatgttctttaaattctt----aaattatatttatttt----------------------------------------attttattttattttattttattttttttatt------------------------tttttctattacttttactttcgtaatttatgtgtatcgttacattcgttacaca-aaattcatttttatcacat--------------------caagtttactg---acgatt----att-------ataatt-aaataggatttcttcctaaagttaaaaagatcttggagtgtatctgcataaattgctcaaagttgaagacagacgacgtgagttgtcttcttttgtctttgt--gaaatattgatttaactttt-------------atg--------aaaaatcaattttcaca-tttttattgcagtttaa---tattattc------------tttatttatcaactttttttct---------ctttttttctctttcattgtacaaat--------tttttttg---cat-tcta-ttgtatatttttaaaat-------------------aaaaaa------------aaaa---aatactatttcgatcttttctttc-aaatgt-tg-ctcttcctttgtatataa-aaaaa------tttccccattatttt---------------------cctatat---tttatata----------ctatgtgtagtccaatgcaaaattttcggtagcacgcaaggttcgtgatcctaaacgtcgtctccgtgcagtatgggaaatctgtaagtcaaagatgatatgtgaaaaaggagaagatccagaaaatgacccagataaagcttcggaatacggtgatgactatgttcctaacggccaa------agtagtaagccaattcctcaaaggacttctacatccgcagatgattttggtttaaataaagtaaaaagacctcatggtggttgcggtcatcgtcagcctactattcgcaaagatggtttaaaattatatatgaattttaaaattagagattctgaagtaagaa-gcatacaattatt------------------------cctttttttttttc----------------------ttgattatcttataaattcgt--tttgatt-ttcaaattctataggaacaatca---ggtcaagatactaggcagatacttacaccggcacaagtttacagcatattcaagaaaatatcgtcagaagatttacatgatttggggttaaatgaagagtatgctcgtcccgattggatgatcataacagttctccctgtacctccaccgcctgttcgtcccagtattcaaatggacggaacaagcagaggagaagatgatttaactcataaattgtcagacatattaaaggctaatcaaaatttacgacgttatgaaactgacggttctccggctcatgttgttagtgaattcgaagctttattacagg-tactt-atttgtctattttaat-----ttactaaaatatta---------------ttattccaca-ttatact---------------------------------------------------------------------------------------------------------------------------------aaattgctac---------------------------ttttctgtatatagtttcattgtgcaacttatatggataatgagatggctggtcaaccacaagcattacaaaaatctggtagacctttaaaatcaatcagagcacgtctcaagggtaaagaaggacgtcttcgtggaaatctaatgggtaaacgtgtagacttttctgctcgtacagtcattacgggagatccgaatatatcagtagatgaagttggagttccaaaaagtatagcttcaaatttaacttttcctgaaatagtgacaccgtttaatgttgatctactgcaagaacttgtaaaaaatggcccttcagtacatcctggagctaaatatgttattagagatactggagaacgtatagatctgaaacatacctcaggtacaaatgta---gtacgattacagaatggttggaaagttgaacgacatatcaataatggtgatattattatatttaatcgtcaaccgtctttg---------------------------------------------------------------------------------------------------------------------------------------------------------------------------------------------------------------------------------------------------------------------------------------------------------------------------------------------------------------------------------------------------------------------------------------0010001--000001-0--00000010000-001-----010-10001--00000000001000000000-10----00000001010--0101-10--1000100000--------001001001000000101-0-0--00001000000-00-001-----0-0101010001---10---0000000000000010010100000001001001-00001-0--10001----0-10001000000000010----0--000010---000000000010--100000010110001---0-000000000---1-0---0000001000000-10000-1------000001-
>Septoglomus_turnauae_MH560597
cacatagaactagctaaaccagtatttcacatcggtaaagtattt-tatattcataatatt---tataataca------tttttcctata-----------------tagaaac-------aaaagaaacaccatcat-----gttagttttatatatgaaaaatggacttttatgttgtccaaaaaaaaataaattttt-----------------------------------------ggaaattttcaggaattcaattttttttgtt-----------------------------tgaatgctttttaatatttataatttgtgtatc---------gttacaca---attcctttttatcatat--------------------c-aaaatctctgatataatt----atta---caattcaattaaacaggatttctacctaaagtcaaaaagatcttggagtgtatctgcatacactgctcaaagttgaagacagacgacgtgagttgtcttcttttgtctttgc--gaaatattgatttaatttgt---------------------------agtcaa----------ttttat--cagcttaa---cattaattcttacactttttttt--------cgattgtacat-----------ttttttcatttcatttgtatatat-----------tttaa---aataaaaaaaaaaaaaaaaaaaaaaa-------------------aaaaaa------------aaaa-----------------aaaaaatttt-aaatgt--------ttttttctgtgtaa-aaaat------cttccttatcaatcaatc------cctttaaatttttctatac--------------attatatttatatatagtccaatgcaaaattcgcggtggcacgcaagattcgtgatcctaaacgtcgtctccgtgcagtatgggatatctgtaagtcaaagttgatatgtgaaaaaggggaagatccagaaaatgacggagacagaaattcggattacgaagataattatgttcctaacggccaa---------agtaaaccagttcctcaaagaaccaccacacctgcagaagatttaggtttaataaaagtaaagaaacctcatggcggatgtggtgctcgtcaaccaaccattcgcaaagatggtttgaaattatacatgaattataaatttcgagattctgaagtaagaatttataaccacttca-----------aacttcttaacataaattgttcttta-----------------------taacaatcttgtaaatcttt-attgatat--cccgaattggtaggaacaaaca---ggccaagagactagacaagtactgactccagcacaagtatatagcatatttaagaaaatatcatcagaagacttacaagatttaggattaaatgaagaatatgctcgtcctgattggatgatcataacaattcttcctgtacctcctccacctgttcgtccaagtattcagatggacggaacaagtagaggtgaggacgatttaacccacaaattggcagacattttgaaggccaatcaaaatttacgccgttacgaatctgatggttctccagctcatgtagttagtgaattcgaatctttattacagg-tgtgt-gtgtatttatttaatagg---ttgcataagagtt-g---gtggta-tta-ttattc-aag-atgtcttacagctagaaagtcgtggtactacggctagtaaagttagaaagtagctttggtatgctacctcttctatgctaaactattaatatactcctggccaatgtgcaattaaataagcagaattmcatggtaaaatttatttcttaataaaaatttaacccagtttattgttttatatttatagtttcattgtgcaacttatatggataatgaaatggccggtcaaccacaagcattacaaaaatccggtagacctttaaaatcaattcgagcacgtcttaagggtaaagaaggacgtcttcgtggaaacttaatgggtaaacgtgtagacttttctgctcgtacagtcatcacaggagatcctaatatatcagtagatgaagttggagttccgaaaagtatagcttcmaatttgactttccctgaaatagtgacaccgttcaacgttgatttattacaagaacttgtaagaaatggtccaacagtacaccctggagctaaatatgttattagagatactggagagcgtatagatttgaagcacacttcagggacaaatgta---gtacgattacaaaatggttggaaagttgaacgacatatcaataatggtgatgttattatatttaatcgtcagccatctttacacaaaatgtcaatgatgggtcacagagttcgtgtaatgccattttcaactttccgtcttaatctttccgtaacatcaccatataatgctgattttgatggggatgaaatgaacatgcatgtaccacagtcagtcgaaaccaaggctgaaattaaagaaatatgtatggtaccaaaacaaatcgtgtcgccccaatcaaataaaccggtaatgggaattgtccaggacactttatgtgccattcgtaaatttaccaagagagacacctttttatctaaagatttagtaatgaacattttaatgtgggttaaagattgggatggaaaacttccaattccatgtattttgaaaccgataccattatggacgggaaaacaaattttgagtatgattattccaaagggtataaattcggacaatttg0010001--00-10-----000001-0000-001-----010-00000000000000000-1-0000000-------1001--0-110--1001-001-00001000-------------1---1--1-0001000000001000--10000-0--00--------1100000001---10---0000000000--01-0010--01000---01001-000000010-1--0--000--1000000000000000-1-00000000-1---00000000000010-1000001011000001-0-0000000010000101010100001000000000000000000000000010
>Septoglomus_turnauae_MH560598
cacatagaactagcaaaaccagtatttcacatcggtaaagtattt-tatattcataatatt---tataataca------tttttcctata-----------------tagaaac-------aaaagaaacaccatcat-----gttagttttatatatgaaaaatggacttttatgttgtccaaaaaaaaataaattttt-----------------------------------------ggaaattttcaggaattcaattttttttgtt-----------------------------tgaatgctttttaatatttataatttgtgtatc---------gttacaca---attcctttttatcatat--------------------c-aaaatctctgatataatt----atta---caattcaattaaacaggatttctacctaaagtcaaaaagatcttggagtgtatctgcatacactgctcaaagttgaagacagacgacgtgagttgtcttcttttgtctttgc--gaaatattgatttaatttgt---------------------------agtcaa----------ttttat--cagcttaa---cattaattcttacactttttttt--------cgattgtacat-----------ttttttcatttcatttgtatatat-----------tttaa---aat--aaaaaaaaaaaaaaaaaaaaa-------------------aaaaaa------------aaaa-----------------aaaaaatttt-aaatgt--------ttttttctgtgtat-aaaat------cttccttatcaatcaatc------tctttaaatttttcaatac--------------attatatttatatatagtccaatgcaaaattcgcggtggcacgcaagattcgtgatcctaaacgtcgtctccgtgcagtatgggatatctgtaagtcaaagttgatatgtgaaaaaggggaagatccagaaaatgacggagacagaaattcggattacgaagataattatgttcctaacggccaa---------agtaaaccagttcctcaaagaaccaccacacctgcagaagatttaggtttaataaaagtaaagaaacctcatggcggatgtggtgctcgtcaaccaaccattcgcaaagatggtttgaaattatacatgaattataaatttcgagattctgaagtaagaatttataaccacttca-----------aacttcttaacataaattgttcttta-----------------------taacaatcttgtaaatcttt-attgatat--cccgaattggtaggaacaaaca---ggccaagagactagacaagtactgactccagcacaagtatatagcatatttaagaaaatatcatcagaagacttacaagatttaggattaaatgaagaatatgctcgtcctgattggatgatcataacaattcttcctgtacctcctccacctgttcgtccaagtattcagatggacggaacaagtagaggtgaggacgatttaacccacaaattggcagacattttgaaggccaatcaaaatttacgccgttacgaatctgatggttctccagctcatgtagttagtgaattcgaatctttattacagg-tgtgt-gtgtatttatttaatagg---ttgcataagagtt-g---gtggta-tta-ttattc-aag-atgtcttacagctagaaagtcgtggtactacggctagtaaagttagaaagtagctttggtatgctacctcttctatgctaaactattaatatactcctggccaatgtgcaattaaataagcagaattacatggtaaaatttatttcttaataaaaatttam-ccagtttattgttttatatttatagtttcattgtgcaacttatatggataatgaaatggccggtcaaccacaagcattacaaaaatccggtagacctttaaaatcaattcgagcacgtcttaagggtaaagaaggacgtcttcgtggaaacttaatgggtaaacgtgtagacttttctgctcgtacagtcatcacaggagatcctaatatatcagtagatgaagttggagttccgaaaagtatagcttcaaatttgactttccctgaaatagtgacaccgttcaacgttgatttattacaagaacttgtaagaaatggtccaacagtacaccctggagctaaatatgttattagagatactggagagcgtatagatttgaagcacacttcagggacaaatgta---gtacgattacaaaatggttggaaagttgaacgacatatcaataatggtgatgttattatatttaatcgtcagccatctttacacaaaatgtcaatgatgggtcacagagttcgtgtaatgccattttcaactttccgtcttaatctttccgtaacatcaccatataatgctgattttgatggggatgaaatgaacatgcatgtaccacagtcagtcgaaaccaaggctgaaattaaagaaatatgtatggtaccaaaacaaatcgtgtcgccccaatcaaataaaccggtaatgggaattgtccaggacactttatgtgccattcgtaaatttaccaagagagacacctttttatctaaagatttagtaatgaacattttaatgtgggttaaagattgggatggaaaacttccaattccatgtattttgaaaccgataccattatggacgggaaaacaaattttgagtatgattattccaaagggtataaattcggacaatttg0010001--00-10-----000001-0000-001-----010-00000000000000000-1-0000000-------1001--0-110--1001-001-00001000-------------1---1--1-0001000000001000--10000-0--00--------110-100001---10---0000000000--01-0010--01000---01001-000000010-1--0--000--1000000000000000-1-00000000-1---00000000000010-1000001011000001-0-0000000010000101010100001000000000000000000100000010
>Septoglomus_turnauae_MH560599
cacatagaactagctaaaccagtatttcacatcggtaaagtattt-tatattcataatatt---tataataca------tttttcctata-----------------tagaaac-------aaaagaaacaccatcat-----gttagttttatatatgaaaaatggacttttatgttgtccaaaaaaaaataaattttt-----------------------------------------ggaaattttcaggaattcaattttttttgtt-----------------------------tgaatgctttttaatatttataatttgtgtatc---------gttacaca---attcctttttatcatat--------------------c-aaaatctctgatataatt----atta---caattcaattaaacaggatttctacctaaagtcaaaaagatcttggagtgtatctgcatacactgctcaaagttgaagacagacgacgtgagttgtcttcttttgtctttgc--gaaatattgatttaatttgt---------------------------agtcaa----------ttttat--cagcttaa---cattaattcttacactttttttt--------cgattgtacat-----------ttttttcatttcatttgtatatat-----------tttaa---aat--aaaaaaaaaaaaaaaaaaaaa-------------------aaaaaa------------aaaa-----------------aaaaaatttt-aaatgt--------ttttttctgtgtaa-aaaat------cttccttatcaatcaatc------tctttatatttttctatac--------------attatatttatatatagtccaatgcaaaattcgcggtggcacgcaagattcgtgatcctaaacgtcgtctccgtgcagtatgggatatctgtaagtcaaagttgatatgtgaaaaaggggaagatccagaaaatgacggagacagaaattcggattacgaagataattatgttcctaacggccaa---------agtaaaccagttcctcaaagaaccaccacacctgcagaagatttaggtttaataaaagtaaagaaacctcatggcggatgtggtgctcgtcaaccaaccattcgcaaagatggtttgaaattatacatgaattataaatttcgagattctgaagtaagaatttataaccacttca-----------aacttcttaacataaattgttcttta-----------------------taacaatcttgtaaatcttt-attgatat--cccgaattggtaggaacaaaca---ggccaagagactagacaagtactgactccagcacaagtatatagcatatttaagaaaatatcatcagaagacttacaagatttaggattaaatgaagaatatgctcgtcctgattggatgatcataacaattcttcctgtacctcctccacctgttcgtccaagtattcagatggacggaacaagtagaggtgaggacgatttaacccacaaattggcagacattttgaaggccaatcaaaatttacgccgttacgaatctgatggttctccagctcatgtagttagtgaattcgaatctttattacagg-tgtgt-gtgtatttatttaatagg---ttgcataagagtt-g---gtggta-tta-ttattc-aag-atgtcttacagctagaaagtcgtggtactacggctagtaaagttagaaagtagctttggtatgctacctcttctatgctaaactattaatatactcctggccaatgtgcaattaaataagcagaattmcatggtaaaatttatttcttaataaaaatttaa-ccagtttattgttttatatttatagtttcattgtgcaacttatatggataatgaaatggccggtcaaccacaagcattacaaaaatccggtagacctttaaaatcaattcgagcacgtcttaagggtaaagaaggacgtcttcgtggaaacttaatgggtaaacgtgtagacttttctgctcgtacagtcatcacaggagatcctaatatatcagtagatgaagttggagttccgaaaagtatagcttcaaatttgactttccctgaaatagtgacaccgttcaacgttgatttattacaagaacttgtaagaaatggtccaacagtacaccctggagctaaatatgttattagagatactggagagcgtatagatttgaagcacacttcagggacaaatgta---gtacgattacaaaatggttggaaagttgaacgacatatcaataatggtgatgttattatatttaatcgtcagccatctttacacaaaatgtcaatgatgggtcacagagttcgtgtaatgccattttcaactttccgtcttaatctttccgtaacatcaccatataatgctgattttgatggggatgaaatgaacatgcatgtaccacagtcagtcgaaaccaaggctgaaattaaagaaatatgtatggtaccaaaacaaatcgtgtcgccccaatcaaataaaccggtaatgggaattgtccaggacactttatgtgccattcgtaaatttaccaagagagacacctttttatctaaagatttagtaatgaacattttaatgtgggttaaagattgggatggaaaacttccaattccatgtattttgaaaccgataccattatggacgggaaaacaaattttgagtatgattattccaaagggtataaattcggacaatttg0010001--00-10-----000001-0000-001-----010-00000000000000000-1-0000000-------1001--0-110--1001-001-00001000-------------1---1--1-0001000000001000--10000-0--00--------110-100001---10---0000000000--01-0010--01000---01001-000000010-1--0--000--1000000000000000-1-00000000-1---00000000000010-1000001011000001-0-0000000010000101010100001000000000000000000100000010
>Claroideoglomus_claroideum_HG316018
catatagaactcgctaaacctgtgtttcacgttggtatgatattt-tttataga-aatatat-atata----------cacacacacatacaataataaaataataataaaaatt---atcaaaagttatttaaaaaaatatattgcgtttattatat-gaatattgtaaattttttttggtttataagagaaaactatt----------------------------------------attattattattattattattattattattat------------------------tattattattgtcaccatcattattattgttatttattattattattattattattattattattattattattgaa-----------------atttaaatatctcacaaaatc----atgat--ctaccaacttaaataggatttctaccaaaagtcaaaaagatcttggagtgtatctgtcttaattgtggtagattgaaaactgacgaagtgagttttgtcatccttctt------aagatcataacatgatgatg---------------------gtggtgatgtgatgatggtt-ttatagttatgatt------tttgattctatcaattttctcatgctcatcatcaaaacaatcaacaccaatgtcatatcatcactatctgtatacac--------ttttttca-----------------tataataataat-------------------aataat--------agtgataa----------------------------tgatgg-tg-----------ataataat-aataatga---------taataataac--------------------tacatat---attaatca---------cataacaatagtccaactcaaaattcatccaaacaagaaggatacgtgacccaaaacgtcgtcttcgtgcagtttgggatatttgtaaaacaaaaatgatctgtgaacgaggtgaaaacaacgagaatgagaatgagaaaagcaatgatatcgaagaaattgatacatccatc---------------ataaagccaat---tcaacaattacctataactgatgaagatttagggctaggtaaaagaaagaaatcacataatggttgtggttctcgtcaacctattgtccgtaaagatggtttaaaattatacatttcatataaaaatagagaaggcgatgtaagaa-ataattaaatatttat------------------gtgtacatacatacatacatatatatatatatatttgttctgtttattttatttaccagtttcattttt-tttttcgcttttaggaacaagcagctgctcaagacactagacagccttttacacccagtcaggtacatgccttattcaaaaaaataccatcacaagatcttgtagccatgggtctcaatgaagattttgctaggcctgattggatgatcatcacaatacttcctgttccacctccacctgttcgtccaagtatacaagttgacggatccggtagaggtgaagatgatttaactcataaattatcagacatattaaaagcaagccaaaatgtaagacgttgtgaaaccgaaggacatcctaaccatgtattaaacgaattcgaagcattgttacaggttagttactccaaaaaattgataacggtcaatacaaatttc-----aataaa-taa--------atgtatttat-------------------------------------------------------------------------------------------------------------------------------tagaattt-ttat--------------------------tttatttctac-aagtttcattgtgcaacctatatggataatgaaatagctggacaacctcaggcattacaaaaatcgggtagaccattaaaatccataagagctcgtttaaagggtaaagaaggtcgtcttagaggaaatcttatgggtaaacgtgtggatttctctgctcgtacagtaattactggtgatccaaacatatcggttgatgaagttggcgtacctcgtagcatagctcaaaatttaacatttccagaactagtaacgccttttaatcttccacatttacaaagtttggttgaacgaggccctaccgaacatcctggtgctaaatatgttataagagatacaggcgaaagaatagatctcaagtacacattaagctcagcctctagtgttagactacaattaggttggaaagtggaacgtcatattaacgatggtgatatagtgatatttaatcgtcagccgtcattacataaaatgtcaatgatgggacatagagttcgtgtgatgccatattcaacatttcgattaaatttatccgtgacaactccttataatgctgattttgatggtgatgagatgaatatgcatgttcctcaatccgtcgaaaccaaagctgaaatatccgaaatttgcatggtaccaaaacaaatcgtatcgccccaatcgaataaaccagtcatgggtattgtgcaagatactttatgtgctgttcgtaaattcacaaaaagagattgctttttaacaaaggatcttgtgatgaatataatgatgtgggtatctaactgggatggaatccttcctataccatgtatcataaaaccatatcctttatggactggtaaacaaattctaagcatgatcatacctaaaggtataaattctgacaatctt00101000101-00--0--000000000000000000-10000100000000000000001000000000-10----00000000000-10001-00010001-00000--------00-010001000001-00000000000000000000000001-----0-0-1---0001---00--10000000000-----1--0100000----1100000100010--10000---11---10100000000000000010-0000000000000000000000001000000000000000000000000100--000-010-1-00000000100-0001010------0000100
>Entrophospora_infrequens_MT733201
------------------------------------------------------------------------------------------------------------------------------------------------------------------------------------------------------------------------------------------------------------------------------------------------------------------------------------------------------------------------------------------------------------------------------------------------------------------------------------------------------------------------------------------------------------------------------------------------------------------------------------------------------------------------------------------------------------------------------------------------------------------------------------------------------------------------------------------------------------------------------------------------------------------------------------------------------------------------------------------------------------------------------------------------------------------------------------------------------------------------------------------------------------------------------------------------------------------------------------------------------------------------------------------------------------------------------------------------------------------------------------------------------------------------------------------------------------------------------------------------------------------------------------------------------ctaggcctgattggatgatcatcacaatacttcctgttccacctccacccgttcgtccaagtatacaagttgatggatccggtagaggtgaagatgatttaactcataaattatcagacatattaaaagcaagccaaaatgtaagacgttgtgaaaccgaaggacatcctaaccatatattaaacgaattcgaagcattgttacaggttagttactccaaaaaattgataacgg-tcatacaaatttc-----aataaa-taa--------atgtatttat-------------------------------------------------------------------------------------------------------------------------------tagaattt-ttat--------------------------tttatttctac-aagtttcattgtgcaacatatatggataatgaaatagctggacaacctcaggcactacaaaaatcgggtagaccactaaaatctataagagctcgtttaaagggtaaagaaggtcgtcttagaggaaatcttatgggtaaacgtgtggatttctctgcccgtacagtgattactggtgatccaaacatatcggttgatgaagttggcgtacctcgtagcacagctcaaaatttaacatttccagaactagtaacaccttttaatcttccacatttacaaaatttggttgaacgaggccctaccgaacatcctggtgctaaatatgttataggagatacaggcgaaagaatagatctcaagtacacattaagctcagcctctagtgttagactacaattaggttggaaagtggaacgtcatattaacgatggtgatatagtgatatttaatcgtcagccgtctttacataaaatgtcaatgatgggtcatagagttcgtgtgatgccatattcaacatttcgattaaatttatccgtgacaactccttataatgctgattttgatggtgatgagatgaa-----------------------------------------------------------------------------------------------------------------------------------------------------------------------------------------------------------------------------------------------------------------------------------------------------------------------------------------------------------------------------------------------------------------------------------------------------------------------------------------------------------------------------------------------------------------------------------------------------------------0-----------0000000000100000100--000-010-1-00000000100-0001010------000010-
>Entrophospora_infrequens_MT733202
------------------------------------------------------------------------------------------------------------------------------------------------------------------------------------------------------------------------------------------------------------------------------------------------------------------------------------------------------------------------------------------------------------------------------------------------------------------------------------------------------------------------------------------------------------------------------------------------------------------------------------------------------------------------------------------------------------------------------------------------------------------------------------------------------------------------------------------------------------------------------------------------------------------------------------------------------------------------------------------------------------------------------------------------------------------------------------------------------------------------------------------------------------------------------------------------------------------------------------------------------------------------------------------------------------------------------------------------------------------------------------------------------------------------------------------------------------------------------------------------------------------------------------------------------ctaggcctgattggatgatcatcacaatacttcctgttccacctccacccgttcgtccaagtatacaagttgatggatccggtagaggtgaagatgatttaactcataaattatcagacatattaaaagcaagccaaaatgtaagacgttgtgaaaccgaaggacatcctaaccatatattaaacgaattcgaagcattgttacaggttagttactccaaaaaattgataacgg-tcatacaaatttc-----aataaa-taa--------atgtatttat-------------------------------------------------------------------------------------------------------------------------------tagaattt-ttat--------------------------tttatttctac-aagtttcattgtgcaacatatatggataatgaaatagctggacaacctcaggcactacaaaaatcgggtagaccactaaaatctataagagctcgtttaaagggtaaagaaggtcgtcttagaggaaatcttatgggtaaacgtgtggatttctctgcccgtacagtgattactggtgatccaaacatatcggttgatgaagttggcgtacctcgtagcatagctcaaaatttaacatttccagaactagtaacaccttttaatcttccacatttacaaaatttggttgaacgaggccctaccgaacatcctggtgctaaatatgttataagagatacaggcgaaagaatagatctcaagtacacattaagctcagcctctagtgttagactacaattaggttggaaagtggaacgtcatattaacgatggtgatatagtgatatttaatcgtcagccgtctttacataaaatgtcaatgatgggtcatagagttcgtgtgatgccatattcaacatttcgattaaatttatccgtgacaactccttataatgctgattttgatggtgatgagatgaa-----------------------------------------------------------------------------------------------------------------------------------------------------------------------------------------------------------------------------------------------------------------------------------------------------------------------------------------------------------------------------------------------------------------------------------------------------------------------------------------------------------------------------------------------------------------------------------------------------------------0-----------0000000000100000100--000-010-1-00000000100-0001010------000010-
>Claroideoglomus_drummondii_MT733209
------------------------------------------------------------------------------------------------------------------------------------------------------------------------------------------------------------------------------------------------------------------------------------------------------------------------------------------------------------------------------------------------------------------------------------------------------------------------------------------------------------------------------------------------------------------------------------------------------------------------------------------------------------------------------------------------------------------------------------------------------------------------------------------------------------------------------------------------------------------------------------------------------------------------------------------------------------------------------------------------------------gtcttcgtgcagtttgggatatttgtaaatcaaaaatggtttgtgaacgaggtgaaaacaatgaaaatgagaatgagaaaagcaatgatatcgaggaaattgatacatccatc---------------ataaagccagt---tcaacaattacctataactgatgaagatttagggttgggtaaaagaaagaaatcacataatggttgtggttctcgtcaacctattgttcgtaaagatggtttaaaattatacatctcttttaaaaacagagaaggcgatgtaagaa-ataattaa---------------------------tatcgttttgttattttatgtgtgtatatatacctatcttatttgattt-------catttatatttt-tttttcgcctttaggaacaaacagctgctcaagacactagacagccttttacacccagccaggtacatgccttattcaaaaaaataccatcacaagatcttgtagctatgggtctcaatgaagattttgctagacctgattggatgatcatcacaatacttcctgttccacctccacctgttcgtccaagtatacaagttgatggatctggtagaggtgaagacgatttaactcataaattatcagacatattaaaagcaagccaaaatgtaagacgttgtgaaactgaagggcatcctaaccacgtattaaacgaatttgaagcattgttacaggttagtt-atttaaaaaagtcgtaatta-tcatacaattttc-----gataaa-taa--------atatatttat-------------------------------------------------------------------------------------------------------------------------------taaaatttgttat--------------------------ttcatttctac-aagtttcattgtgcaacctatatggataatgaaatagctggacaacctcaggcattacaaaaatctggtagaccattaaaatctataagagcacgtttaaaaggcaaagaaggtcgtcttagaggaaatcttatgggtaaacgtgtggatttctctgctcgtacagtaattactggtgatccaaatatatcggttgatgaagttggtgtacctcgtagcatagctcaaaatttaacgtttccagaactagtaacaccttttaatcttccacatttacaaaatttggttgaacgaggtcctaccgaacatcctggtgctaaatatgttataagagacacaggtgaaagaatagatctcaagtacacattaagctcagctgctagcgttagactacaattaggttggaaagtggaacgtcatatcaacgacggtgatatagtaatatttaatcgtcagccgtcattacataaaatgtcaatgatgggtcatagagttcgtgtgatgccatattcaacatttcgattaaatttatccgtgacaactccttataatgctgattttgatggtgatgagatgaatatgcatgttcctcagtccgtcgaaaccaaagctgaaatatccgaaatttgcatggtaccaaaacaaatcgt-------------------------------------------------------------------------------------------------------------------------------------------------------------------------------------------------------------------------------------------------------------------------------------------------------------------------------------------------------------------------------------------------------------------------------------------------------------------------------------------1---101000010---000----0--00000000000001-000000001000000000100000000100000100--000-010-1-00000000100-0000010------000010-
>Claroideoglomus_drummondii_MT733210
------------------------------------------------------------------------------------------------------------------------------------------------------------------------------------------------------------------------------------------------------------------------------------------------------------------------------------------------------------------------------------------------------------------------------------------------------------------------------------------------------------------------------------------------------------------------------------------------------------------------------------------------------------------------------------------------------------------------------------------------------------------------------------------------------------------------------------------------------------------------------------------------------------------------------------------------------------------------------------------------------------gtcttcgtgcagtttgggatatttgtaaatcaaaaatggtttgtgaacgaggtgaaaacaatgaaaatgagaatgagaaaagcaatgatatcgaggaaattgatacatccatc---------------ataaagccagt---tcaacaattacctataactgatgaagatttagggttgggtaaaagaaagaaatcacataatggttgtggttctcgtcaacctattgttcgtaaagatggtttaaaattatacatctcttttaaaaacagagaaggcgatgtaagaa-ataattaa---------------------------tatcgttttgttattttatgtgtgtatatatacctatcttatttgattt-------catttatatttt-tttttcgcctttaggaacaaacagctgctcaagacactagacagccttttacacccagccaggtacatgccttattcaaaaaaataccatcacaagatcttgtagctatgggtctcaatgaagattttgctagacctgattggatgatcatcacaatacttcctgttccacctccacctgttcgtccaagtatacaagttgatggatctggtagaggtgaagacgatttaactcataaattatcagacatattaaaagcaagccaaaatgtaagacgttgtgaaactgaagggcatcctaaccacgtattaaacgaatttgaagcattgttacaggttagtt-atttaaaaaagtcgtaatta-tcacacaattttc-----gataaa-taa--------atatatttat-------------------------------------------------------------------------------------------------------------------------------taaaatttgttat--------------------------ttcatttctac-aagtttcattgtgcaacctatatggataatgaaatagctggacaacctcaggcattacaaaaatctggtagaccattaaaatctataagagcacgtttaaaaggcaaagaaggtcgtcttagaggaaatcttatgggtaaacgtgtggatttctctgctcgtacagtaattactggtgatccaaatatatcggttgatgaagttggtgtacctcgtagcatagctcaaaatttaacgtttccagaactagtaacaccttttaatcttccacatttacaaaatttggttgaacgaggtcctaccgaacatcctggtgctaaatatgttataagagacacaggtgaaagaatagatctcaagtacacattaagctcagctgctagcgttagactacaattaggttggaaagtggaacgtcatatcaacgacggtgatatagtaatatttaatcgtcagccgtcattacataaaatgtcaatgatgggtcatagagttcgtgtgatgccatattcaacatttcgattaaatttatccgtgacaactccttataatgctgattttgatggtgatgagatgaatatgcatgttcctcagtccgtcgaaaccaaagctgaaatatccgaaatttgcatggtaccaaaacaaatcgt-------------------------------------------------------------------------------------------------------------------------------------------------------------------------------------------------------------------------------------------------------------------------------------------------------------------------------------------------------------------------------------------------------------------------------------------------------------------------------------------1---101000010---000----0--00000000000001-000000001000000000100000000100000100--000-010-1-00000000100-0000010------000010-
>Claroideoglomus_walkeri_MT733207
------------------------------------------------------------------------------------------------------------------------------------------------------------------------------------------------------------------------------------------------------------------------------------------------------------------------------------------------------------------------------------------------------------------------------------------------------------------------------------------------------------------------------------------------------------------------------------------------------------------------------------------------------------------------------------------------------------------------------------------------------------------------------------------------------------------------------------------------------------------------------------------------------------------------------------------------------------------------------------------------------------------------------------------------------------------------------------------------------------------------------------------------------------------------------------------------------------------------------------------------------------------------------------------------------------------------------------------------------------------------------------------------------------------------------------------------------------------------------------------------------------------------------------------------------ctaggcctgattggatgatcatcacaatacttcctgttccacctccacctgttcgtccaagtatacaagttgatggatctggtagaggtgaagatgatttaactcataaattatcggacatattaaaagcgagccaaaatgtaagacgttgtgaaactgaaggacatcctaaccatgtattaaatgagtttgaagcattgttacagg-tagtt-atttaaagaagtagtaaaga-tcatacatatttc-----aataaa-taa--------ataaatatat----------------------------------------------------------------------------------------------------------------------------------------tttt--------------------------tttatttctataaagtttcattgtgcaacatatatggataatgaaatagctggacaacctcaggcactacaaaaatcgggtagaccattaaaatctataagagctcgtttaaagggtaaagaaggtcgtcttagaggaaatcttatgggtaaacgtgtagatttctcagctcgtacagtaattactggtgatccaaacatatcagttgatgaagttggtgtacctcgtagcatagcacaaaatttaacattcccagaactagtaacaccttttaatcttccacatttacaaaatttggttgaacgaggccctaccgaacatcctggtgctaaatatgtcataagagatacaggtgaaaggatagatcttaagtacacattaagctcagctgccagtgttagactacaattaggttggaaagtggaacgtcatatcaacgatggtgatattgtaatttttaatcgtcagccgtcattacataaaatgtcgatgatgggtcatagagttcgtgtaatgccatattcaacatttcgattaaatttatcagtaacaactccttataatgctgattttgatggtgatgagatgaa-----------------------------------------------------------------------------------------------------------------------------------------------------------------------------------------------------------------------------------------------------------------------------------------------------------------------------------------------------------------------------------------------------------------------------------------------------------------------------------------------------------------------------------------------------------------------------------------------------------------0-----------1100000000100000100--000-010-1-00000000-01-----010------000000-
>Claroideoglomus_walkeri_MT733208
------------------------------------------------------------------------------------------------------------------------------------------------------------------------------------------------------------------------------------------------------------------------------------------------------------------------------------------------------------------------------------------------------------------------------------------------------------------------------------------------------------------------------------------------------------------------------------------------------------------------------------------------------------------------------------------------------------------------------------------------------------------------------------------------------------------------------------------------------------------------------------------------------------------------------------------------------------------------------------------------------------------------------------------------------------------------------------------------------------------------------------------------------------------------------------------------------------------------------------------------------------------------------------------------------------------------------------------------------------------------------------------------------------------------------------------------------------------------------------------------------------------------------------------------------ctaggcctgattggatgatcatcacaatacttcctgttccacctccacctgttcgtccaagtatacaagttgatggatctggtagaggtgaagatgatttaactcataaattatcggacatattaaaagcgagccaaaatgtaagacgttgtgaaactgaaggacatcctaaccatgtattaaatgagtttgaagcattgttacagg-tagtt-atttaaagaagtagtaaaga-tcatacatatttc-----aataaa-taa--------ataaatatat----------------------------------------------------------------------------------------------------------------------------------------tttt--------------------------tttatttctataaagtttcattgtgcaacatatatggataatgaaatagctggacaacctcaggcactacaaaaatcgggtagaccattaaaatctataagagctcgtttaaagggtaaagaaggtcgtcttagaggaaatcttatgggtaaacgtgtagatttctcagctcgtacagtaattactggtgatccaaacatatcagttgatgaagttggtgtacctcgtagcatagcacaaaatttaacattcccagaactagtaacaccttttaatcttccacatttacaaaatttggttgaacgaggccctaccgaacatcctggtgctaaatatgtcataagagatacaggtgaaaggatagatcttaagtacacattaagctcagctgccagtgttagactacaattaggttggaaagtggaacgtcatatcaacgatggtgatattgtaatttttaatcgtcagccgtcattacataaaatgtcgatgatgggtcatagagttcgtgtaatgccatattcaacatttcgattaaatttatcagtaacaactccttataatgctgattttgatggtgatgagatgaa-----------------------------------------------------------------------------------------------------------------------------------------------------------------------------------------------------------------------------------------------------------------------------------------------------------------------------------------------------------------------------------------------------------------------------------------------------------------------------------------------------------------------------------------------------------------------------------------------------------------0-----------1100000000100000100--000-010-1-00000000-01-----010------000000-
