# Supplementary material for: New Glomeromycotan Taxa, Dominikia glomerocarpica sp. nov. and Epigeocarpum crypticum gen. nov. et sp. nov. From Brazil, and Silvaspora gen. nov. From New Caledonia
Source: Front Microbiol. 2021 Apr 23;12:655910. doi: 10.3389/fmicb.2021.655910 (PMC8102679; doi:10.3389/fmicb.2021.655910)
Supplement: Supplementary file 6 [file Data_Sheet_3.FASTA]

>Rhizoglomus_neocaledonicum_KY362437
-------------------cctagtaagcacaagtcattagcttgtgctgattacgtccctgccctttgtaca-caccgcccgtcgctactaccgattgaatggcttagtgaggccttcggattggaggt-gaggactggcaa-cagacctcg-cttttaag-aagttggtcaaacttggtcatttagaggaagtaaaagtcgtaacaaggtttccgtaggtgaacctgcggaaggatcattaccaa-tctttag---tgagccaggac------------------------------------------tcgttcatggtctcac----------------------------------------------------------ga-aac-------tttgtacttaaaa-cctactct---tc--ataatt------aaaaaaaaaatgtatcaat-----------gataaaataagatcactttcaacaacggatctcttggctctcgcatcgatgaagaacgtagcgaagtgcgataagtagtgtgaattgcagaa-ttccgtgaatcatcgaatttttgaacgcaaattgcactccctggcattcc-ggggagtatgcctgtttgagggtcagttt-aagtaaaa-tcga-gg----tgtcgc---------------tc------atgtgaca-tttcggagttgggttacctt----agcc----gttcagg----tt----aagaggcct-gaaattgatgt------------------------tttttgcg----catc-ctagac---gtgtataaa---tcgttt---tatcc----gtttttggg----------tgtt-aaatt-------ttttattaggt--------atggtc---at------ttg----ta-tga--tcccgta-cctataa----tttctc---atgatttgacctc-aatcaggtagg-gtacccgctgaacttaagcatatcaataagc--gaggaaaagaaaataacaatgatt-cccttagtaactgcgagtgaa-gagggacaagctcaaattttaaat-ctg-tcagg-tgttacctgaccgaagttgtaatttgaagaagcgttttc--cgcgcgttctgaccagcccaagttc-ctt-ggaacagggcatcat-gg-agggtgagaat-ccc--gttc--ggttggtcagg-t-gcgttttacgatac-gctttcaaagagtcaagttgttt-gggattgcagcttaaaat--ggg-aggtaaatttctcctaaggctaaataacggcgagagaccgatagcgaacaagtaccgt-gagggaaagatgaaaagcattttgaaaagaaagtcaaatagcac-gtgaaattgttgaaagggaaacgattgaagtcagtcgtaccgatgggcattcagctt-ttcgg-gtgcgattatgttgggtgttggggagc-ttaaccg---ccctcgcg-cttgc-gtatttgtacccctgaggtgtacttgtccgta-tggtaggttaacatcaa-ttttggtcgtcataaaatggcg-gggggaatgtagcttcgatctcgtattgaagtgttatagcccctggtag-atgtgatgatc--aggattgaggattgcaacga--acccttcggggctacctgtctggcctctgg-tggtcgctctggtgctgaaagcgtgcttacagttatcagag-ttggttgtcaaaaggttagaacg-ggttaat-ttcgttaaggatgttgacgtaatggctttaaacgacccgtcttgaaacacggaccaaggag---------------------1110111001-0-0000001---00000--0------001-0-0------0100001-0---101--100000000001--00001----------00010100100111---0010-0----------0--1--010100--01--0000-00001--1-1001-----00-0-----0010-0001101--000001000--1---00000010---10000000001--1----1--00100-001--0-00-110-0110-0---1111-11110100010-000011111111001111-1101101000000010001--110001011000000111000100111
>Rhizoglomus_neocaledonicum_KY362436
-------------------cctagtaagcacaagtcattagcttgtgctgattacgtccctgccctttgtaca-caccgcccgtcgctactaccgattgaatggcttagtgaggccttcggattggaggt-gaggactggcaa-cagacctcg-cttttaag-aagttggtcaaacttggtcatttagaggaagtaaaagtcgtaacaaggtttccgtaggtgaacctgcggaaggatcattaccaa-tctttag---tgagccaggac------------------------------------------tcgttcatggtctcac----------------------------------------------------------ga-aac-------tttgtacttaaaa-cctactct---tc--ataat-------taaaaaaaaatgtatcaat-----------gataaaataagatcactttcaacaacggatctcttggctctcgcatcgatgaagaacgtagcgaagtgcgataagtagtgtgaattgcagaa-ttccgtgaatcatcgaatttttgaacgcaaattgcactccctggcattcc-ggggagtatgcctgtttgagggtcagttt-aagtaaaa-tcga-gg----tgtcgc---------------tc------atgtgaca-tttcggagttgggttacctt----agcc----gttcagg----tt----aagaggcct-gaaattgatgt------------------------tttttgcg----catc-ctagac---gtgtataaa---tcgttt---tatcc----gttttcgga----------tgtc-aaatt-------ttttattaggt--------atggtc---at------ttg----ta-tga--tcccgta-cctataa----tttctc---atgatttgacctc-aatcaggtaggagtacccgctgaacttaagcatatcaataagc--gaggaaaagaaaataacaatgattccccttagtaactgcgagtgaa-gagggacaagctcaaattttaaat-ctg-tcagg-tgttacctgaccg-agttgtaatttgaagaagcgttttc--cgcgcgttctgaccagcccaagttc-ctt-ggaacagggcatcat-gg-agggtgagaat-ccc--gttc--ggttggtcagg-t-gcgttttacgatac-gctttcaaagagtcaagttgttt-gggattgcagcttaaaat--ggg-aggtaaatttctcctaaggctaaataacggcgagagaccgatagcgaacaagtaccgt-gagggaaagatgaaaagcattttgaaaagaaagtcaaatagcac-gtgaaattgttgaaagggaaacgattgaagtcagtcgtaccgatgggcattcagctt-ttcgg-gtgcgattatgttgggtgttggggagc-ttaaccg---ccctcgcg-cttgc-gtatttgtacccctgaggtgtacttgtccgta-tggtaggttaacatcaa-ttttggtcgtcataaaatggcg-gggggaatgtagcttcgatctcgtattgaagtgttatagcccctggtag-atgtgatgatc--aggattgaggattgcaacga--acccttcggggctacctgtctggcctctgg-tggtcgctctggtgctgaaagcgtgcttacagttatcagag-ttggttgtcaaaaggttagaacg-ggttaat-ttcgttaaggatgttgacgtaatggctttaaacgacccgtcttgaaacacggaccaaggag---------------------1110111001-0-0000001---00000--0------001-0-0------0100001-0---101--1000001--00---00001----------00010100100111---0010-0----------0--1--010100--01--0000-00001--1-1001-----00-0-----0010-0001101--000001000--1---00000010---10000000001--1----1--00100-001--0-00-110-0110-0---1101-01110100110-000011111111001111-1101101000000010001--110001011000000111000100111
>Rhizoglomus_silesianum_MN130961
tgctcttgaacgaggaatccctagtaagtacaagtcattagcttgtgctgattacgtccctgccctttgtaca-caccgcccgtcgctactaccgattgaatggcttagtgaggccttcggatcgagattcggagactggcaa-cagactctgggttttgaa-aagttggacgaacttggtcatttagaggaagtaaaagtcgtaacaaggtttccgtaggtgaacctgcggaaggatcattaccga-ttttag----cgtacctaacctt----------------------------------------ttggttatggtctcgc----------------------------------------------------------ga-aaa------ctttgtatttaaaa-ccccgctc---tt--ataaa-------ttgaatcattcattattat-----gta--taataaataaagatcactttcaacaacggatctcttggctctcgcatcgatgaagaacgtagcgaagtgcgataagtagtgtgaattgcagaa-ttccgtgaatcatcgaatttttgaacgcaaattgcgcttcctggcatccc-gggaagtatgcctgtttgagggtcagtattaataaaaaatcgg-tt---tggtcgc--------------------aaattgtgacgtttccggagtttgggctatct----taac----tttttgg----tt----aagaggctt-aaaattgacct------------------------tttttgcg----catt-ttagac---gtacataaa-tttttttt---tattcgtctattcttaat-----------gcc--aaaa-------tcttattagat--------gcgatc---ac------atcg---tg-tgg--tttcgtg-tccataaa---attttc---atgatttgacctcaaatcaggtaggagtacccgctgaacttaagcatatcaataagc-ggaggaaaagaaaataacaatgatt-cccctaataactgcaagtgaa-gagggacaagctcaaattttaaat-ctg-tcggg-ttctacctgaccg-agttgtaatttgaagaggcgttttc--tgtgt-ttctgatcagtccaagtcc-ttt-gggataaggcatcac-gg-agggtgagaat-ccc--gttc--ggttgatcaga-t-tcgctttacgatac-gctttcaaagagtcaagttgttt-gggattgcagcttaaaat--ggg-aggtaaatttctcctaaggctaaataacggcgagagaccgatagcgaacaagtaccgt-gagggaaagatgaaaagaactttgaaaagagagttaaatagtac-gtgaaattgttgaaagggaaacgattgaagccagtcgtacctgcgggtaatcagcct-tttgg-gcatgattctgt-ggagcgtgaggag--ttaaacg---ccttcatg-cctgc-atattcgtgtactttgggtgtacttgcctgtg-tggttagttaacatcaatttttggttatcataaaatggct-ggaggaatgtagcttcgatttcg-attgaagtgttatagccttcggcag-atgtgatgatc--gggattgaggattgcaacggataccctccggggctacctgtctggtctctga-tcgttgctctggtgccgaaagcgtgcttacggttatcaaag-tcgatggtcaataggttagaacg-ggttaaa-ttcgttaaggatgttgacgtaatggctttaaacgacccgtcttgaaacacggaccaaggagtctaacatatatgcgagtgt0101001110--0-000000000100000--0------001-0-0------010000010---101--1000001--00---00000100000--01000101000000101--00-1-0----------0--000000100--01--0000-00001--1-1001-----00-0-----0010-000110010000001000--0000000000-1----1000000001--1----1--00100-0001-0-00-110-0100001--1000111110100110-100011111111001111-11011010001010-0001--110001001000001110000100111
>Rhizoglomus_silesianum_MN130958
cgctcttcaacgaggaatccctagtaagtacaagtcattagcttgtgctgattacgtccctgccctttgtaca-caccgcccgtcgctactaccgattgaatggcttagtgaggccttcggattgagattcggagactggcaa-cagactctgggttttgaa-aagttggacaaacttggtcatttagaggaagtaaaagtcgtaacaaggtttccgtaggtgaacctgcggaaggatcattaccga-ttttag----cgtacctaacctt----------------------------------------ttggttatggtctcgc----------------------------------------------------------ga-aaa------ctttgtatttaaaa-ccccactc---tt--ataaa-------ttgaatcattcattattat-----gta--taataaataaagatcactttcaacaacggatctcttggctctcgcatcgatgaagaacgtagcgaagtgcgataagtagtgtgaattgcagaa-ttccgtgaatcatcgaatttttgaacgcaaattgcgcttcctggcatccc-gggaagtatgcctgtttgagggtcagtattaataaaaaatcgg-tt---tggtcgc--------------------aaattgtgacgtttccggagtttgggctatct----taac----tttttgg----tt----aagaggctt-aaaattgacct------------------------tttttgcg----catt-ttagac---gtacataaattttttttt---tattcgtctattcttaat-----------gcc--aaaa-------tcttattagat--------gcgatc---ac------atcg---tg-tgg--tttcgtg-tccataaa---attttc---atgatttgacctcaaatcaggtaggagtacccgctgaacttaagcatatcaataagc-ggaggaaaagaaaataacaatgatt-cccctagtaactgcgagtgaa-gagggacaagctcaaattttaaat-ctg-tcggg-ttctacctgaccg-agttgtaatttgaagaggcgttttc--tgtgt-ttctgatcagtccaagtcc-ttt-gggataaggcatcac-gg-agggtgagaat-ccc--gttc--ggttgatcaga-t-tcgctttacgatac-gctttcaaagagtcaagttgttt-gggattgcagcttaaaat--ggg-aggtaaatttctcctaaggctaaataacggcgagagaccgatagcgaacaagtaccgt-gagggaaagatgaaaagaactttgaaaagagagttaaatagtac-gtgaaattgttgaaagggaaacgattgaagccagtcgtacctgcgggtaatcagcct-tttgg-gcatgattctgt-ggagcgtgaggag--ttaaacg---ccttcatg-cctgc-atattcgtgtactttgggtgtacttgcctgtg-tggttagttaacatcaatttttggttatcataaaatggct-ggaggaatgtagcttcgatttcg-attgaagtgttatagccttcggcag-atgtgatgatc--gggattgaggattgcaacggatacccttcggggctacctgtctggtctctga-tcgttgctctggtgccgaaagcttgcttacggttatcaaag-tcgatggtcaacaggttagaacg-ggttaaa-ttcgttaaggatgttgacgtaatggctttaaacgacccgtcttgaaacacggaccaaggagtctaacatatatgcgagtgt0101001110--0-000000000100000--0------001-0-0------010000010---101--1000001--00---00000100000--01000101000000101--00-1-0----------0--000000100--01--0000-00001--1-1001-----00-0-----0010-000110000000001000--0000000000-1----1000000001--1----1--00100-0001-0-00-110-0100001--1000111110100110-100011111111001111-11011010001010-0001--110001001000001110000100111
>Rhizoglomus_dunense_KY555054
tgctcttcaacgaggaatccctagtaagtacaagtcatcagcttgtgctgattacgtccctgccctttgtaca-caccgcccgtcgctactaccgattgaatggcttagtgaggccttcggattgagatttggggactggcaa-cagactccgtattttgag-aagttggtcaaacttggtcatttagaggaagtaaaagtcgtaacaaggtttccgtaggtgaacctgcggaaggatcattaccgatttttag----cgagcctgacctt----------------------------------------ttggttacggtttcgc----------------------------------------------------------ga-aaa--------ctgtatttaaaa-ccccactc---at--ataaa-------atgaatcatttttttatgt----------aaataaataaagatcactttcaacaacggatctcttggctctcgcatcgatgaagaacgtagcgaagtgcgataagtaatgtgaattgcagaa-ttccgtgaatcatcgaatctttgaacgcaaattgcactctctggcatccc-ggagagtatgcctgtttgagggtcagtat-aatcaaa--tcgg-cg----cgttgc----t----------tt------tggtgacg-ctccggagttgggtttactt----aacc--ttttttggg----tt----aagagacct-aaaattgacac-t----------------------tttttgcgc---atct-tcggac---gtacataa---tttttta---ttttcgtcta-ttctggt-----------ggc--aaaa-------gtttattagaa--------gcgacc---at------gtcga--ag-tgg--tatcgtg-tctataag---attatc---atgatttgacctcaaatcaggtaggaatacccgctgaacttaagcatatcaataagc-ggaggaaaagaaaataacaatgatt-cccctagtaactgcgagtgaa-gagggacaagctcaaattttaaat-cta-tcggg-tttcacctgatcg-agttgtaatttgaagaggcgttttc--tgtgt-ttctgaccagtccaagtcc-ttt-gggataaggcatcac-gg-agggtgagaat-ccc--gttc--ggttgatcaga-t-tcgctttacgatac-gtcatcaaagagtcaagttgttt-gggattgcagcttaaaat-gggg-aggtaaatttctcctaaggctaaataacggcgagagaccgatagcgaacaagtaccgt-gagggaaagatgaaaagaactttgaaaagagagttaaacagtac-gtgaaattgttgaaagggaaacgattgaagccagtcgtaccggtgggtaatcagcct-ttcg--gtgtgattatgt-ggagtatgaggag--ttaaacg---cccttgtg-cctgc-atattcgtgctctttgggtgtacttgcccgca-tggtaggttaacatcaa-tttcggacgtcataaaatggtt-ggaggaatgtagcttcgatcttgtattgaagtgttatagccttcggcag-atgtgatgatc--gggattgaggattgcaacggatacccttcggggctactcgtctgatctctga-tagttgctctggtgccgaaagcgtgcttacggttatcaaag-ttgacggtcaacaggttagaacg-ggttaaa-ttcgttaaggatgttgacgtaatggctttaaacgacccgtcttgaaacacggaccaaggagtctaacatatatgcgagtgt0101001010--0-000000000100000--0------001-0-0------010000--1---101--1000001--00---00000-1--------00010100101-11---000010-00--001--0--1--010100--00100000-00001--1-1000101--00-0-----000010001110--000001000--0000100000-1----1000000001--1----1--00100-000000100-110-0100001--1000111110100110-1000111111110011101110111-0001010-0001--110001011000000110000100111
>Rhizoglomus_dunense_KY555055
tgctcttaaacgaggaatccctagtaagtacaagtcatcagcttgtgctgattacgtccctgccctttgtaca-caccgcccgtcgctactaccgattgaatggcttagtgaggccttcggattgagatttggggactggcaa-cagactcaggattttgag-aagttggtcaaacttggtcatttagaggaagtaaaagtcgtaacaaggtttccgtaggtgaacctgcggaaggatcattaccgatttttag----cgagcctgacctt----------------------------------------ttggttacggtttcgc----------------------------------------------------------ga-aaa--------ctgtatttaaaa-ccccactc---at--ataaa-------atgaatcatttttttatgt----------aaataaataaagatcactttcaacaacggatctcttggctctcgcatcgatgaagaacgtagcgaagtgcgataagtaatgtgaattgcagaa-ttccgtgaatcatcgaatctttgaacgcaaattgcactctctggcatccc-ggagagtatgcctgtttgagggtcagtat-aatcaaa--tcgg-cg----cgttgc----t----------tt------tggtgacg-ctccggagttgggtttactt----aacc--ttttttggg----tt----aagagacct-aaaattgacac-t----------------------tttttgcgc---atct-tcggac---gtacataa---tttttta---ttttcgtcta-ttctggt-----------ggc--aaaa-------gtttattagaa--------gcgacc---at------gtcga--ag-tgg--tatcgtg-tctataag---attatc---atgatttgacctcaaatcaggtaggaatacccgctgaacttaagcatatcaataagc-ggaggaaaagaaaataacaatgatt-cccctagtaactgcgagtgaa-gagggacaagctcaaattttaaat-cta-tcggg-tttcacctgatcg-agttgtaatttgaagaggcgttttc--tgtgt-ttctgaccagtccaagtcc-ttt-gggataaggcatcac-gg-agggtgagaat-ccc--gttc--ggttgatcaga-t-tcgctttacgatac-gtcatcaaagagtcaagttgttt-gggattgcagcttaaaat--ggg-aggtaaatttctcctaaggctaaataacggcgagagaccgatagcgaacaagtaccgt-gagggaaagatgaaaagaactttgaaaagagagttaaacagtac-gtgaaattgttgaaagggaaacgattgaagccagtcgtaccggtgggtaatcagcct-ttcg--gtgtgattatgt-ggagtatgaggag--ttaaacg---cccttgtg-cctgc-atattcgtgctctttgggtgtacttgcccgca-tggtaggttaacatcaa-tttcggacgtcataaaatggtt-ggaggaatgtagcttcgatcttgtattgaagtgttatagccttcggcag-atgtgatgatc--gggattgaggattgcaacggatacccttcggggctactcgtctgatctctga-tagttgctctggtgccgaaagcgtgcttacggttatcaaag-ttgacggtcaacaggttagaacg-ggttaaa-ttcgttaaggatgttgacgtaatggctttaaacgacccgtcttgaaacacggaccaaggagtctaacatatatgcgagtgt0101001010--0-000000000100000--0------001-0-0------010000--1---101--1000001--00---00000-1--------00010100101-11---000010-00--001--0--1--010100--00100000-00001--1-1000101--00-0-----000010001110--000001000--0000100000-1----1000000001--1----1--00100-000000100-110-0100001--1000111110100110-100011111111001111-110111-0001010-0001--110001011000000110000100111
>Rhizoglomus_intraradices_FM865562
tgctcttgaacgaggaatccctagtaagcacaagtcattagcttgtgctgattacgtccctgccctttgtaca-caccgcccgtcgctactaccgattgaatggcttagtgaggccttcggatcgagattcggagactggcaa-cagactctggattttgaa-aagttggtcaaacttggtcatttagaggaagtaaaagtcgtaacaaggtttccgtaggtgaacctgcggaaggatcattaccaa-tcttag----cgggcctggtc-ttg--------------------------------------tcgaccatggtttcgc----------------------------------------------------------ga-aaa--------ttgtatttaaaa-ccccactc---tt--atata----aa-atgaatcattttatttgta---------ataataaataaagatcactttcaacaacggatctcttggctctcgcatcgatgaagaacgtagcgaagtgcgataagtagtgtgaattgcagaa-ttccgtgaatcatcgaatctttgaacgcaaattgcactccctggcatccc-ggggagtatgcctgtttgagggtcagtaa-aattaaaa-tcgg-tg----cgttgcatttt-ttt--------------ttgtaacgtttccggagtttgggttatct----taac----tttgagg----tt----aagaggcttaaaaattgacat-c----------------------atttcgcgc---actt-ttagac---gtacataaa-ttaatttt---tattcgtcta-acctggt-----------ggc---gaa-------ggttattagat--------gcgatc---at------gttt---cg-tgg--tctcgcg-tctataa-----ttatc---atgatttgacctcaaatcaggtaggagtacccgctgaacttaagcatatcaataagc-ggaggaaaagaaaataacaatgatt-cccctagtaactgcgagtgaa-gagggacgagctcaaattttaaat-ctg-ttagg--tttacctaaccg-agttgtaatttgaagaggcgttttc--tgtgt-ttctgatcagcccaagtcc-ttt-gggatagggcatcat-gg-agggtgagaat-ccc--gttc--ggttggtcaga-t-tcgctttacgatac-gtcatctaagagtcaagttgttt-gggattgcagcttaaaat--ggg-aggtaaatttctcctaaggctaaataacggcgagagaccgatagcgaacaagtaccgt-gagggaaagatgaaaagaactttgaaaagagagttaaacagtac-gtgaaattgttgaaagggaaacgattgaagccagtcgtaccttcgggtaatcagcct-ttcgg-gtgcgattctgt-ggagcgtgaggag--ttaaacg---ccttcatg-cctgc-atattcgtgcactttgggtgtacttgcccgtg-tggtaggttaacatcaa-tttcggatatcataaaatggct-ggaggaatgtagcttcggtctcgtactgaagtgttatagcctctggtag-atgtgatgacc--gggattgaggattgcaacgaatacctttt-gggctacccgcctgatctctga-aagttgctctggtgccgaaagcttgcttacggttatcaaag-ttgacgttcaaaaggttagaacg-ggttaaa-ttcgttaaggatgttgacgtaatggctttaaacgacccgtcttgaaacacggaccaaggagtctaacatatatgcgagtgt0101001110--0-0000000100000001-0------001-0-0------010000--1---101--10000001-000-100000-01------000010100100111---00000000000000101-----000100--01--0000-00001--1-0000101--00-0-----00001000110010000001000--0000100000-1-----100000001--1----1--00100-0001-0-00-110-01-1-0---1000111110-10110-100011111111001111-11011010001010-0001--110001011000000110001100111
>Rhizoglomus_proliferum_FM992401
tgctcttgaacgaggaatccctagtaagtacaagtcatcagcttgtgctgattacgtccctgccctttgtaca-caccgcccgtcgctactaccgattgaatggcttagtgaggccctcggattgaggttcggagactggcaa-cagactctggattttgaa-aagttggtcaaacttggtcatttagaggaagtaaaagtcgtaacaaggtttccgtaggtgaacctgcggaaggatcattaccaa-ttttag----cgagcctggtc-ttg--------------------------------------ttgaccatggtttcgc----------------------------------------------------------ga-aaa--------tcgtatttaaaa-ccccactc---tt--ataaa----aa-ttgaatcattatatttttt-------ataataaaataaaagatcactttcaacaacggatctcttggctctcgcatcgatgaagaacgtagcgaagtgcgatatgtagtgtgaattgcagaa-ttccgtgaatcatcgaatctttgaacgcaaattgcactccttggcatccc-ggggagtatgcctgtttgagggtcagtat-attaaaaa-tcgg-tg----cgtcgc-------------------------atgatg-ctccggagtatgggtcatct----tagc----tgtgaag-gtttt----aagaggctt-aaaattgacat-c----------------------ctttcgcgc---attt-ttagac---gtacataaa-ttcatttt---tattcgtcta-tcctgat-----------gcc---gaa-------gtttattagat--------gcgatcat-at------atta---ta-tgg--tctcgtg-tctataag---tttatc---atgatttgacctcaaatcaggtaggagtacccgctgaacttaagcatatcaataagc-ggaggaaaagaaaataacaatgatt-cccccagtaactgcgagtgaa-gagggacaagctcaaattttaaat-ctg-ttggg--tttacctaaccg-agttgtaatttgaagaggcgttatc--tgtgt-ttttgatcagcccaagtcc-ttt-gggataaggcatcat-gg-agggtgagaat-ccc--gtcc--ggttgatcaga-t-tcgctttacgatac-gtcatctaagagtcaagttgttt-gggattgcagcttaaaat--ggg-aggtaaatttctcctaaggctaaataacggcgagagaccgatagcgaacaagtaccgt-gagggaaagatgaaaagaactttgaaaagagagttaaacagtac-gtgaaattgttgaaagggaaacgattgaagccagtcataccggcgggtaatcagcct-ttcgg-gtgcgattctgt-ggagtgtgaggag--ttaaacg---ccttcatg-cctgc-atattcgtgcaccttgggtgtacttgcccgtg-tggtaagttaacatcaa-ttttgatcgtcataaaatggct-ggtggaatgtagcttcggtctcgtactgaagtgttatagcctccggtag-atgtgatgatc--gggattgaggattgcaacggatacccttcggggctacccgcctgatctctga-aagttgctctggtgtcgaaagcgtgcttacggtcatcaaag-ttgacgttcaataggttagaacg-ggttaaa-ttcgttaaggatgttgacgtaatggctttaaacgacccgtcttgaaacacggaccaaggagtctaacatatatgcgagtgt0101001110--0-0000000100000001-0------001-0-0------010000--1---101--10000001-000-100000-0010----000010100100111---00---1----------------010100--01--0000-00000101-1000101--00-0-----00001000110010000001000--0000100000-1-----100000001--1----00100100-0001-0-00-110-0100001--1000111110-10110-100011111111001111-11011010001010-0001--110001011000000110000100111
>Rhizoglomus_proliferum_FM992398
tgctcttgaacgaggaatccctagtaagtacaagtcatcagcttgtgctgattacgtccctgccctttgtaca-caccgcccgtcgctactaccgattgaatggcttagtgaggccctcggattgaggttcgaagactggcaa-cagactttggattttgaa-aagttggtcaaacttggtcatttagaggaagtaaaagtcgtaacaaggtttccgtaggtgaacctgcggaaggatcattaccaa-ttttag----cgagcctggtctttg--------------------------------------ttgaccatggtttcgt----------------------------------------------------------ga-aaa-------atcgtatttaaaa-ccccactc---tt--ataaa----aatttgaatcattatattttgt-------ataataaaataaaagatcactttcaacaacggatctcttggctctcgcatcgatgaagaacgtagcgaagtgcgataagtaatgtgaattgcagaa-ttccgtgaatcatcgaatctttgaacgcaaattgcactttctggtaatcc-ggaaagtatgcctgtttgagggtcagtataaataaaaa-tcgg-tg----cgttgcatttt-ttt------tt------ttgtgatg-ctctggagtatgggtcatct----tagc----tgtgagg----tt----aagaggctt-aaaattgacat-t----------------------ctttcgcgc---attt-ttagac---gtacataaa--ttatttt---tattcgttta-tcctgat-----------gcc---gaa-------gtttattagat--------gcgacc---at------atcg---ta-tgg--tttcgta-actataa----tttatc---ataatttgacctcaaatcaggtaaggatacccgctgaacttaagcatatcaataagc-ggaggaaaagaaaataacaatgatt-cccctagtaactgcgagtgaa-gagggacaagctcaaattttaaat-ccg-ttggg--tttacctaaccg-agttgtaatttgaagaggcgttttc--tgcgt-ttttgatcagtccaagtcc-ttt-gggataaggcatcat-gg-agggtgagaat-ccc--gtcc--ggttgatcgga-t-tcgctttacgatac-gtcatctaagagtcaagttgttt-gggattgcagcttaaaat--ggg-aggtaaatttctcctaaggctaaatattggcgagagaccgatagcgaacaagtaccgt-gagggaaagatgaaaagaactttgaaaagagagttaaacagtac-gtgaaattgttgaaagggaaacgattgaagccagtcgtaccggcggataatcagcct-ttcgg-gtgcgattctgt-ggagtgtgaggag--gtaaaca---ccttcatg-cctgc-atattcgtgcactttgggtgtacttgtccgta-tggtaagttaacatcaa-ttttggtcgttataaaatggct-ggaggaatgtagcttcgatctcgtattgaagtgttatagcctttggtag-atgtaatgatt--aggattgaggattgcaacggatacctttcggggctacccgcctgatctctga-aagttgctctggtgtcgaaagcgtgcttacggtcatcaaag-ttgacgttcaataggttagaacg-ggttaaa-ttcgttaaggatgttgacgtaatggctttaaacgacccgtcttgaaacacggaccaaggagtctaacatgtgtgcgagtgt0101001110--0-0000000000000001-0------001-0-0------0100001-0---101--10000001-000-000000-0010----000010100000111---000000000000001001-1--010100--01--0000-00001--1-1000101--00-0-----000010001100-1000001000--0000100000-1-----100000001--1----1--00100-0001-0-00-110-0110-0---1000111110-10110-100011111111001111-11011010001010-0001--110001011000000110000100111
>Rhizoglomus_dalpeae_MN130951
tgctcttaaacgaggaatccctagtcagttcaagtcatcagcttgtgctgattacgtccctgccctttgtaca-caccgcccgtcgctactaccgattgaatggcttagtgaggccttcggattgagatttggaagatggcaa-cagattccgggttttgag-aagttggtcaaacttggtcatttagaggaagtaaaagtcgtaacaaggtttccgtaggtgaacctgcggaaggatcattaccaa-tattag----cgaacctgacccttt--------------------------------------tgggtcatggtctcgc----------------------------------------------------------ga-aaa------ctttgtatttaaaa-ccccactc---tt--ataag----aa-ttgaatcatttt--tatat-----gta--aataaaataaagatcactttcaacaacggatctcttggctctcgcatcgatgaagaacgtagcgaagtgcgataagtagtgtgaattgcagaa-ttccgtgaatcatcgaatctttgaacgcaaattgcactccctggcattcc-ggggagtatgcctgtttgagggtcagtat-aattaaa--tcgg-cg----cgttgc--ttt-ttt------tt------tagtaacg-aaccggagttgagttttctt----aactcatattttggg----tt----aagaggctt-aaaattgacat-c----------------------attttgcgc---attt-ttagac---gtacataaa--ttcgttt---tattcgtctgtttatgat-----------agc-aaaaa-------atttattagat--------gcgacc---at------gttg---ag-tgg--ttacgtg-tctataag---attctc---atgatttgacctcaaatcaggtaggagtacccgctgaacttaagcatatcaataagc-ggaggaaaagaaaataacaatgatt-cccctagtaactgcgagtgaa-gagggacaagctcaaattttaaat-ctg-tcggg-tttcacctgaccg-agttgtaatttgaagaggcgttttc--tgtgt-ttctggtcagtccaagtcc-ttt-gggataaggcatcac-gg-agggtgagaat-ccc--gttc--ggttgatcaga-t-tcgctttacgatac-gtcatcaaagagtcaagttgttt-gggattgcagcttaaaat--ggg-aggtaaatttctcctaaggctaaataacggcgagagaccgatagcgaacaagtaccgt-gagggaaagatgaaaagaactttgaaaagagagttaaacagtac-gtgaaattgttgaaagggaaacgattgaagccagtcgtaccggtgggtaatcagcct-tttgg-gcgtgattatgt-ggagcgtgaggag--ctaaaca---ccttcatg-cctgc-gtattcgtgcactttgggtgtacttgcccgca-tggttggttaacatcaa-tttcggaagccataaaatggtt-ggaggaatgtggcttcgacctcg-gttgaagtgttatagccttcagcag-atgtggtgatc--gagattgaggattgcaacggatacccttcggggctacctgtctgatctctga-tcgttactctggtgccgaaagcttgcttacggtcatcaaag-ttgactgccaataggttagaatg-ggataaa-ttcgttaaggatgttgacgtaatggctttaaacgacccgtcttgaaacacggaccaaggagtcttacatatatgcgagtgt0101001110--0-0000000000000001-0------001-0-0------010000010---101--10000001-000-100100100000--0100010100101-11---000000100000001001-1--010100--00000000000001--1-1000101--00-0-----000010001100-1000001000--0000000000-1---10000000001--1----1--00100-0001-0-00-110-0100001--1000111110100110-100011111111001111-11011010001010-0001--110001011000001110000100111
>Rhizoglomus_dalpeae_MN130953
tgctcttc-acgaggaatccctagtaagcacaagtcatcagcttgtgctgattacgtccctgccctttgtaca-caccgcccgtcgctactaccgattgaatggcttagtgaggccttcggattgagatttggaagatggcaa-cagattccgggttttgag-aagttggtcaaacttggtcatttagaggaagtaaaagtcgtaacaaggtttccgtaggtgaacctgcggaaggatcattaccga-tattag----cgaacctgacctttt--------------------------------------ggggtcatggtctcgc----------------------------------------------------------ga-aaa------ctttgtatttaaaa-ccccactc---tttattaag----aa-ttgaatcatttttatatat-----gta--aataaataaaagatcactttcaacaacggatctcttggctctcgcatcgatgaagaacgtagcgaagtgcgataagtaatgtgaattgcagaa-ttccgtgaatcatcgaatctttgaacgcaaattgcacttcctggtattcc-ggggagtatgcctgtttgagggtcagtat-aattaaa--tcgg-tg----cgttgcttttt-ttt------tt------tagtaacg-aaccggagttgagttttctt----aactcatattttggg----tt----aagaggctt-aaaattgacat-c----------------------attttgcgc---attt-ttagac---gtacataaa--ttcgttt---tattcgtctgtttatgat-----------agc-aaaaa-------atttattagat--------gcgacc---at------gttg---ag-tgg--ttacgtg-tctataag---attctc---atgatttgacctcaaatcaggtaggagtacccgctgaacttaagcatatcaataagc-ggaggaaaagaaaataacaatgatt-cccctagtaactgcgagtgaa-gagggacaagctcaaattttaaat-ctg-tcagg-tctcacctgaccg-agttgtaatttgaagaggcgttttc--tgtgt-ttctggtcagtccaagtcc-ttt-gggataaggcatcac-gg-agggtgagaat-ccc--gttc--ggttgatcaga-t-tcgctttgtgatac-gtcatcaaagagtcaagttgttt-gggattgcagcttaaaat--ggg-aggtaaatttctcctaaggctaaataacggcgagagaccgatagcgaacaagtaccgt-gagggaaagatgaaaagtactttgaaaagagagttaaatagtac-gtgaaattgttgaaagggaaacgattgaagccagtcgtacctgcggacaatcagctt-tccgt-gtgtgattacgt-ggtactcgaggag--ctaaaca---ccctcctg-tttgc-gtattcgtgc-tcgtgggtgtacttgcccgca-tggttggttaacatcaa-tttcggaagccataaaatggtt-ggaggaatgtggcttcgacctcg-gttgaagtgttatagccttcagcag-atgtggtgatc--gagattgaggattgcaacggataccctttggggctacctgtctgatctctga-tcgttactctggtgccgaaagcgtgcttacggtcatcaaag-ttgatggtcaacaggttagaacg-ggttaaa-ttcgttaaggatgttgacgtaatggctttaaacgacccgtcttgaaacacggaccaaggagtctaacatatatgcgagtgt1101001110--0-0000000000000001-0------001-0-0------010000010---101--00000001-000-100000100000--0100010100101-11---000000000000001001-1--010100--00000000000001--1-1000101--00-0-----000010001100-1000001000--0000000000-1---10000000001--1----1--00100-0001-0-00-110-0100001--1000111110100110-100011111111001111-11011010001010-0001--110101011000001110000100111
>Rhizoglomus_clarum_FM865536
--------------------------------------------------------tccctgccctttgtaca-caccgcccgtcgctactaccgattgaatggcttagtgaggccttcggattgaggtttggagactggcaa-cagattccggattttaag-aagttggtcaaacttggtcatttagaggaagtaaaagtcgtaacaaggtttccgtaggtgaacctgcggaaggatcattaccaa-ttttag----cgaacctgatctttt--------------------------------------ttgatcatggtctcgc----------------------------------------------------------ga-aaa--------tcgtatttaaaacccccactc---tt--ataag-------aatcattttttttttgtgt-----ataaaaaaataaaaaagatcactttcaacaacggatctcttggctctcgcatcgatgaagaacgtagcgaagtgcgataagtaatgtgaattgcagaa-ttccgtgaatcatcgaatctttgaacgcaaattgcactctctggcattcc-ggagagtatgcctgtttgagggtcagtat-aatcaaaa-tcgg-ag----cgatgc------ctt------tt------gggtgacg-caccggagtttgggtcatct----taac---tctttttt----tt----aagagacct-aaaattaacat-t----------------------cttttttgctcacttt-tgagac---gtacataa---ttttttt---tattcgtcta-ccctggt-----------ggc-aaaaa-------ttttattagatc------gtgaatc---ac------gtag---ag-tgg--actcgcg-tctataa-----ttatc---atgatttgacctcaaatcaggtaagaatacccgctgaacttaagcatatcaataagc-ggaggaaaagaaaataacaatgatt-cccctagtaactgcgagtgaa-gagggacaagctcaaattttaaat-ccg-tcggg-ttacacctgaccg-agttgtaatttgaagaggcgttttc--cgcgt-ttttgatcagtccaagtcc-ttt-gggatagggcatcat-gg-agggtgagaat-ccc--gttc--ggctgatcaga-t-tcgctttacgatac-gtcatctaagagtcaagttgttt-gggaatgcagcttaaaat--ggg-aggtaaatttctcctaaggctaaataacggcgagagaccgatagcgaacaagtaccgt-gagggaaagatgaaaagaactttgaaaagagagttaaacagtac-gtgaaattgttgaaagggaaacgattgaagccagtcgtaccggtgggtaatcagcct-ttcg--gcgtgattatgt-ggagcgtgaggag--ttaaacg---ccctcatggcctga-atattcgtgttctttgggtgtacttacccgca-tggtaggttaacatcaa-tttcgaacgtcataaaatggtt-ggaggaatgtagcttcgatctcgtattgaagtgttatagactccggcag-atgtgatgatc--gggattgaggattgcaacggatacccttcggggctacccgtctgatctctga-aagttgctctggtgccgaaagctcgcttacggtcatcaaag-ttgacgttcaacaggttagaacg-ggataaa-ttcgttaaggatgttgacgtaatggctttaaacgacccgtcttgaaacacggacca--------------------------101001110--0-0000000000000001-0------001-0-0------010000--1---001--1000001--00---00000100000--0000010100100111---0000-0-10---00-001-1--010100--00-10000-00001--1-1000101--00-0-----000000001110--000001000--0000100000-1---10000000001--000101--00100-0001-0-00-110-01-1-0---1000111110100110-100011111111001111-110111-0001010-0001--010001011000000110000100111
>Rhizoglomus_clarum_FM865544
-------------------------------------------------------gtccctgccctttgtaca-caccgcccgtcgctactaccgattgaatggcttagtgaggccttcggattgaggtttggagactggcaa-cagactccggattttaag-aagttggtcaaacttggtcatttagaggaagtaaaagtcgtaacaaggtttccgtaggtgaacctgcggaaggatcattaccaa-ttttag----cgaacctgatctttt--------------------------------------ttgatcatggtctcgc----------------------------------------------------------ga-aaa--------tcgtatttaaaacccccactc---tt--ataag-------aatcattttttttttgtgt-----ataaaaaaataaaaaagatcactttcaacaacggatctcttggctctcgcatcgatgaagaacgtagcgaagtgcgataagtaatgtgaattgcagaa-ttccgtgaatcatcgaatctttgaacgcaaattgcactctctggcattcc-ggagagtatgcctgtttgagggtcagtat-aatcaaaa-tcgg-ag----cgatgc------ctt------tt------gggtgacg-caccggagtttgggtcatct----taac---tctttttt----tt----aagagacct-aaaattaacat-t----------------------cttttttgctcacttt-tgagac---gtacataa---ttttttt---tattcgtcta-ccctggt-----------ggc-aaaaa-------ttttattagatc------gtgaatc---ac------gtag---ag-tgg--actcgcg-tctataa-----ttatc---atgatttgacctcaaatcaggtaagaatacccgctgaacttaagcatatcaataagc-ggaggaaaagaaaataacaatgatt-cccctagtaactgcgagtgaa-gagggacaagctcaaattttaaat-ccg-tcggg-ttacacctgaccg-agttgtaatttgaagaggcgttttc--cgcgt-ttttgatcagtccaagtcc-ttt-gggatagggcatcat-gg-agggtgagaat-ccc--gttc--ggctgatcaga-t-tcgctttacgatac-gtcatctaagagtcaagttgttt-gggaatgcagcttaaaat--ggg-aggtaaatttctcctaaggctaaataacggcgagagaccgatagcgaacaagtaccgt-gagggaaagatgaaaagaactttgaaaagagagttaaacagtac-gtgaaattgttgaaagggaaacgattgaagccagtcgtaccggtgggtaatcagcct-ttcg--gcgtgattatgt-ggagcgtgaggag--tcaaacg---ccctcatggcctgc-atattcgtgttctttgggtgtacttacccgca-tggtaggttaacatcaa-tttcgaacgtcataaaatggtt-ggaggaatgtagcttcgatctcgtattgaagtgttatagactccggcag-atgtgatgatc--gggattgaggattgcaacggatacccttcggggctacccgtctgatctctga-aagttgctctggtgccgaaagctcgcttacggtcatcaaag-ttgacgttcaacaggttagaacg-ggataaa-ttcgttaaggatgttgacgtaatggctttaaacgacccgtcttgaaacacggacca--------------------------101001110--0-0000000000000001-0------001-0-0------010000--1---001--1000001--00---00000100000--0000010100100111---0000-0-10---00-001-1--010100--00-10000-00001--1-1000101--00-0-----000000001110--000001000--0000100000-1---10000000001--000101--00100-0001-0-00-110-01-1-0---1000111110100110-100011111111001111-110111-0001010-0001--010001011000000110000100111
>Oehlia_diaphana_MG836667
-gctcttgaacgaggaatccctagtaagcacaagtcattagcttgtgctgattacgtccctgccctttgtaca-caccgcccgtcgctactaccgattgaatggcttagtgaggccttcggattgaggttcggaagctggcaa-cagcatctgttctttgaa-aagttggtcaaacttggtcatttagaggaagtaaaagtcgtaacaaggtttccgtaggtgaacctgcggaaggatcattaatga-ttttagc---ctaaccatggctatt--------------------------------------ttagccatggttatgc----------------------------------------------------------ga-aat-------tttgtatttaaaa-ccccactct--tt--ataat-------ataaatttattatatttat----------gataaaattaagatcactttcaacaacggatctcttggctctcgcatcgatgaagaacgtagcgaagtgcgataagtaatgtgaattgcagaa-ttccgtgaatcatcgaatctttgaacgcaaattgcactct------tttc-ggagagtatgcctgtttgagggtcatttt-aataacaa-tcga-ag----tgttgc----t-ttt------tg------gagtggta-cttcggagttgggttatctt----aatc-----tttagg----tt----aagtgacct-aaaattaatat-a----------------------ttttt-------gtat-tcagac---gtacttaga-attatttt---tattg---cgtctttgaa-----------tgc---aaa-------tattattaggt--------atgactc--at------------tcg-agg--tttcgta-tctataa----tttttc---aataattgacctcaaatcaggtaagaatacccgctgaacttaagcatatcaataagc-ggaggaaaagaaaataacaatgatt-cctctagtaactgcgagtgaa-gagggaaaagctcaaattttaaat-ctg-ttagg--tttacctaaccg-agttgtaatttgaagaagcgttttc--tgcga-atttggttagtccaaatcc-ttt-ggaataaggtatcat-gg-agggtgagaat-ccc--gttc--ggttaaccaaa---gcgctttacgatac-gctttcaaagagtcaagttgttt-gggattgcagcttaaaat--ggg-aggtaaatttctcctaaggctaaatattggcgagagaccgatagcgaacaagtaccgt-gagggaaagatgaaaagaactttgaaaagagagttaaacagtac-gtgaaattgttgaaagggaaacgattaaagtcagtcgtacctacgagtaatcaacctactcga-gtgcgattttgt-gggtatgttagagt-tta--aa---ccttcatg-cttac-aaattggtgctctttgggcgtactttctcgta-tggtaggttaacatcaa-tttcgatcgttataaaataact-ggaggaatgtggcttcgacctcg-gttgaagtgttatagcctttggtag-atgtaatgatt--gggattgaggattgcaacggataccctct-gggctattcgtctgatctctgg-aagttaccttggtgtcgaaagcgtgcttacgat-attaagg-ttgacggccaataggttagaacgtgattaaa-ttcgttaaggatgttgacgtaatggctttaaacgacccgtcttgaaacacggaccaaggagtctaacatatatgcgagtgt01010011001-0-0000000000000001-0------001-0-0------0100001-0---1001-1000001--00---00000-1--------00011100100111---000010-00--0001001-1--010100--0---1000-00001--1-1000101--00-0-----01-0-000110010000001000--01-0000000-1-----100000001--1----01-00-1---000-0000-110-0110-0---1000111110-10110-10001111111-1--111-1101001000100011001--110001011000001110001110101
>Oehlia_diaphana_MG836662
tgctcttgaacgaggaatccctagtaagcacaagtcattagcttgtgctgattacgtccctgccctttgtaca-caccgcccgtcgctactaccgattgaatggcttagtgaggccttcggattgaggttcggaagctggcaa-cagcatctgttctttgaa-aagttagtcaaacttggtcatttagaggaagtaaaagtcgtaacaaggtttccgtaggtgaacctgcggaaggatcattaatga-ttttag----ctaaccatggctatt--------------------------------------ttagccatggttatgc----------------------------------------------------------ga-aat-------tttgtatttaaaa-ccccactct--tt--ataat-------aaaaatttattatatttat----------gataaaaataagatcactttcaacaacggatctcttggctctcgcatcgatgaagaacgtagcgaagtgcgataagtaatgtgaattgcagaa-ttccgtgaatcatcgaatctttgaacgcaaattgcactct------cttc-ggagagtatgcctgtttgagggtcatttt-aataacaa-tcga-ag----tgttgc----t-ttt------tg------gagtggta-cttcggagttgggttatctt----aacc-----attaga----tt----aagtgacct-aaaattaatat-a----------------------ttttt-------gtat-tcagac---gtacttaga-attatttt---tattg---cgtcttcgaa-----------tgc---aaa-------tattattaggt--------atgactc--at------------tca-agg--tttcgta-tctataa-----ttttt---aataattgacctcaaatcaggtaagaatacccgctgaacttaagcatatcaataagc-ggaggaaaagaaaataacaatgatt-cctctagtaactgcgagtgaa-gagggaaaagctcaaattttaaat-ctg-ttagg--tttacctaaccg-agttgtaatttgaaggagcgttttc--tgcga-atttggttagtccaaatcc-ttt-ggaataaggtatcat-gg-agggtgagaat-ccc--gttc--ggttaaccaaa---gcgctttacgatac-gctttcaaagagtcaagttgttt-gggattgcagctwanaat--ggg-aggtaaatttctcctaaggctaaatattggcgagagaccgatagcgaacaagtaccgt-gagggaaagatgaaaagaactttgaaaagagagttaaacagtac-gtgaaattgttgaaagggaaacgattaaagtcagtcgtacctacgagtaatcaacctactcga-gtgcgattttgt-gggtatgttagagc-ttaataa---ccttcatg-cttac-aaattggtgctctttgggcgtactttctcgta-tggtaggttaacatcaa-tttcgatcgttataaaatgact-ggaggaatgtagcttcgatctcg-gttgaagtgttatagcctttggtag-atgtaatgatt--gggattgaggattgcaacggataccctct-gggctattcgtctgatctctgg-aagttaccttggtgtcgaaagcgtgcttacgat-attaagg-ttgacggccaataggttagaacgtgattaaa-ttcgttaaggatgttgacgtaatggctttaaacgacccgtcttgaaacacggaccaaggagtctaacatatatgcgagtgt0101001110--0-0000000000000001-0------001-0-0------0100001-0---1001-1000001--00---00000-1--------00011100100111---000010-00--0001001-1--010100--0---1000-00001--1-1000101--00-0-----01-0-000110010000001000--01-0000000-1-----100000001--1----01-00-1---000-0000-110-01-1-0---1000111110-10110-10001111111-1--111-1101001000100010001--110001011000001110001110101
>Oehlia_diaphana_MG836664
-gctcttgaacgaggaatccctagtaagcacaagtcattagcttgtgctgattacgtccctgccctttgtaca-caccgcccgtcgctactaccgattgaatggcttagtgaggccttcggattgaggttcggaagctggcaa-cagcatctgttccttgaa-aagttggtcaaacttggtcatttagaggaagtaaaagtcgtaacaaggtttccgtaggtgaacctgcggaaggatcattaatga-ttttag----ctaaccttggctatt--------------------------------------ttagccatggttatgc----------------------------------------------------------ga-aat-------tttgtatttaaaa-ccccactc---tt--ataat-------ataaatttattatatttat----------gataaaaataagatcactttcaacaacggatctcttggttctcgcatcgatgaagaacgtagcgaagtgcgataagtaatgtgaattgcagaa-ttccgtgaatcatcgaatctttgaacgcaaattgcactct------tttc-ggagagtatgcctgtttgagggtcatttt-aataacaa-tcga-ag----tgttgc----t-ttt------tg------gagtaata-cttcggagttgggttatctt----aacc----tttaagg----tt----aagtgactt-aaaattaatat-a----------------------ttttt-------gtat-ctagac---gtacttaga-attatttt---tattg---cgtctttaaa-----------tgc---aaa-------tattattaggt--------gtgacc---tt------ttat--cca-agg--tttcata-cctataat---tttctc---aataattgacctcaaatcaggtaagaatacccgctgaacttaagcatatcaataagc-ggaggaaaagaaaataacaatgatt-cctctagtaactgcgagtgaa-gagggaaaagctcaaattttaaat-ctg-ttagg--tttgcctaaccg-agttgtaatttgaagaagcgttttc--tgcta-atttggttagtccaaatcc-ttt-ggaataaggtatcat-gg-agggtgagaat-ccc--gttc--ggttaaccaaa---gcgctttacgatac-gctttcaaagagtcaagttgttt-gggattgcagcttaaaat--ggg-aggtaaatttctcctaaggctaaatattggcgagagaccgatagcgaacaagtaccgt-gagggaaagatgaaaagaactttgaaaagagagttaaacagtac-gtgaaattgttgaaagggaaacgattaaagtcagtcgtacctacgagtaatcaacctactcga-gtgcgattttgt-gggtatgttagagt-tta--aa---ccttcatg-cttac-aaattggtgctctttgggcgtactttctcgta-tggtaggttaacatcaa-tttcggtcgttataaaatgact-ggaggaatgtagcttcgacctcg-gttgaagtgttatagcctttggtag-atgtaatgatt--gggattgaggattgcaacggataccctct-gggctattcgtctgatctctgg-aagttaccttggtgtcgaaagcgtgcttacggc-attaagg-ttgacggccaataggttagaacgtgattaaa-ttcgttaaggatgttgacgtaatggctttaaacgacccgtcttgaaacacggaccaaggagtctaacatatatgcgagtgt0101001110--0-0000000000000001-0------001-0-0------0100001-0---101--1000001--00---00000-1--------00011100100111---000010-00--0001001-1--010100--01--0000-00001--1-1000101--00-0-----01-0-000110010000001000--01-0000000-1-----100000001--1----1--00100-000010000-110-0100001--1000111110-10110-10001111111-1--111-1101001000100011001--110001011000001110001110101
>Dominikia_achra_KJ564159
tgttcttcaacgaggaatccctagtaagcacaagtcatcagcttgtgctgattacgtccctgccctttgtaca-caccgcccgtcgctactaccgattgaatggcttagtgaggccctcgaatcgattttcggagactggcaa-cagtttccgtctgttgag-aagttggtcaaacttggtcatttagaggaagtaaaagtcgtaacaaggtttccgtaggtgaacctgcggaaggatcattactga-tttggc-----gaaccga---------------------------------------------------aaggttctgc----------------------------------------------------------ga-tca-------cttgtatttaaaa-cccacact---tt--ttaa-----at-gtata-ttttttattaaat----------gataaaataaagatcactttcaacaacggatctcttggctctcgcatcgatgaagaacgtagcgaagtgcgataagtaatgtgaattgcagta-ttccgtgaatcatcgaatctttgaacgcaaattgcactctctggtattcc-ggagagtatgcctgtttgagggtcaatta-aataaaaa-tcgg-gg---ttgttgctgt-c-ttt------tg------tggtgacg-cttcggaattgggtcgtctt----tacc----tctttgg----tt----aagtaacct-aaaattttata-tga--------------------------------tttt-tcgaac---gcatttaaa-ttatttta---cgtacgtttgtttgtaat-----------atc--ga-----------atattaggt--------gtggtc---at------ttt----ca-tga---ttcatg-tctataa-----ttttc---atatattgacctcaaatcaggtaagaatacccgccgaacttaagcatatcaataagc-ggaggaaaagaaaataacaatgatt-cccttagtaacggcgagtgaaggggggaaaagctcaaattttaaat-ctg-ctagg-ttatacctatcag-agttgtattttgaagaagtgttttc--cgtgt--ctcggttggtccaagtcc-ttt-gggataaggcatcatggg-agggttagaat-ccc--gtcc--gactgaccttt-tgacgctttacgatac-actttcaaagagtcgagttgttt-gggattgcagctccaaat-gggg-aggtaaatttctcctaaggctaaatattggcgagagaccgatagcgaacaagtaccgt-gagggaaagatgaaaagaactttgaaaagagagtaaaatagtac-gtgaaattgttgaaagggaaacgattgaagtcagtcgtaccgacgagaattcaactc-ttcaa-gtgtgaacttgt-gggcgtgcgtgagc-tttaaaa---cctcgctg-tttgcaacgtttgtgctttttgggtgtactttttcgta-tggtaggccaacgtcag-tttcgtttaccataaaatgacc-ggaggaatgtagctttgatctcgtattgaagtgttatagcccctggtag-atgtggtaaat--gaaactgaggattgcaacgaatacccttt-gggctatccgtctgacctctga-aagttgcttaggtgccgaaagcatgcttacggttatttaag-ttgacggtcaataggttagaacgtgattata-ttcgttaaggacgttggcgtaatggctttaaacgacccgtcttgaaacacggaccaaggagtctaacatatatgcgagtgt01010011-1--0--0100-------0------------01-0-0------0100001-0---101--1000100--000-110000-1--------000101001001101--000000000010001001-1--010100--01--0000-00001--1-1000100001-----------0-000110010000001000--0000000000-1----100001------1----1--00100-001--0-00-1-1-01-1-0---1000110110100110--1001101111100011011101101000100010001--100001011000000110001100101
>Dominikia_achra_KJ564157
tgttcttcaacgaggaatccctagtaagcacaagtcatcagcttgtgctgattacgtccctgccctttgtaca-caccgcccgtcgctactaccgattgaatggcttagtgaggccctcgaatcgattttcggagactggcaa-cagtttccgtctgttgag-aagttggtcaaacttggtcatttagaggaagtaaaagtcgtaacaaggtttccgtaggtgaacctgcggaaggatcattactga-tttggc-----gaaccga---------------------------------------------------aaggttctgc----------------------------------------------------------ga-tca-------cttgtatttaaaa-cccacac-----t--ttaa-----at-gtata-ttttttattaaat----------gataaaataaagatcactttcaacaacggatctcttggctctcgcatcgatgaagaacgtagcgaagtgcgataagtaatgtgaattgcagta-ttccgtgaatcatcgaatctttgaacgcaaattgcactctctggtattcc-ggagagtatgcctgtttgagggtcaatta-aataaaaa-tcga-gg---ttgttgctgc-t-ttt------tg------tggtgacg-cttcggaattgggtcgtctt----tac------cttcgg----tt----aagtgactt-aaaattttgca-tga--------------------------------tttt-tcgaac---gtatttaaa-tgatttta---tgtac----gtttgtaat-----------atc--ga-----------atattaggt--------gtggtc---at------ttt----cg-tga---ttcacg-tctataa-----ttttc---atatattgacctcaaatcaggtaagaatacccgctgaacttaagcatatcaataagc-ggaggaaaagaaaataacaatgatt-cccttagtaacggcgagtgaa-gggggaaaagctcaaattttaaat-ctg-ctagg-ttatacctgtcag-agttgtattttgaagaagtgttttc--tgtgt--ctcggttggtccaagtct-ttt-gggataaggcatcatgga-agggttagaat-ccc--gtcc--gactgaccttt-tgacgctttacgatac-actttcaaagagtcgagttgtttggggattgcagctccaaat-gggg-aggtaaatttctcctaaggctaaatattggcgagagaccgatagcgaacaagtaccgt-gagggaaagatgaaaagaactttgaaaagagagtaaaatagtac-gtgaaattgttgaaagggaaacgattaaagtcagtcgtaccgacgagaattcaactc-ttcaa-gtgtgaacttgt-gggcgtgcgtgagcttttaaaa---cctcgctg-tttgcaacgtttgtgctttttgggtgtactttttcgta-tggtaggccaacgtcag-tttcgtttaccataaaatgacc-ataggaatgtagctttgatctcgtattgaagtgttatagcccctggtag-atgtggtaaat--gaaactgaggattgcaacgaatacccttt-gggctatccgtctgacctctga-aagttgcttaggtgccgaaagcatgcttacggttatttaag-ttgacggtcaataggttagaacgtgattata-ttcgttaaggacgttggcgtaatggctttaaacgacccgtcttgaaacacggaccaaggagtctaacatatatgcgagtgt01010011-1--0--0100-------0------------01-0-0------0100001-0---11---1000100--000-110000-1--------000101001001101--000000000010001001-1--010100--1----000-00001--1-1000100001-----------0-000110010000001000--1---000000-1----100001------1----1--00100-001--0-00-1-1-01-1-0---1000111110100110--1001101111100010011101101000100000001--100001011000000110001100101
>Dominikia_achra_KJ564158
tgttcttcaacgaggaatccctagtaagcacaagtcatcagcttgtgctgattacgtccctgccctttgtaca-caccgcccgtcgctactaccgattgaatggcttagtgaggccctcgaatcgattttcggagactggcaa-cagtttccgtctgttgag-aagttggtcaaacttggtcatttagaggaagtaaaagtcgtaacaaggtttccgtaggtgaacctgcggaaggatcattactga-tttggc-----gaaccga---------------------------------------------------aaggttctgc----------------------------------------------------------ga-tca-------cttgtatttaaaa-cccacac-----t--ttaa-----at-gtata-ttttttattaaat----------gataaaataaagatcactttcaacaacggatctcttggctctcgcatcgatgaagaacgtagcgaagtgcgataagtaatgtgaattgcagta-ttccgtgaatcatcgaatctttgaacgcaaattgcactctctggtattcc-ggagagtatgcctgtttgagggtcaatta-aataaaaa-tcga-gg---ttgttgctgc-t-ttt------tg------tggtgacg-cttcggaattgggtcgtctt----tac------cttcgg----tt----aagtgactt-aaaattttgca-tga--------------------------------tttt-tcgaac---gtatttaaa-tgatttta---tgtac----gtttgtaat-----------atc--ga-----------atattaggt--------gtggtc---at------ttt----cg-tga---ttcacg-tctataa-----ttttc---atatattgacctcaaatcaggtaagaatacccgctgaacttaagcatatcaataagc-ggaggaaaagaaaataacaatgatt-cccttagtaacggcgagtgaa-gggggaaaagctcaaattttaaat-ctg-ctagg-ttatacctgtcag-agttgtattttgaagaagtgttttc--tgtgt--ctcggttggtccaagtct-ttt-gggataaggcatcatggg-agggttagaat-ccc--gtcc--gactgaccttt-tgacgctttacgatac-actttcaaagagtcgagttgttt-gggattgcagctccaaat-gggg-aggtaaatttctcctaaggctaaatattggcgagagaccgatagcgaacaagtaccgt-gagggaaagatgaaaagaactttgaaaagagagtaaaatagtac-gtgaaattgttgaaagggaaacgattaaagtcagtcgtaccgacgagaattcaactc-ttcaa-gtgtgaacttgt-gggcgtgcgtgagcttttaaaa---cctcgctg-tttgcaacgtttgtgctttttgggtgtactttttcgta-tggtaggccaacgtcag-tttcgtttaccataaaatgacc-ataggaatgtagctttgatctcgtattgaagtgttatagcccctggtag-atgtggtaaat--gaaactgaggattgcaacgaatacccttt-gggctatccgtctgacctctga-aagttgcttaggtgccgaaagcatgcttacggttatttaag-ttgacggtcaataggttagaacgtgattata-ttcgttaaggacgttggcgtaatggctttaaacgacccgtcttgaaacacggaccaaggagtctaacatatatgcgagtgt01010011-1--0--0100-------0------------01-0-0------0100001-0---11---1000100--000-110000-1--------000101001001101--000000000010001001-1--010100--1----000-00001--1-1000100001-----------0-000110010000001000--1---000000-1----100001------1----1--00100-001--0-00-1-1-01-1-0---1000111110100110--1001101111100011011101101000100000001--100001011000000110001100101
>Dominikia_duoreactiva_KR105638
tgctcttcaacgaggaatccctagtaagcacaagtcatcagcttgtgctgattacgtccctgccctttgtaca-caccgcccgtcgctactaccgattgaatggcttagtgaggccctcgaatcgactctcgaagactggcaaccagttttcgtctgttgag-aagttggtcaaacttggtcatttagaggaagtaaaagtcgtaacaaggtttccgtaggtgaacctgcggaaggatcattactga-tttggc-----gaaccgagcgtt------------------------------------------aagcgaggttctgc----------------------------------------------------------ga-tca------ctttgtatttaaaa-cccacact---tt--ttaa-----at-gtata-ttttttattaaat-------gaataaaaattaaagatcactttcaacaacggatctcttggctctcgcatcgatgaagaacgtagcgaagtgcgataagtaatgtgaattgcagta-ttccgtgaatcatcgaatctttgaacgcaaattgcactctctggtattcc-ggagagtatgcctgtttgagggtcagtta-aataaaaa-tcgg-ggt--ttgttgccgc-c-ttt------cg------tggtgacg-cttcggaattgggtcgtctt----tgc------cttcgg----ttaaaaaagtgacct-aaaatttcgta-tga--------------------------------tttt-tcgaac---gtatttaaa-ttatttta---cgtac----gtttgtgat-----------atc--ga---------atatattaggt--------gtggtc---at------ttt----cg-tga---ttcccg-cctataa---ttttttc---atctattgacctcaaatcaggtaagagtacccgctgaacttaagcatatcaataagc-ggaggaaaagaaaataacaatgatt-cccttagtaacggcgagtgaa-gggggaaaagctcaaattttaaat-ctg-ccagg-ttatacctatcag-agttgtattttgaagaagtgttttc--cgtgt--ctcggtttgtccaagtcc-ttt-gggataaggcgtcat-gg-agggttagaat-ccc--gtcc--gactgaccttt-tgacactttacgatac-actttcaaagagtcgagttgttt-gggattgcagctccaaat--ggg-aggtaaatttctcctaaggctaaatattggcgagagaccgatagcgaacaagtaccgt-gagggaaagatgaaaagaactttgaaaagagagtaaaatagtac-gtgaaattgttgaaagggaaacgattgaagtcagtcgtaccgatgagaattcaactc-ttcga-gtgctcacttgt-gggcgtgcgtgagc-cttaaaa---cctcgctg-tttgcaatgtttgtgctttttgggtgtaatttttcgta-tggtaggccaacgtcag-tttcgtttaccataaaatgatc-ggaggaaagtagcttcgatcttgtattgaagtgttatagccccttgtag-atgtggtaaac--gaaactgaggattgcaacgaatacccttt-gggctatccgtttggcctttga-aagttgcttaggtgccgaaagcatgcttacggttatttaag-ttcccggtcaataggttagaacgtgattacc-ttcgttaaggacgttggggtaatggctttaaacgacccgtcttgaaacccggaccaaggagtttaacatatatgcgagtgt01000011-1--0--00000000-10000---------001-0-0------010000010---101--1000100--000-110000-0010----00001010010011001-000000000010001001-1--010100--1----000-00001--001000100001-----------0-000110010000001000--1---000000-1----1000001-----1----1--00100-001--0-00-1-1-0100100--1000111110100110--10011111111000111-1101101000100010001--100001011000000110001100101
>Dominikia_duoreactiva_KR105640
tgctcttcaacgaggaatccctagtaagcacaagtcatcagcttgtgctgattacgtccctgccctttgtaca-caccgcccgtcgctactaccgattgaatggcttagtgaggccctcgaatcgactctcgaagactggcaaccagttttcgtctgttgag-aagttggtcaaacttggtcatttagaggaagtaaaagtcgtaacaaggtttccgtaggtgaacctgcggaaggatcattactga-tttggc-----gaaccgagcgtt------------------------------------------aagcgaggttctgc----------------------------------------------------------ga-tca------ctttgtatttaaaa-cccacact---tt--ttaa-----at-gtata-ttttttattaaat-------gaataaaaattaaagatcactttcaacaacggatctcttggctctcgcatcgatgaagaacgtagcgaagtgcgataagtaatgtgaattgcagta-ttccgtgaatcatcgaatctttgaacgcaaattgcactctctggtattcc-ggagagtatgcctgtttgagggtcagtta-aataaaaa-tcgg-ggt--ttgttgccgc-c-ttt------cg------tggtgacg-cttcggaattgggtcgtctt----tgc------cttcgg----ttaaaaaagtgacct-aaaatttcgta-tga--------------------------------tttt-tcgaac---gtatttaaa-ttatttta---cgtac----gtttgtgat-----------atc--ga---------atatattaggt--------gtggtc---at------ttt----cg-tga---ttcccg-cctataa---ttttttc---atctattgacctcaaatcaggtaagagtacccgctgaacttaagcatatcaataagc-ggaggaaaagaaaataacaatgatt-cccttagtaacggcgagtgaa-gggggaaaagctcaaattttaaat-ctg-ccagg-ttatacctatcag-agttgtattttgaagaagtgttttc--cgtgt--ctcggtttgtccaagtcc-ttt-gggataaggcgtcat-gg-agggttagaat-ccc--gtcc--gactgaccttt-tgacactttacgatac-actttcaaagagtcgagttgttt-gggattgcagctccaaat--ggg-aggtaaatttctcctaaggctaaatattggcgagagaccgatagcgaacaagtaccgt-gagggaaagatgaaaagaactttgaaaagagagtaaaatagtac-gtgaaattgttgaaagggaaacgattgaagtcagtcgtaccgatgagaattcaactc-ttcga-gtgctcacttgt-gggcgtgcgtgagc-cttaaaa---cctcgctg-tttgcaatgtttgtgctttttgggtgtaattttttgta-tggtaggccaacgtcag-tttcgtttaccataaaatgatc-ggaggaaagtagcttcgatcttgtattgaagtgttatagccccttgtag-atgtggtaaac--gaaactgaggattgcaacgaatacccttt-gggctatccgtttggcctttga-aagttgcttaggtgccgaaagcatgcttacggttatttaag-ttcccggtcaataggttagaacgtgattacc-ttcgttaaggacgttggggtaatggctttaaacgacccgtcttgaaacccggaccaaggagtttaacatatatgcgagtgt01000011-1--0--00000000-10000---------001-0-0------010000010---101--1000100--000-110000-0010----00001010010011001-000000000010001001-1--010100--1----000-00001--001000100001-----------0-000110010000001000--1---000000-1----1000001-----1----1--00100-001--0-00-1-1-0100100--1000111110100110--10011111111000111-1101101000100010001--100001011000000110001100101
>Dominikia_duoreactiva_KR105639
tgctcttcaacgaggaatccctagtaagcacaagtcatcagcttgtgctgattacgtccctgccctttgtaca-caccgcccgtcgctactaccgattgaatggcttagtgaggccctcgaatcgactctcgaagactggcaa-cagttttcgtctgttgag-aagttggtcaaacttggtcatttagaggaagtaaaagtcgtaacaaggtttccgtaggtgaacctgcggaaggatcattactga-tttggc-----gaaccga---------------------------------------------------aaggttctgc----------------------------------------------------------ga-tca-------tttatatttaaaa-cccacact---tt--ttga-----at-ttata-ttttttattttat----------gataaattaaagatcactttcaacaacggatctcttggctctcgcatcgatgaagaacgtagcgaagtgcgatatgtaatgtgaattgcagta-ttccgtgaatcatcgaatctttgaacgcaaattgcactctctggtattcc-ggagagtatgcctgtttgagggtcagtta-aataaaaa-tcgg-ggt--ttgttgccgc-c-ttt------cg------tggtgacg-cttcggaattgggtcgtctt----tgc------cttcgg----ttaaaaaagtgacct-aaaatttcgta-tga--------------------------------tttt-tcgaac---gtatttaaa-ttatttta---cgtac----gtttgtgat-----------atc--ga---------atatattaggt--------gtggtc---at------ttt----cg-tga---ttcccg-cctataa---ttttttc---atctattgacctcaaatcaggtaagagtacccgctgaacttaagcatatcaataagc-ggaggaaaagaaaataacaatgatt-cccttagtaacggcgagtgaa-gggggaaaagctcaaattttaaat-ctg-ccagg-ttatacctatcag-agttgtattttgaagaagtgttttc--cgtgt--ctcggtttgtccaagtcc-ttt-gggataaggcgtcat-gg-agggttagaat-ccc--gtcc--gactgaccttt-tgacactttacgatac-actttcaaagagtcgagttgttt-gggattgcagctccaaat--ggg-aggtaaatttctcctaaggctaaatattggcgagagaccgatagcgaacaagtaccgt-gagggaaagatgaaaagaactttgaaaagagagtaaaatagtac-gtgaaattgttgaaagggaaacgattgaagtcagtcgtaccgatgagaattcaactc-ttcga-gtgctcacttgt-gggcgtgcgtgagc-cttaaaa---cctcgctg-tttgcaatgtttgtgctttttgggtgtaatttttcgta-tggtaggccaacgtcag-tttcgtttaccataaaatgatc-ggaggaatgtagcttcgatcttgtattgaagtgttatagccccttgtag-atgtggtaaac--gaaactgaggattgcaacgaatacccttt-gggctatccgtttggcctttga-aagttgcttaggtgccgaaagcatgcttacggttatttaag-ttcccggtcaataggttagaacgtgattacc-ttcgttaaggacgttggggtaatggctttaaacgacccgtcttgaaacccggaccaaggagtttaacatatatgcgagtgt01010011-1--0--0100-------0------------01-0-0------0100001-0---101--1000100--000-110000-1--------0001010010011001-000000000010001001-1--010100--1----000-00001--001000100001-----------0-000110010000001000--1---000000-1----1000001-----1----1--00100-001--0-00-1-1-0100100--1000111110100110--10011111111000111-1101101000100010001--100001011000000110001100101
>Dominikia_lithuanica_KX758115
tgctcttgaacgaggaatccctagtaagcacaagtcatcagcttgtgctgattacgtccctgccctttgtaca-caccgcccgtcgctactaccgattgaatggcttagtgaggccctcgaatcgactctcggagactggcaa-cagttttcgtctgttgag-aagttggtcaaacttggtcatttagaggaagtaaaagtcgtaacaaggtttccgtaggtgaacctgcggaaggatcattactga-tttggc-----gaaccga---------------------------------------------------aaggtttcgc----------------------------------------------------------ga-tca-------cttgtatttaaaa-cccacact---tt--ttaa-----at-gtatatttttttattaaat---------gataaaattgaagatcactttcaacaacggatctcttggctctcgcatcgatgaagaacgtagcgaagtgcgataagtaatgtgaattgcagta-ttccgtgaatcatcgaatctttgaacgcaaattgcactctttggtattcc-ggagagtatgcctgtttgagggtc-gtta-aataaaaa-tcgg-gg---ttgttgctgc-c-ttt------cg------tggtgacg-cttcggaattgggtcgtctt----tac------cttcgg----tt---aaagtgacct-aaaactttgta-tga--------------------------------tttt-tcgaac---gtatttaaa-ttatttta---cgtac----gtttgtaat-----------gtc--ga-----------atattaggt--------gtggtc---at------ttt----ca-tga---ttcgca-tctataa-----ttttc---atatattgacctcaaatcaggtaagaatacccgctgaacttaagcatatcaataagc-ggaggaaaagaaaataacaatgatt-cccttagtaactgcgagtgaa-gggggaaaagctcaaattttaaat-ctg-ctagg-ttatacctatcag-agttgtattttgaagaagtgttttc--cgtgt--ctcggttggttcaagtcc-ttt-gggataaggcatcat-gg-agggttagaat-ccc--gtcc--gactgaccttt-tgacgctttacgatac-actttcaaagagtcgagttgttt-gggattgcagctccaaat--gggaaggtaaatttctcctaaggctaaatattggcaagagaccgatagcgaacaagtaccgt-gagggaaagatgaaaagaactttgaaaagagagtaaaatagtac-gtgaaattgttgaaagggaaacgattgragtcagtcgtactaacgagaattcaactc-ttcaa-gtgcaaacttgt-gggcgtgcgtgagc-tttaaaa---cctcgctg-tttgcaacgttcgtgctttttgggtgtactttttcgta-tggtaggccaacgtcag-tttcgtttaccataaaatgacc-ggaggaatgtagcttcgatctcgtattgaagtgttatagcccctggtag-atgtggtaaat--gaaactgaggattgcaacgaatacccttt-gggctatccgtctgacctctga-aagttacttaggtgccgaaagcatgcttacggtcatttaag-ttgacggtcaataggttagaacgtgattaca-ttcgttaaggacgttggcgtaatggctttaaacgacccgtcttgaaacacggaccaaggagtctaacatatatgcgagtgt01010011-1--0--0100-------0------------01-0-0------0100001-0---101--1000100--000-100000-01------0000101101001101--000000000010001001-1--010100--1----000-00001--011000100001-----------0-000110010000001000--1---000000-1----100001------1----1--00100-001--0-00-1-1-01-1-0---1000111110100110--10011111111000111-0101101000100010001--100001011000000110001100101
>Dominikia_lithuanica_KX758119
cgctcttcaacgaggaatccctagtaagcacaagtcatcagcttgtgctgattacgtccctgccctttgtaca-caccgcccgtcgctactaccgattgaatggcttagtgaggccctcgaatcgactctcggagactggcaa-cagttttcgtctgttgag-aagttggtcaaacttggtcatttagaggaagtaaaagtcgtaacaaggtttccgtaggtgaacctgcggaaggatcattactga-tttggc-----gaaccga---------------------------------------------------aaggtttcgc----------------------------------------------------------ga-tca-------cttgtatttaaaa-cccacact---tt--ttaa-----at-gtatatttttttattaaat---------gataaaattgaagatcactttcaacaacggatctcttggctctcgcatcgatgaagaacgtagcgaagtgcgataagtaatgtgaattgcagta-ttccgtgaatcatcgaatctttgaacgcaaattgcactctctggtattcc-ggagagtatgcctgtttgagggtcagtta-aataaaaa-tcgg-gg---ttgttgctgc-c-ttt------cg------tggtgacg-cttcggaattgggtcgtctt----tac------cttcgg----tt---aaagtgacct-aaaattttgta-tga--------------------------------tttt-tcgaac---gtatttaaa-ttatttta---cgtac----gtttgtaat-----------gtc--ga-----------atattaggt--------gtggtc---at------ttt----ca-tga---ttcgcg-tctataa-----ttttc---atatattgacctcaaatcaggtaagaatacccgccgaacttaagcatatcaataagc-ggaggaaaagaaaataacaatgatt-cccttagtaacggcgagtgaa-gggggaaaagctcaaattttaaat-ctg-ctagg-ttgtacctgtcag-agttgtattttgaagaagtgttttc--cgtgt--cttggttggtccaagtcc-ttt-gggataaggtatcat-ggaagggttagaat-ccc--gtcc--gactgaccttt-tgacgctttacgatac-actttcaaagagtcgagttgttt-gggattgcagctccaaat--ggg-aggtaaatttctcctaaggctaaatattggcgagagaccgatagcgaacaagtaccgt-gagggaaagatgaaaagaactttgaaaagagagtaaaatagtac-gtgaaattgttgaaagggaaacgattgaagtcagtcgtactaacgagaattcaactc-tttaa-gtgcaaacttgt-gggcgtgcgtgagc-tttaaaa---cctcgctg-tttgcaacgttcgtgctttttgggtgtactttttcgta-tggtaggccaacgtcag-tttcgtttaccataaaatgacc-ggagtaatgtagcttcgatctcgtattgaagtgttatagcccctggtag-atgtggtaaat--gaaactgaggattgcaacgaatacccttt-gggctatccgtctgacctctga-aagttacttaggtgccgaaagcatgcttacggtcatttaag-ttgacggtcaataggttagaacgtgattaca-ttcgttaaggacgttggcgtaatggctttaaacgacccgtcttgaaacacggaccaaggagtctagcatatatgcgagtgt01010011-1--0--0100-------0------------01-0-0------0100001-0---101--1000100--000-100000-01------0000101001001101--000000000010001001-1--010100--1----000-00001--011000100001-----------0-000110010000001000--1---000000-1----100001------1----1--00100-001--0-00-1-1-01-1-0---1000111110100110--10011101111000111-1101101000100010001--100001011000000110001100101
>Dominikia_lithuanica_KX758117
tgctcttgaacgaggaatccctagtaagcacaagtcatcagcttgtgctgattacgtccctgccctttgtaca-caccgcccgtcgctactaccgattgaatggcttagtgaggccctcgaatcgactctcggagactggcaa-cagttttcgtctgttgag-aagttggtcaaacttggtcatttagaggaagtaaaagtcgtaacaaggtttccgtaggtgaacctgcggaaggatcattactga-tttggc-----gaaccga---------------------------------------------------aaggtttcgc----------------------------------------------------------ga-tca-------cttgtatttaaaa-cccacact---tt--ttaa-----at-gtatatttttttattaaat---------gataaaattgaagatcactttcaacaacggatctcttggctctcgcatcgatgaagaacgtagcgaagtgcgataagtaatgtgaattgcagta-ttccgtgaatcatcgaatctttgaacgcaaattgcactctttggtattcc-ggagagtatgcctgtttgagggtc-gtta-aataaaaa-tcgg-gg---ttgttgctgc-c-ttt------cg------tggtgacg-cttcggaattgggtcgtctt----tac------cttcgg----tt---aaagtgacct-aaaactttgta-tga--------------------------------tttt-tcgaac---gtatttaaa-ttatttta---cgtac----gtttgtaat-----------gtc--ga-----------atattaggt--------gtggtc---at------ttt----ca-tga---ttcgca-tctataa-----ttttc---atatattgacctcaaatcaggtaagaatacccgctgaacttaagcatatcaataagcgggaggaaaagaaaataacaatgatt-cccttagtaactgcgagtgaa-gggggaaaagctcaaattttaaat-ctg-ctagg-ttatacctatcag-agttgtattttgaagaagtgttttc--cgtgt--ctcggttggttcaagtcc-ttt-gggataaggcatcat-gg-agggttagaat-ccc--gtcc--gactgaccttt-tgacgctttacgatac-actttcaaagagtcgagttgttt-gggattgcagctccaaat--ggg-aggtaaatttctcctaaggctaaatattggcgagagaccgatagcgaacaagtaccgt-gagggaaagatgaaaagaactttgaaaagagagtaaaatagtac-gtgaaattgttgaaagggaaacgattgaagtcagtcgtactaacgagaattcaactc-ttcaa-gtgcaaacttgt-gggcgtgcgtgagc-tttaaaa---cctcgctg-tttgcaacgttcgtgctttttgggtgtactttttcgta-tggtaggccaacgtcag-tttcgtttaccataaaatgacc-ggaggaatgtagcttcgatctcgtattgaagtgttatagcccctggtag-atgtggtaaat--gaaactgaggattgcaacgaatacccttt-gggctatccgtctgacctctga-aagttacttaggtgccgaaagcatgcttacggtcatttaag-ttgacggtcaataggttagaacgtgattaca-ttcgttaaggacgttggcgtaatggctttaaacgacccgtcttgaaacacggaccaaggagtctaacatatatgcgagtgt01010011-1--0--0100-------0------------01-0-0------0100001-0---101--1000100--000-100000-01------0000101101001101--000000000010001001-1--010100--1----000-00001--011000100001-----------0-000110010000001000--1---000000-1----100001------1----1--00100-001--0-00-1-1-01-1-0---1000011110100110--10011111111000111-1101101000100010001--100001011000000110001100101
>Dominikia_aurea_KM056657
tgctctttaacgaggaatccctagtaagcacaagtcatcagcttgtgctgattacgtccctgccctttgtaca-caccgcccgtcgctactaccgattgaatggcttagtgaggccctcggatcgatgctcggagactggcaa-cagtttccgttcgttgag-aagttggtcaaacttggtcatttagaggaagtaaaagtcgtaacaaggtttccgtaggtgaacctgcggaaggatcattattga-tttagc-----ggaccgagcgtt-------------------------------------------agcgaggttctgc----------------------------------------------------------ga-tcg-------tttatatttaaaa-cccactct---tg--aac------gt-ataaa-atttatatattaa--------tgataaaaataaagatcactttcaacaacggatctcttggctctcgcatcgatgaagaacgtagcgaagtgcgataagtaatgtgaattgcagaa-ttccgtgaatcatcgaatctttgaacgcaaattgcactttctggtattcc-ggaaagtatgcctgtttgagggtcagtta-aataaaaa-tcgg-tg---ttgttgctgc-c-ttt------cg------cggtgacg-cgtcggaattgggtcgtctt-----------accttcgg----tt----aagtgactt-aaaatttttt--atg--------------------------------atta-ttgaac---gtatttaaa-ttttttt-----gtac----gtttgagat-----------atc--gaat-------gtttattaggt--------tcggtc---at------cct----ca-tga---ttcgcg-cctataa----tttttc---attaaatgacctcaaatcaggtaagaatacccgctgaacttaagcatatcaataagc-ggaggaaaagaaaataacaatgatt-cccctagtaacggcgagtgaa-gagggaaaagctcaaattttaaat-ctg-ctagg-ttttacttatcag-aattgtaatttgaagaagcgttttc--cgcgt--ctcggttggcccaaatcc-ttt-gggataaggtatcatggg-agggtgagaat-ccc--gttc--ggttgacctta-tgacgctctacgatac-gctctctaagagtcgagttgttt-gggattgcagctcaaaat-gggg-aggtaaatttctcctaaggctaaatatcggcgagagaccgatagcgaacaagtaccgt-gagggaaagatgaaaagaactttgaaaagagagtaaaatagtac-gtgaaattgttgaaagggaaacgattgaagtcagtcgtaccgacgagaaatcagctt-atcgc-gtgtgaacttgt-gggcgtgcgtgagt-ttcgg-----cctcgctg-tttgc-atgtttgtgcgttttgggtgtactttttcgta-tggttggccaacgtcag-tttcgattactataaaatgacc-ggcggaatgtagcttcgatttcg-gttgaagtgttatagcctctggtag-atgtggtgatt--gggactgaggattgcaacgaat-tccttt-ggactatccgtctgatctctga-aagttgctcaggtgccgaaagcttgcttacggtcatctaag-ttgacggtcaataggttagaacgtgattaca-ttcgttaaggacgttggcgtaatggctttaaacgacccgtcttgaaacacggaccaaggagtctaacatatatgcgagtgt01010011-1--0--00000000--1000---------001-0-0------0100001-0---101--1001-00--000-110000-00-1----0000101001001101--000000000010001001-1--010-1---00--0000-00001--1-1010-00001-----------0-0001100100001---00--1---000000-1----1000000001--1----1--00100-001--0-00-1-1-0110-0---1000111110100110--10011011111000110111011010001000101----110001011000001110101100101
>Dominikia_aurea_KM056659
-gctcttgaacgaggaatccctagtaagcacaagtcatcagcttgtgctgattacgtccctgccctttgtaca-caccgcccgtcgctactaccgattgaatggcttagtgaggccctcggatcgatgctcggagactggcaa-cagtttccgttcgttgag-aagttggtcaaacttggtcatttagaggaagtaaaagtcgtaacaaggtttccgtaggtgaacctgcggaaggatcattattga-tttagc-----aaaccgagcgtt-------------------------------------------agcgaggttttgc----------------------------------------------------------ga-tca------ctttatatttaaaa-cccacact---tg--aat------gt-ataaa-atttatgtattaa---------tgataaaataaagatcactttcaacaacggatctcttggctctcgcatcgatgaagaacgtagcgaagtgcgatatgtaatgtgaattgcagaa-ttccgtgaatcatcgaatctttgaacgcaaattgcactttctggtattcc-ggaaagtatgcctgtttgagggtcagtta-aataaaaa-tcgg-tg---ttgttgctgc-t-ttt------cg------tggtgacg-cgtcggaattgagtcgtctt-----------accttcgg----tt----aagtgactt-aaaatttttct-atg--------------------------------attt-ttgaac---gtatttaaa-ttttttt-----gtac----gtttgagat-----------atc--gaat-------gtttattaggt--------tcggtc---at------cct----ca-tga---ttcgcg-cctataa----tttttc---attaaatgacctcaaatcaggtaagaatacccgctgaacttaagcatatcaataagc-ggaggaaaagaaaataacaatgatt-cccttagtaacggcgagtgaa-gagggaaaagctcaaattttaaat-ctg-cttgg-ttttacctgtcag-aattgtaatttgaagaagcgttttc--cgcgt--ctcggttggcccaaatcctttt-gggataaggtatcatggg-agggtgagaat-ccccgttcg--ggttgaccttattgacgctctacgatacggctctctaagagtcgagttgttt-gggattgcagctcaaaat--ggg-aggtaaatttctcctaaggctaaatatcggcgagagaccgatagcgaacaagtaccgt-gagggaaagatgaaaagaactttgaaaagagagtaaaatagtac-gtgaaattgttgaaagggaaacgattgaagtcagtcgtaccgacgagaaatcagctt-atcgt-gtgtgaacttgt-gggcgtgcgtgagt-ttcgg-----cctcgctg-tttgc-atgtttgtgcgctttgggtgtactttttcgta-tggttggccaacgtcag-tttcgattactataaaatgacc-ggcggaatgtagcttcgatttcg-gttgaagtgttatagcctctggtag-atgtggtgatt--gggactgaggattgcaacgaatatccttt-gggctatccgtctgacctctga-aagttgctcaggtgccgaaagcttgcttacggtcatctaag-ttgacggtcaataggttagaacgtgattaca-ttcgttaaggacgttggcgtaatggctttaaacgacccgtcttgaaacacggaccaaggagtctaacatgtatgcgagtgt01010011-1--0--00000000--1000---------001-0-0------010000010---101--1001-00--000-110000-01------0000101001001101--000000000010001001-1--010-1---00--0000-00001--1-1000100001-----------0-0001100100001---00--1---000000-1----1000000001--1----1--00100-001--0-00-1-1-0110-0---1000111110100110--10001011010000011-11011010001000101----110001011000001110001100101
>Dominikia_glomerocarpica_2
tgctcttaaacgaggaatccctagtaagcacaagtcatcagcttgtgctgattacgtccctgccctttgtaca-caccgcccgtcgctactaccgattgaatggcttagtgaggccctcggatcggcttttggagactggcaa-cagttttcgattgttgag-aagttggtcaaacttggtcatttagaggaagtaaaagtcgtaacaaggtttccgtaggtgaacctgcggaaggatcattatcga-tttggc-----gaaccgagcgtt-------------------------------------------agcgaggtctcgc----------------------------------------------------------ga-tca------ctttatatttaaaa-cccaactc---tt--taaa-----tt-ttata-atatattttttga-----a-tgataaaaaattaagatcactttcaacaacggatctcttggctctcgcatcgatgaagaacgtagcgaagtgcgataagtaatgtgaattgcagaa-ttccgtgaatcatcgaatctttgaacgcaaattgcactttctggtattcc-ggaaagtatgcctgtttgagggtcagtta-aataaaaa-tcgg-tgt--ttattactac-c-ttcg---ttgg------tggtttga-catcggaattgagtcgtctt----tgct---ctttgggt----tt----aagtgactt-aaaaatttcgt-acg--------------------------------attt-tcgaac---gtatttaaa-ctattat-----gtac----gttcttaac-----------atc--at---------atctattaggt--------gtggtc---at------ttca------tga-tattcgcg-cctataat---ttattc---attttttgacctcaaatcaggtaagaatacccgctgaacttaagcatatcaataagc-ggaggaaaagaaaataacaatgatt-cccttagtaacggcgagtgaa-gggggaaaagctcaaattttaaat-ctg-ctagg-ttttacctatcag-agttgtattttgaagaagcgttttc--cgcgt--ctcggttgacccaaatcc-ttt-gggatgaggtatcatggg-agggtgagaat-ccc--gtcc--ggttgacctta-tgacgctttacgatacgtttttcaaagagtcgagttgttt-gggattgcagctcaaaat-gggg-aggtaaatttctcctaaggctaaatattggcgagagaccgatagcgaacaagtaccgt-gagggaaagatgaaaagaactttgaaaagagagtaaaatagtac-gtgaaattgttgaaagggaaacgattgaagtcagtcgtaccgacgagaaatcagctc-ttcga-gtgtgaacttgt-gggcgtgtgagagt-tttaaac---cctcgctg-tttgcgatgtttgtgctttttgggtgtactttttcgta-tggtaggccaacatcag-tttcgagcaccataaaatgacc-ggcggaatgtagcttcgatctcgtattgaagtgttatagcttctggtag-atgtggtgatt--gggactgaggattgcaacgaatacctttt-aggctatccgtctgatctctga-aagtcgcttaggtgccgaaagcgtgcttacggttatttaagtttgacggtcaaaaggttagaacgtgattaca-ttcgttaaggatgttggcgtaatggctttaaacgacccgtcttgaaacacggaccaaggagtctaacatatatgcgagtgt01010011-1--0--00000000--1000---------001-0-0------010000010---101--1000100--000-110000100000--100001010010011001-00000000001000100011--010100--00-10000-00001--1-1000100001-----------0-0001100100001---00--1---000000-1----1000001-----1----1--00100-000--1-----0010100001--1000111110100110--1001101111100001011101101000100010001--100001011000000110001100001
>Dominikia_glomerocarpica_6
cgctcttcaacgaggaatccctagtaagcacaagtcatcagcttgtgctgattacgtccctgccctttgtaca-caccgcccgtcgctactaccgattgaatggcttagtgaggccctcggatcggcttttggagactggaaa-cagttttcgattgttaag-aagttggtcaaacttggtcatttagaggaagtaaaagtcgtaacaaggtttccgtaggtgaacctgcggaaggatcattatcga-tttggc-----gaaccgagcgtt------------------------------------------agcttcggtctcgc----------------------------------------------------------ga-tca------ctttatatttaaaa-cccaactc---tt--taa------at-ttata-atatattttttga-----a-tgat-aaaaattaagatcactttcaacaacggatctcttggctctcgcatcgatgaagaacgtagcgaagtgcgataagtaatgtgaattgcagaa-ttccgtgaatcatcgaatctttgaacgcaaattgcactttctggtattcc-ggaaagtatgcctgtttgagggtcagtta-aataaaaa-tcgg-tgt--ttgttactac-c-tttg---ttgg------tggtttga-catcggaattgagtcgtctt----tgcc----ctttggt----tt----aagtgactt-aaaatttcgt--acg--------------------------------attt-ttgaac---gtatttaaa-ctattat-----gtac----gttcttaac-----------atc--at---------atctattaggt--------gtggtc---at------ttt----ca-tgattattcgcg-cctataat---ttattc---attttttgacctcaaatcaggtaagaatacccgctgaacttaagcatatcaataagc-ggaggaaaagaaaataacaatgatt-cccttagtaacggcgagtgaa-gggggaaaagctcaaattttaaat-ctg-ctagg-ttttacctatcag-agttgtattttgaagaagcgttttc--cgcgt--ctcagttgacccaaatcc-ttt-gggatgaggtatcat-gg-agggtgagaat-ccc--gtcc--ggttgacctta-tgacgctctacgatac-gttttcaaagagtcgagttgttt-gggattgcagctcaaaat--ggg-aggtaaatttctcctaaggctaaatattggcgagagaccgatagcgaacaagtaccgt-gagggaaagatgaaaagaactttgaaaagagagtaaaatagtac-gtgaaattgttgaaagggaaacgattgaagtcagtcataccgacgagaaatcagctttttcga-gtgtgaacttgt-gggcgtgtgagagc-tttaaac---cctcgctg-tttgcaacgtttgtgcttttttggtgtactttttcgta-tggtaggccaacatcag-tttcgagcaccataaaatgacc-ggcggaatgtagcttcgatctcgtattgaagtgttatagcttctggtag-atgtggtgatt--gggactgaggattgcaacgaatacctttt-aggctatccgtctgatctctga-aagtcgcttaggtgccgaaagcgtgcttacggttatttaagtttgacggtcaaaaggttagaacgtgattaca-ttcgttaaggatgttggcgtaatggctttaaacgacccgtcttgaaacacggaccaaggagtctaacatatatgcgagtgt01010011-1--0--00000000-10000---------001-0-0------010000010---101--1001-00--000-110000100000--101001010010011001-00000000001000100011--010100--01--0000-00001--1-1010-00001-----------0-0001100100001---00--1---000000-1----1000001-----1----1--00100-001--0-00-10000100001--1000111110100110--10011111111000111-1101001000100010001--100001011000000110001100001
>Dominikia_bonfanteae_3
cgctcttcaacgaggaatccctagtaagcacaagtcatcagcttgtgctgattacgtccctgccctttgtaca-caccgcccgtcgctactaccgattgaatggcttagtgaggcccccggatcgatgctcggagactggcaa-cagtttccgttcgttggg-aagttggtcaaacttggtcatttagaggaagtaaaagtcgtaacaaggtttccgtaggtgaacctgaggaaggatcattactga-tttggc-----ggaccaagcgtc-------------------------------------------agcgaggttccgc----------------------------------------------------------ga-tca-------cctgtatttaaaa-cccacact---tt--gaa------tt-atgta-tatttttgtatttg----taaatgataaaaaaaagatcactttcaacaacggatctcttggctctcgcatcgatgaagaacgtagcgaagtgcgataagtaatgtgaattgcagaa-ttccgtgaatcatcgaatctttgaacgcaaattgcactctccggtattcc-ggagagtatgcctgtttgagggtcagtta-aataaaaa-tcgg-tg---ttgttgctgc-c-ttg------cg------tggtgacg-catcggatttgggtcgtctt-----------accttcgg----tt----aagtgacct-aaaattttgca-tga--------------------------------tttt-tcgaac---gtatttaaa-ttattta----cgtac----gtttgtgat----------aatc--ga-----------acattaggt--------gtggtc---at------tct----ca-tga---ttcgcg-cctatga----tttttctcatcaaaatgacctcaaatcaggtaagagtacccgctgaacttaaacatatcaataagcgggaggaaaagaaaataacaatgatt-cccttagtaacggcgagtgaa-gggggataagctcaaattttaaat-ctgattagg-tcttacctatcag-agttgtattttgaagaagcgttttc--cgcgt--ctcggttggcccaagtcc-ttt-gggatgaggtatcat-gg-agggtgagaat-ccc--gttc--ggttgacctta-tgacgctttacgatac-gctctcaaagagtcgagttgttt-gggattgcagctcaaaat--ggg-aggtaaatttctcctaaggctaaatatcggcgagagaccgatagcgaacaagtaccgt-gagggaaagatgaaaagaactttgaaaagagagtaaaatagtac-gtgaaattgttgaaagggaaacgattgaagtcagtcgtaccgacgagaaatcagctt-ttcga-gtgcgatcttgt-gggcgtgcgtgagt-ctttaacgggcctcgctg-tttgcaatgtttgtgcttcttgggtgtactttttcgta-tggtaggccaacgtcag-tttcgattaccgtaaaatgatc-ggaggaatgtagcttcgatctcgtattgaagtgttatagcctctggtag-atgcggtgatc--gaaactgaggattgcaacgaatacccttt-gggctatccgtctgacctctga-aagttacttaggtgctgaaagcgtgcttacggt-atttaag-ttgacggtcaacaggttagaacgtgattaca-ttcgttaaggacgttggcgtaatggctttaaacgacccgtcttgaaacacggaccaaggagtctaacatatgtgcgagtgt01010011-1--0--00000000--1000---------001-0-0------0100001-0---101--1001-00--000-1100000000000100000101001001101--000000000010001001-1--010-1---00--0000-00001--1-1000100001-----------0-00011001000001-000--1---00000010----100001------1----1--00100-001--0-00-1-1-0110-0---0000011100100110--10011111111000111-110110100010001000000100001011000000110001110101
>Dominikia_bonfanteae_2
tgctcttaaacgaggaatccctagtaagcacaagtcatcagcttgtgctgattacgtccctgccctttgtaca-caccgcccgtcgctactaccgattgaatggcttagtgaggccctcggatcgatgctcggagactggcaa-cagtttccgttcgttgag-aagttggtcaaacttggtcatttagaggaagtaaaagtcgtaacaaggtttccataggtgaacctgcggaaggatcattactga-tttggc-----ggaccgagcgtc-------------------------------------------agcgaggttccgc----------------------------------------------------------ga-tca-------cctgtatttaaaa-ctcacact---tt--tgaat---tat-gtgta-tattcttgtattt--------ttgataaaaaaaagatcactttcaacaacggatctcttggctctcgcatcgatgcagaacgtagcgaagtgcgataagtaatgtgaattgcagaa-ttccgtgaatcatcgaatctttgaacgcaaattgcactctctggtattcc-ggagagtatgcctgtttgagggtcagtta-aataaaaa-tcgg-tg---ttgttgctgc-c-ttg------cg------tggtgacg-catcggatttgggttgttct----------taccttcgg----tt----aagtgacct-aaaattttgca-tga--------------------------------tttt-tcgaac---gtatctaaa-ttattta----cgtac----gtttgtgat-----------atc--ga-----------acattaggt--------gtgatc---at------tct----ca-tga---ttcgcg-cctatga----tttctc---atcaaatgacctcaaatcaggtaagagtacccgctgagcttaagcatatcaataagc-ggaggaaaagaaaataacaatgatt-cccttagtaacggcgagtgaa-gggggataagctcaaattttaaat-ctggctagg-ttttacctatcag-agttgtattttgaagaagcgttttc--cgcgt--ctcggttggcccaagtcc-ttt-gggataaggtatcat-gg-agggtgagaat-ccc--gttc--ggttgacctta-tgacgctttacgatac-gctttcaaagagtcgagttgttt-gggattgcaactcaaaat--ggg-aggtaaatttctcctaaggctaaatatcggcgagagaccgatagcgaacaagtaccgt-gagggaaaggtgaaaagaactttgaaaagagagtaaaatagtat-gtgaaattgttgaaagggaaacgattgaagtcagtcgtaccgacgagaaatcagctc-ttcga-gtgcgaacctgt-gggcgtgcgtgagt-ctttaacggtcctcgctg-tttgcaatgtttgtgcttcttgggtgtactttttcgta-tggtaggccaacgtcag-tttcgattaccataaaatgatc-ggaggaatgtagcttcgatctcgtattgaagtgttatagcctctggtgg-atgtggtgacc--gaaactgaggattgcaacgaatacccttt-gggctatccgtctgacctctga-aagttgcttagatgtcgaaagcttgcttacggtcatttaag-ttgacggtcaaaaggttagaacgtgattaca-ttcgttaaggacgttggcgtaatggctttaaacgacccgtcttgaaacacggaccaaggagtctaacatatgtgcgagtgt01010011-1--0--00000000--1000---------001-0-0------0100001-0---101--1000000010000110000-00-1----0000101001001101--000000000010001001-1--010-01--00-00000-00001--1-1000100001-----------0-00011001000001-000--1---000000-1----100001------1----1--00100-001--0-00-1-1-0110-0---1000111100100110--10011111111000111-110110100010001000000100001011000000110001100101
>Dominikia_disticha_KJ564147_
tgttcttcaacgaggaatccctagtaagcacaagtcaccagcttgtgctgattacgtccctgccctttgtaca-caccgcccgtcgctactaccgattgaatggcttagtgaggccttcggatcgatgctcagaaactggcaa-cagtttttgttcgttgag-aagttggtcaaacttggtcatttagaggaagtaaaagtcgtaacaaggtttccgtaggtgaacctgcggaaggatcattactga-tttggc-----aaaccgagcgtt-------------------------------------------agcgaggttttcg----------------------------------------------------------at-caa-------cttgtatttaaaa-cccactct---tt--ata------at-aattt-atacataattttt---------aataaaattaaagatcactttcaacaacggatctcttggctctcgcatcgatgaagaacgtagcgaagtgcgataagtaatgtgaattgcagaa-ttccgtgaatcatcgaatctttgaacgcatattgcactctctggtattcc-ggagagtatgcctgtttgagggtcagtta-aataaaaa-tcgg-ag---tttttgccac-ctttt------cg------tggtgacg-cttcggaattgggtcgtctt-----------accttcgg----at----aagtgactt-aaaatttttgt-atg--------------------------------atat-ccaaac---gtatttaaa-tttatttg----gcac----gtttgtgat-----------att--gaa--------tgttattaggt--------gtgatc---at------cct----ca-tga---ttcatg-tctataa-----ttttc---atctaatgacctcaaatcaggtaagagtacccgctgaacttaagcatatcaataagc-ggaggaaaagaaaataacaatgatt-cccttagtaacggcgagtgaa-gggggaaaagctcaaattttaaat-ctg-ctagg-ttttacctatcag-agttgtattttgaagaagcgttttc--cgcgt--ctcggttggcccaaatcc-ttt-gggataaggtatcat-ggaagggtgagaat-ccc--gttc--ggttgacctta-tgacgctttacgatac-gctctcaaagagtcgagttgttt-gggattgcagctcaaaat-gggg-aggtaaatttctcctaaggctaaatatcggcgagagaccgatagcgaacaagtaccgt-gagggaaagatgaaaagaactttgaaaagagagtaaaatagtac-gtgaaattgttgaaagggaaacgattgaagtcagtcgtaccgacggaaaatcagctc-ttcga-gtgcggacttgt-gggcgtacgcgagc-tttaaccgg-ccttgtcg-tttgctacgtttgtgctttttgggtgtactttttcgta-tggtaggccaacgtcag-tttcgattaccataaaatgatc-ggaggaatgtagcttcgatcttgtattgaagtgttatagcctttggtag-atgtggtgact--gagactgaggattgcaacgaatacccttt-gggctatccgtctgacctctga-aagttgcttaggtgccgaaagcttgcttacggtcatctatg-acgacggtcaaaaggttagaacgtgattata-ttcgttaaggatgttggcgtaatggctttaaacgacccgtcttgaaacacggaccaaggagtctaacatatatgcgagtgt01010011-1--0--00000000--1000---------001-0-0------0100001-0---101--1001-00--000-110000-01------0000101001001101--000000000010000001-1--010-1---00--0000-00001--1-1000100001-----------0-00011001000000-100--1---000000-1----10000001----1----1--00100-001--0-00-1-1-01-1-0---1000111110100110--100111011110001101110110100010001000001100001011000000110001100101
>Dominikia_disticha_KJ564146_
cgctcttcaacgaggaatccctagtaagcacaagtcaccagcttgtgctgattacgtccctgccctttgtaca-caccgcccgtcgctactaccgattgaatggcttagtgaggccttcggatcgatgctcagaaactggcaa-cagtttttgttcgttgag-aagttggtcaaacttggtcatttagaggaagtaaaagtcgtaacaaggtttccgtaggtgaacctgcggaaggatcattactga-tttggc-----aaaccgagcgtt-------------------------------------------agcgaggttttcg----------------------------------------------------------at-caa-------cttgtatttaaaa-cccactct---tt--ata------at-aattt-atacataattttt---------aataaaattaaagatcactttcaacaacggatctcttggctctcgcatcgatgaagaacgtagcgaagtgcgataagtaatgtgaattgcagaa-ttccgtgaatcatcgaatctttgaacgcatattgcactctctggtattcc-ggagagtatgcctgtttgagggtcagtta-aataaaaa-tcgg-ag---tttttgccac-ctttt------cg------tggtgacg-cttcggaattgggtcgtctt-----------accttcgg----at----aagtgactt-aaaatttttgt-atg--------------------------------atat-ccaaac---gtatttaaa-tttatttg----gcac----gtttgtgat-----------att--gaa--------tgttattaggt--------gtgatc---at------cct----ca-tga---ttcatg-tctataa-----ttttc---atctaatgacctcaaatcaggtaagagtacccgctgaacttaagcatatcaataagc-ggaggaaaagaaaataacaatgatt-cccttagtaacggcgagtgaa-gggggaaaagctcaaattttaaat-ctg-ctagg-ttttacctatcag-agttgtattttgaagaagcgttttc--cgcgt--ctcggttggcccaaatcc-ttt-gggataaggtatcat-ggaagggtgagaat-ccc--gttc--ggttgacctta-tgacgctttacgatac-gctctcaaagagtcgagttgttt-gggattgcagctcaaaat--ggg-aggtaaatttctcctaaggctaaatatcggcgagagaccgatagcgaacaagtaccgt-gagggaaagatgaaaagaactttgaaaagagagtaaaatagtac-gtgaaattgttgaaagggaaacgattgaagtcagtcgtaccgacggaaaatcagctc-ttcga-gtgcggacttgt-gggcgtacgcgagc-tttaaccgg-ccttgtcg-tttgctacgtttgtgctttttgggtgtactttttcgta-tggtaggccaacgtcag-tttcgattaccataaaatgatc-ggaggaatgtagcttcgatcttgtattgaagtgttatagcctttggtag-atgtggtgact--gagactgaggattgcaacgaatacccttt-gggctatccgtctgacctctga-aagttgcttaggtgccgaaagcttgcttacggtcatctatg-acgacggtcaaaaggttagaacgtgattata-ttcgttaaggatgttggcgtaatggctttaaacgacccgtcttgaaacacggaccaaggagtctaacatatatgcgagtg-01010011-1--0--00000000--1000---------001-0-0------0100001-0---101--1001-00--000-110000-01------0000101001001101--000000000010000001-1--010-1---00--0000-00001--1-1000100001-----------0-00011001000000-100--1---000000-1----10000001----1----1--00100-001--0-00-1-1-01-1-0---1000111110100110--10011101111000111-110110100010001000001100001011000000110001100101
>Dominikia_disticha_KJ564148
cgctcttcaacgaggaatccctagtaagcacaagtcaccagcttgtgctgattacgtccctgccctttgtaca-caccgcccgtcgctactaccgattgaatggcttagtgaggccttcggatcgatgctcagaaactggcaa-cagtttttgttcgttgag-aagttggtcaaacttggtcatttagaggaagtaaaagtcgtaacaaggtttccgtaggtgaacctgcggaaggatcattactga-tttggc-----aaaccgagcgtt-------------------------------------------agcgaggttttcg----------------------------------------------------------at-caa-------cttgtatttaaaa-cccactct---tt--ata------at-aattt-atacataattttt---------aataaaattaaagatcactttcaacaacggatctcttggctctcgcatcgatgaagaacgtagcgaagtgcgataagtaatgtgaattgcagaa-ttccgtgaatcatcgaatctttgaacgcatattgcactctctggtattcc-ggagagtatgcctgtttgagggtcagtta-aataaaaa-tcgg-ag---tttttgccac-ctttt------cg------tggtgacg-cttcggaattgggtcgtctt-----------accttcgg----at----aagtgactt-aaaatttttgt-atg--------------------------------atat-ccaaac---gtatttaaa-tttatttg----gcac----gtttgtgat-----------att--gaa--------tgttattaggt--------gtgatc---at------cctc---ca-tga---ttcatg-tctataa-----ttttc---atctaatgacctcaaatcaggtaagagtacccgctgaacttaagcatatcaataagc-ggaggaaaagaaaataacaatgatt-cccttagtaacggcgagtgaa-gggggaaaagctcaaattttaaat-ctg-ctagg-ttttacctatcag-agttgtattttgaagaagcgttttc--cgcgt--ctcggttggcccaaatcc-ttt-gggataaggtatcat-ggaagggtgagaat-ccc--gttc--ggttgacctta-tgacgctttacgatac-gctctcaaagagtcgagttgtttggggattgcagctcaaaat--ggg-aggtaaatttctcctaaggctaaatatcggcgagagaccgatagcgaacaagtaccgt-gagggaaagatgaaaagaactttgaaaagagagtaaaatagtac-gtgaaattgttgaaagggaaacgattgaagtcagtcgtaccgacggaaaatcagctc-ttcga-gtgcggacttgt-gggcgtacgcgagc-tttaaccgg-ccttgtcg-tttgctacgtttgtgctttttgggtgtactttttcgta-tggtaggccaacgtcag-tttcgattaccataaaatgatc-ggaggaatgtagcttcgatcttgtattgaagtgttatagcctttggtag-atgtggtgact--gagactgaggattgcaacgaatacccttt-gggctatccgtctgacctctga-aagttgcttaggtgccgaaagcttgcttacggtcatctatg-acgacggtcaaaaggttagaacgtgattata-ttcgttaaggatgttggcgtaatggctttaaacgacccgtcttgaaacacggaccaaggagtctaacatatatgcgagtgt01010011-1--0--00000000--1000---------001-0-0------0100001-0---101--1001-00--000-110000-01------0000101001001101--000000000010000001-1--010-1---00--0000-00001--1-1000100001-----------0-00011001000000-100--1---000000-1----10000001----1----1--00100-0001-0-00-1-1-01-1-0---1000111110100110--10011101111000101-110110100010001000001100001011000000110001100101
>Dominikia_iranica_KJ564153_
-----------------tccctagtaagcacaagtcaccagcttgtgctgattacgtccctgccctttgtaca-caccgcccgtcgctactaccgattgaatggcttagtgaggccttcggatcggcgttcggggactggcaa-cagtctccgtctgttgaa-aagttggtcaaacttggtcatttagaggaagtaaaagtcgtaacaaggtttccgtaggtgaacctgcggaaggatcattattat-ttgggt-----cgggtttacttcctgctctgt--tcggactgttctttgtgtcttgataaataggaagtaaacttttac-------------caaataa--------------atcctatatctccta----tag--ga-gcaaga--tatttttatttaaaa-ccccactc---tt--aaat-----at-ttatt-gtatttattttga--------atgataaattaaagatcactttcaacaacggatctcttggctctcgcatcgatgaagaacgtagcgaagtgcgataagtaatgtgaattgcagaa-ttccgtgaatcatcgaatctttgaacgcatattgcactctctggtattcc-ggagagtatgcctgtttgagggtcagtta-aataaaaa-tcgg-gg---tttctgccac-c-ttt------cg------tggtgacg-cttcggaaatgggccgtctt----ttac---ctatcggt----tt----aagtgactt-aaaatttttgt-atg--------------------------------atat-ctgaac---gtatttaaa-tttatttg----gtacg---ttttgtaat-----------atc--gaat-------gtttattaggt--------gtggtc---at------tct----ca-tga---cacacg-tctataa----tttttc---atctaatgacctcaaatcaggtaagagtacccgctgaacttaagcatatcaataagc-ggaggaaaagaaaataacaatgatt-cccttagtaacggcgagtgaa-gggggaaaagctcaaattttaaat-ctg-ctggg-ttttacctttcag-agttgtattttgaagaagcgttttc--cgcgt--ctcggttgacccaaatcc-ttt-gggataaggtatcat-gg-agggtgagaat-ccc--gttc--ggttgacctta-tgacgctttacgatac-gctctcaaagagtcgagttgttt-gggattgcagctcaaaat--ggg-aggtaaatttctcctaaggctaaatatcggcgagagaccgatagcgaacaagtaccgt-gagggaaagatgaaaagaactttgaaaagagagtaaaatagtac-gtgaaattgttgaaagggaaacgattgaagtcagtcgtaccgacggaaaatcagctc-ttcga-gtgcgaacttgt-gggcgtacgtgagc-tttaaccgg-cctcgttg-tttgcgatgtttgtgctttttgggtgtactttttcgta-tggtaggccaatgtcag-tttcggtcatcataaaatgatc-ggaggaatgtagcttcgatctcgtattgaagtgttatagcctctggtag-atgtgatgaac--gagactgaggattgcaacgaatacccttcggtgctatccgcctgacctctga-aagttgcttaggtgccgaaagcttgcttacggtcatctatg-acgacggtcaaaaggttagaacgtgattata-ttcgttaaggatgttggcgtaatggctttaaacgacccgtcttgaaacacggaccaaggagtctaacatatatgcgagtgt-1010011-1--0--00000000000000000010000000100001-011010000000010101--1000100--000-110000-00-1----0000101001001101--000000000010001001-1--010100--00-10000-00001--1-1000100001-----------0-00011001000000-100--0001000000-1----1000000001--1----1--00100-001--0-00-1-1-0110-0---1000111110100110--10011111111000111-110110100010001000001100001011000000110000100101
>Dominikia_iranica_KJ564154
tgttcttcaacgaggaatccctagtaagcacaagtcaccagcttgtgctgattacgtccctgccctttgtaca-caccgcccgtcgctactaccgattgaatggcttagtgaggccttcggatcggcgttcggggactggcaa-cagtctccgtctgttgaa-aagttggtcaaacttggtcatttagaggaagtaaaagtcgtaacaaggtttccgtaggtgaacctgcggaaggatcattattat-ttgggt-----cgggtttacttcctgctctgt--tcggactgttctttgtgtcttgataaataggaagtaaacttttac-------------caaataa--------------atcctatatctccta----tag--ga-gcaaga--tatttttatttaaaa-ccccactc---tt--aaat-----at-ttatt-gtatttattttga--------atgataaattaaagatcactttcaacaacggatctcttggctctcgcatcgatgaagaacgtagcgaagtgcgataagtaatgtgaattgcagaa-ttccgtgaatcatcgaatctttgaacgcatattgcactctctggtattcc-ggagagtatgcctgtttgagggtcagtta-aataaaaa-tcgg-gg---tttctgccac-c-ttt------cg------tggtgacg-cttcggaaatgggccgtctt----ttac---ctatcggt----tt----aagtgactt-aaaatttttgt-atg--------------------------------atat-ctgaac---gtatttaaa-tttatttg----gtacg---ttttgtaat-----------atc--gaat-------gtttattaggt--------gtggtc---at------tct----ca-tga---cacacg-tctataa----tttttc---atctaatgacctcaaatcaggtaagagtacccgctgaacttaagcatatcaataagc-ggaggaaaagaaaataacaatgatt-cccttagtaacggcgagtgaa-gggggaaaagctcaaattttaaat-ctg-ctggg-ttttacctttcag-agttgtattttgaagaagcgttttc--cgcgt--ctcggttgacccaaatcc-ttt-gggataaggtatcat-gg-agggtgagaat-ccc--gttc--ggttgacctta-tgacgctttacgatac-gctctcaaagagtcgagttgttt-gggattgcagctcaaaat--ggg-aggtaaatttctcctaaggctaaatatcggcgagagaccgatagcgaacaagtaccgt-gagggaaagatgaaaagaactttgaaaagagagtaaaatagtac-gtgaaattgttgaaagggaaacgattgaagtcagtcgtaccgacggaaaatcagctc-ttcga-gtgcgaacttgt-gggcgtacgtgagc-tttaaccgg-cctcgttg-tttgcgatgtttgtgctttttgggtgtactttttcgta-tggtaggccaatgtcag-tttcggtcatcataaaatgatc-ggaggaatgtagcttcgatctcgtattgaagtgttatagcctctggtag-atgtgatgaac--gagactgaggattgcaacgaatacccttcggtgctatccgcctgacctctga-aagttgcttaggtgccgaaagcttgcttacggtcatctatg-acgacggtcaaaaggttagaacgtgattata-ttcgttaaggatgttggcgtaatggctttaaacgacccgtcttgaaacacggaccaaggagtctaacatatatgcgagtgt01010011-1--0--00000000000000000010000000100001-011010000000010101--1000100--000-110000-00-1----0000101001001101--000000000010001001-1--010100--00-10000-00001--1-1000100001-----------0-00011001000000-100--0001000000-1----1000000001--1----1--00100-001--0-00-1-1-0110-0---1000111110100110--10011111111000111-110110100010001000001100001011000000110000100101
>Dominikia_iranica_KJ564155
tgttcttcaacgaggaatccctagtaagcacaagtcaccagcttgtgctgattacgtccctgccctttgtaca-caccgcccgtcgctactaccgattgaatggcttagtgaggccttcggatcggcgttcggggactggcaa-cagtctccgtctgttgaa-aagttggtcaaacttggtcatttagaggaagtaaaagtcgtaacaaggtttccgtaggtgaacctgcggaaggatcattattat-ttgggt-----cgggtttacttcctgctctgt--tcggactgttctttgtgtcttgataaataggaagtaaacttttac-------------caaataa--------------atcctatatctccta----tag--ga-gcaaga--tatttttatttaaaa-ccccactc---tt--aaat-----at-ttatt-gtatttattttga--------atgataaattaaagatcactttcaacaacggatctcttggctctcgcatcgatgaagaacgtagcgaagtgcgataagtaatgtgaattgcagaa-ttccgtgaatcatcgaatctttgaacgcatattgcactctctggtattcc-ggagagtatgcctgtttgagggtcagtta-aataaaaa-tcgg-gg---tttctgccac-c-ttt------cg------tggtgacg-cttcggaaatgggccgtctt----ttac---ctatcggt----tt----aagtgactt-aaaatttttgt-atg--------------------------------atat-ctgaac---gtatttaaa-tttatttg----gtacg---ttttgtaat-----------atc--gaat-------gtttattaggt--------gtggtc---at------tct----ca-tga---cacacg-tctataa----tttttc---atctaatgacctcaaatcaggtaagagtacccgctgaacttaagcatatcaataagc-ggaggaaaagaaaataacaatgatt-cccttagtaacggcgagtgaa-gggggaaaagctcaaattttaaat-ctg-ctggg-ttttacctttcag-agttgtattttgaagaagcgttttc--cgcgt--ctcggttgacccaaatcc-ttt-gggataaggtatcatggg-agggtgagaat-ccc--gttc--ggttgacctta-tgacgctttacgatac-gctctcaaagagtcgagttgttt-gggattgcagctcaaaat--ggg-aggtaaatttctcctaaggctaaatatcggcgagagaccgatagcgaacaagtaccgt-gagggaaagatgaaaagaactttgaaaagagagtaaaatagtac-gtgaaattgttgaaagggaaacgattgaagtcagtcgtaccgacggaaaatcagctc-ttcga-gtgcgaacttgt-gggcgtacgtgagc-tttaaccgg-cctcgttg-tttgcgatgtttgtgctttttgggtgtactttttcgta-tggtaggccaatgtcag-tttcggtcatcataaaatgatc-ggaggaatgtagcttcgatctcgtattgaagtgttatagcctctggtag-atgtgatgaac--gagactgaggattgcaacgaatacccttcggtgctatccgcctgacctctga-aagttgcttaggtgccgaaagcttgcttacggtcatctatg-acgacggtcaaaaggttagaacgtgattata-ttcgttaaggatgttggcgtaatggctttaaacgacccgtcttgaaacacggaccaaggagtctaacatatatgcgagtgt01010011-1--0--00000000000000000010000000100001-011010000000010101--1000100--000-110000-00-1----0000101001001101--000000000010001001-1--010100--00-10000-00001--1-1000100001-----------0-00011001000000-100--0001000000-1----1000000001--1----1--00100-001--0-00-1-1-0110-0---1000111110100110--10011011111000111-110110100010001000001100001011000000110000100101
>Dominikia_iranica_KJ564156
tgttcttcaacgaggaatccctagtaagcacaagtcaccagcttgtgctgattacgtccctgccctttgtaca-caccgcccgtcgctactaccgattgaatggcttagtgaggccttcggatcggcgttcggggactggcaa-cagtctccgtctgttgaa-aagttggtcaaacttggtcatttagaggaagtaaaagtcgtaacaaggtttccgtaggtgaacctgcggaaggatcattattat-ttgggt-----cgggtttacttcctgctctgt--tcggactgttctttgtgtcttgataaataggaagtaaacttttac-------------caaataa--------------atcctatatctccta----tag--ga-gcaaga--tatttttatttaaaa-ccccactc---tt--aaat-----at-ttatt-gtatttattttga--------atgataaattaaagatcactttcaacaacggatctcttggctctcgcatcgatgaagaacgtagcgaagtgcgataagtaatgtgaattgcagaa-ttccgtgaatcatcgaatctttgaacgcatattgcactctctggtattcc-ggagagtatgcctgtttgagggtcagtta-aataaaaa-tcgg-gg---tttctgccac-c-ttt------cg------tggtgacg-cttcggaaatgggccgtctt----ttac---ctatcggt----tt----aagtgactt-aaaatttttgt-atg--------------------------------atat-ctgaac---gtatttaaa-tttatttg----gtacg---ttttgtaat-----------atc--gaat-------gtttattaggt--------gtggtc---at------tct----ca-tga---cacacg-tctataa----tttttc---atctaatgacctcaaatcaggtaagagtacccgctgaacttaagcatatcaataagc-ggaggaaaagaaaataacaatgatt-cccttagtaacggcgagtgaaggggggaaaagctcaaattttaaatcctg-ctggg-ttttacctttcag-agttgtattttgaagaagcgttttc--cgcgt--ctcggttgacccaaatcc-tttggggataaggtatcatggg-agggtgagaatcccc--gttc--ggttgacctta-tgacgctttacgatac-gctctcaaagagtcgagttgttt-gggattgcagctcaaaat--ggg-aggtaaatttctcctaaggctaaatatcggcgagagaccgatagcgaacaagtaccgt-gagggaaagatgaaaagaactttgaaaagagagtaaaatagtac-gtgaaattgttgaaagggaaacgattgaagtcagtcgtaccgacggaaaatcagctc-ttcga-gtgcgaacttgt-gggcgtacgtgagc-tttaaccgg-cctcgttg-tttgcgatgtttgtgctttttgggtgtactttttcgta-tggtaggccaatgtcag-tttcggtcatcataaaatgatc-ggaggaatgtagcttcgatctcgtattgaagtgttatagcctctggtag-atgtgatgaac--gagactgaggattgcaacgaatacccttcggtgctatccgcctgacctctga-aagttgcttaggtgccgaaagcttgcttacggtcatctatg-acgacggtcaaaaggttagaacgtgattata-ttcgttaaggatgttggcgtaatggctttaaacgacccgtcttgaaacacggaccaaggagtctaacatatatgcgagtgt01010011-1--0--00000000000000000010000000100001-011010000000010101--1000100--000-110000-00-1----0000101001001101--000000000010001001-1--010100--00-10000-00001--1-1000100001-----------0-00011001000000-100--0001000000-1----1000000001--1----1--00100-001--0-00-1-1-0110-0---1000110010100110--10010010111000111-110110100010001000001100001011000000110000100101
>Dominikia_difficilevidera_KR105644
tgctcttgaacgaggaatccctagtaagcacaagtcaccagcttgtgctgattacgtccctgccctttgtaca-caccgcccgtcgctactaccgattgaatggcttagtgaggccctcggatcgacgctcagagactggcaa-cagtttccgttcgttgag-aagttggtcaaacttggtcatttagaggaagtaaaagtcgtaacaaggtttccgtaggtgaacctgcggaaggatcattactga-ttttgc-----aaaccgagcggt------------------------------------------tagcaaggttttgc----------------------------------------------------------ga-tcaact---ttatatatttaaaa-cccactct---tt--ata------tt-gtata-tttttttttattttgaatgataaaaaaattaaaagatcactttcaacaacggatctcttggctctcgcatcgatgaagaacgtagcgaagtgcgataagtaatgtgaattgcagaa-ttccgtgaatcatcgaatctttgaacgcaaattgcactctctggtattcc-ggagagtatgcctgtttgagggtctgtta-aataaaaa-tcgg-gg---ttgttgctgc-c-ttttttttgtg------tggtgacg-cttcggaattgggtttttct----ttac---ccttcggg----tt----aagtgacct-aaaattttgca-tgat-------------------------------tttt-tcgaac---gtatttgaa-ttttttta---cgtac----gtttgtgat---------aaatc--ga---------atatattaggt--------gtggtc---at------cct----ca-tga--tttcacg-tctataatttttttttc---atttttagacctcaaatcaggtaagaacacccgctgaacttaagcatatcaataagc-ggaggaaaagaaaataacaatgatt-cccttagtaacggcgagtgaa-gggggataagctcaaattttaaat-ctgacttgg-ttatacctatcaa-agttgtaatttgaagaagcgttttc--cgcgt--ctcggttgacccaagtcc-ttt-gggataaggcatcat-gg-agggtgagaat-ccc--gttc--ggttgacctta-tgacgttttacgatac-gctttctaagagtcgagttgttt-gggattgcagctcaaaat--ggg-aggtaaatttctcctaaggctaaatatcggcgagagaccgatagcgaacaagtaccgt-gagggaaagatgaaaagaactttgaaaagagagttaaatagtac-gtgaaattgttgaaagggaaacgattgaagtcagtcgtactgacgagaaatcagctc-tttga-gtgcgttcttgt-gggcgtgtgagagt-ctttaacgggcctcgctg-tttgcaatgtttgtgctttttgggtgtacttttttgta-tggtaggccaacgtcag-tttcgattatcataaaatgatc-agaggaaagtagctttgatttcg-attgaagtgttatagcctttggtag-atgtggtaatt--gaaactgaggattgcaacgaatacccttt-gggctatctgtttgacctttga-aagttacttaggtgccgaaagcttgcttacggtcatttaag-ttggcggtcaataggttagaacgtgattacc-ttcgttaaggacgttggcgtaatggctttaaacgacccgtcttgaaacccggaccaaggagtttaacatatatgcgagtgt01010011-1--0--00000000-10000---------001-0-0------0100000000-1101--1001-00--000-1100000000000000000101001001101--00000000001000100001--010100--00-10000-00001--1-1000100000001--------0-000110010000001000--1---000000001---1000001-----1----1--00100-001--0-00-110-0100000001000111100100110--10011111111000111-110110100010001000000100001011000001110001100101
>Dominikia_difficilevidera_KR105645
tgctcttgaacgaggaatccctagtaagcacaagtcaccagcttgtgctgattacgtccctgccctttgtaca-caccgcccgtcgctactaccgattgaatggcttagtgaggccctcggatcgacgctcagagactggcaa-cagtttccgttcgttgag-aagttggtcaaacttggtcatttagaggaagtaaaagtcgtaacaaggtttccgtaggtgaacctgcggaaggatcattactga-ttttgc-----aaaccgagcggt------------------------------------------tagcaaggttttgc----------------------------------------------------------ga-tcaact---ttatatatttaaaa-cccactct---tt--ata------tt-gtata-tttttttttattttgaatgataaaaaaattaaaagatcactttcaacaacggatctcttggctctcgcatcgatgaagaacgtagcgaagtgcgataagtaatgtgaattgcagaa-ttccgtgaatcatcgaatctttgaacgcaaattgcactctctggtattcc-ggagagtatgcctgtttgagggtctgtta-aataaaaa-tcgg-gg---ttgttgctgc-c-ttttttttgtg------tggtgacg-cttcggaattgggtttttct----ttac---ccttcggg----tt----aagtgacct-aaaattttgca-tgat-------------------------------tttt-tcgaac---gtatttgaa-ttttttta---cgtac----gtttgtgat---------aaatc--ga---------atatattaggt--------gtggtc---at------cct----ca-tga--tttcacg-tctataatttttttttc---atttttagacctcaaatcaggtaagaacacccgctgaacttaagcatatcaataagc-ggaggaaaagaaaataacaatgatt-cccttagtaacggcgagtgaa-gggggataagctcaaattttaaat-ctgacttgg-ttatacctatcaa-agttgtaatttgaagaagcgttttc--cgcgt--ctcggttgacccaagtcc-ttt-gggataaggcatcat-gg-agggtgagaat-ccc--gttc--ggttgacctta-tgacgttttacgatac-gctttctaagagtcgagttgttt-gggattgcagctcaaaat--ggg-aggtaaatttctcctaaggctaaatatcggcgagagaccgatagcgaacaagtaccgt-gagggaaagatgaaaagaactttgaaaagagagttaaatagtac-gtgaaattgttgaaagggaaacgattgaagtcagtcgtactgacgagaaatcagctc-tttga-gtgcgttcttgt-gggcgtgtgagagt-ctttaacgggcctcgctg-tttgcaatgtttgtgctttttgggtgtacttttttgta-tggtaggccaacgtcag-tttcgattatcataaaatgatc-agaggaaagtagctttgatttcg-attgaagtgttatagcctttggtag-atgtggtaatt--gaaactgaggattgcaacgaatacccttt-gggctatctgtttgacctttga-aagttacttaggtgccgaaagcttgcttacggtcatttaag-ttggcggtcaataggttagaacgtgattacc-ttcgttaaggacgttggcgtaatggctttaaacgacccgtcttgaaacccggaccaaggagtttaacatatatgcgagtgt01010011-1--0--00000000-10000---------001-0-0------0100000000-1101--1001-00--000-1100000000000000000101001001101--00000000001000100001--010100--00-10000-00001--1-1000100000001--------0-000110010000001000--1---000000001---1000001-----1----1--00100-001--0-00-110-0100000001000111100100110--10011111111000111-110110100010001000000100001011000001110001100101
>Dominikia_difficilevidera_KR105646
tgctcttgaacgaggaatccctagtaagcacaagtcaccagcttgtgctgattacgtccctgccctttgtaca-caccgcccgtcgctactaccgattgaatggcttagtgaggccctcggatcgacgctcagagactggcaa-cagtttccgttcgttgag-aagttggtcaaacttggtcatttagaggaagtaaaagtcgtaacaaggtttccgtaggtgaacctgcggaaggatcattactga-ttttgc-----aaaccgagcggt------------------------------------------tagcaaggttttgc----------------------------------------------------------ga-tcaact---ttatatatttaaaa-cccactct---tt--ata------tt-gtata-tttttttttattttgaatgataaaaaaattaaaagatcactttcaacaacggatctcttggctctcgcatcgatgaagaacgtagcgaagtgcgataagtaatgtgaattgcagaa-ttccgtgaatcatcgaatctttgaacgcaaattgcactctctggtattcc-ggagagtatgcctgtttgagggtctgtta-aataaaaa-tcgg-gg---ttgttgctgc-c-ttttttttgtg------tggtgacg-cttcggaattgggtttttct----ttac---ccttcggg----tt----aagtgacct-aaaattttgca-tgat-------------------------------tttt-tcgaac---gtatttgaa-ttttttta---cgtac----gtttgtgat---------aaatc--ga---------atatattaggt--------gtggtc---at------cct----ca-tga--tttcacg-tctataatttttttttc---atttttagacctcaaatcaggtaagaacacccgctgaacttaagcatatcaataagc-ggaggaaaagaaaataacaatgatt-cccttagtaacggcgagtgaa-gggggataagctcaaattttaaat-ctgacttgg-ttatacctatcaa-agttgtaatttgaagaagcgttttc--cgcgt--ctcggttgacccaagtcc-ttt-gggataaggcatcat-gg-agggtgagaat-ccc--gttc--ggttgacctta-tgacgttttacgatac-gctttctaagagtcgagttgttt-gggattgcagctcaaaat--ggg-aggtaaatttctcctaaggctaaatatcggcgagagaccgatagcgaacaagtaccgt-gagggaaagatgaaaagaactttgaaaagagagttaaatagtac-gtgaaattgttgaaagggaaacgattgaagtcagtcgtactgacgagaaatcagctc-tttga-gtgcgttcttgt-gggcgtgtgagagt-ctttaacgggcctcgctg-tttgcaatgtttgtgctttttgggtgtacttttttgta-tggtaggccaacgtcag-tttcgattatcataaaatgatc-agaggaaagtagctttgatttcg-attgaagtgttatagcctttggtag-atgtggtaatt--gaaactgaggattgcaacgaatacccttt-gggctatctgtttgacctttga-aagttacttaggtgccgaaagcttgcttacggtcatttaag-ttggcggtcaataggttagaacgtgattacc-ttcgttaaggacgttggcgtaatggctttaaacgacccgtcttgaaacccggaccaaggagtttaacatatatgcgagtgt01010011-1--0--00000000-10000---------001-0-0------0100000000-1101--1001-00--000-1100000000000000000101001001101--00000000001000100001--010100--00-10000-00001--1-1000100000001--------0-000110010000001000--1---000000001---1000001-----1----1--00100-001--0-00-110-0100000001000111100100110--10011111111000111-110110100010001000000100001011000001110001100101
>Microdominikia_litorea_MG710518
tgctcttgaacgaggaatccctagtaagcacaagtcatcagcttgtgctgattacgtccctgccctttgtaca-caccgcccgtcgctactaccgattgaatggcttagtgaggccctcgaattgacgttcggaaactggcaa-cagttttcgtttgttgag-aagttggtcaaacttggtcatttagaggaagtaaaagtcgtaacaaggtttccgtaggtgaacctgcggaaggatcattaatat-ttgagt-----cggggttgttcttgtggtcttcgttcggttcttttttgt-------------gtctttaaagcccgggaataactctgacacaaatatgaacacttttattctctctatattttttaatataag--ga-gcaaga---tgatatatttaaaa-cccaactc---tt--taaat----gt-ttttataactattgtgtat--------tttaaataaaaaagatcactttcaacaacggatctcttggctctcgcatcgatgaagaacgtagcgaagtgcgatatgtaatgtgaattgcagaa-ttccgtgaatcatcgaattttcgaacgcaaattgcactctccggtattcc-ggagagtatgcctgtttgagggtcagtaa-aataaaaa-tcga-tg---ttgttgtcac---ctt------cg------tggtaacg-cgtcggaawtgagtcatctt-----------accttcgg----tt----aagtgactt-aaaatttttac-gcg--------------------------------aatt-cgaaac---gtatttaac-gtttattga-tggtac----gtttgcgat-----------attccaata-------atatattagat--------gcagtc---at------tcc----ta-tga---ttcgcg-tctataa----cttttc---atttcttgacctcaaatcaggtaagagtacccgctgaacttaagcatatcaataagc-ggaggaaaagaaaataacaatgatt-cccctagtaacggcgagtgaa-gagggattagctcaaatttaaaat-ctg-ctggg-ttttacctatcag-agttgtaatttaaagaggcgttttc--cgcgt--cattgttggtccaaatcc-ttt-gggataaggtatcat-gg-agggtgagaat-ccc--gtcc--ggccgacatca-tgatgttttacgatac-gctttcaaagagtcgagttgttt-gggattgcagctcaaaat--ggg-aggtaaatttctcctaaggctaaatattggcgagagaccgatagcgaacaagtaccgt-gagggaaagatgaaaagaactttgaaaagagagttaaaaagtac-gtgaaattgttgaaagggaaacgattgaagtcagtcgtaccgacgagaaatcagctt-ttcga-atgtgcatttgt-gggcgtatgagagc-ttcacgg---ccttgttg-tttgcaatatgtatgtttcttaggtgtactttttcgta-tggtaggtcaatgtcgg-ttttgatagccataaaatgatc-ggaggaatgtagcttcggcctcg-gttgaagtgttatagcctttggtaa-atgtggtgatt--aggaccgaggattgcaacgaatacctttt-aggctatccgtctgacctctga-aagttacttaggtgccgaaagcttgcttacggccatctaag-ttgacggtcaaaaggttagaacgtgattata-ttcgttaaggacgttgacgtaatggctttaaacgacccgtcttgaaacacggaccaaggagtctaacatatatgcgagtgt01010011-1--0--0000000000000000000001-00000000000010100000000-1101--10000001-000-100000-00-1----0000101001001101--0000000000-100-001-1--010-1---00--0000-00001--1-1000100001-----------0-000110010000000000101---000000-1---00000000001--1----1--00100-001--0-00-1-1-0110-0---1000111110100110--10011111111000111-1101101000100010001--100001011000001110001100101
>Microdominikia_litorea_MG710520
cgctcttcaacgaggaatccctagtaagcacaagtcatcagcttgtgctgattacgtccctgccctttgtaca-caccgcccgtcgctactaccgattgaatggcttagtgaggccctcgaattgacgttcggaaactggcaa-cagttttcgtttgttgag-aagttggtcaaacttggtcatttagaggaagtaaaagtcgtaacaaggtttccgtaggtgaacctgcggaaggatcattaatat-ttgagt-----cggggttgttcttgtggtcttcgttcggttcttttttgt-------------gtctttaaagcccgggaataactctgacacaaatatgaacacttttattctctctatattttttaatataag--ga-gcaaga---tgatatatttaaaa-cccaactc---tt--taaat----gt-ttttataactattgtgtat--------tttaaataaaaaagatcactttcaacaacggatctcttggctctcgcatcgatgaagaacgtagcgaagtgcgatatgtaatgtgaattgcagaa-ttccgtgaatcatcgaatttttgaacgcaaattgcactctccggtattcc-ggagagtatgcctgtttgagggtcagtaa-aataaaaa-tcga-tg---ttgttgtcac---ctt------cg------tggtaacg-cgtcggaattgagtcatctt-----------accttcgg----tt----aagtgactt-aaaatttttac-gcg--------------------------------aatt-cgaaac---gtatttaac-gtttattga-tggtac----gtttgcgat-----------attccaata-------atatattagat--------gcagtc---at------tcc----ta-tga---ttcgcg-tctataa----cttttc---atttcttgacctcaaatcaggtaagagtacccgctgaacttaagcatatcaataagc-ggaggaaaagaaaataacaatgatt-cccctagtaacggcgagtgaa-gagggattagctcaaatttaaaat-ctg-ctggg-ttttacctatcag-agttgtaatttaaagaggcgttttc--cgcgt--cattgttggtccaaatcc-ttt-gggataaggtatcat-ggaagggtgagaat-ccc--gtcc--ggccgacatca-tgatgttttacgatac-gctttcaaagagtcgagttgttt-gggattgcagctcaaaat--ggg-aggtaaatttctcctaaggctaaatattggcgagagaccgatagcgaacaagtaccgt-gagggaaagatgaaaagaactttgaaaagagagttaaaaagtac-gtgaaattgttgaaagggaaacgattgaagtcagtcgtaccgacgagaaatcagctt-ttcga-atgtgcatttgt-gggcgtatgagagc-ttcacgg---ccttgttg-tttgcaatatgtatgtttcttaggtgtactttttcgta-tggtaggtcaatgtcgg-ttttgatagccataaaatgatc-ggaggaatgtagcttcggcctcg-gttgaagtgttatagcctttggtaa-atgtggtgatt--aggaccgaggattgcaacgaatacctttt-aggctatccgtctgacctctga-aagttacttaggtgccgaaagcttgcttacggccatctaag-ttgacggtcaaaaggttagaacgtgattata-ttcgttaaggacgttgacgtaatggctttaaacgacccgtcttgaaacacggaccaaggagtctaacatatatgcgagtgt01010011-1--0--0000000000000000000001-00000000000010100000000-1101--10000001-000-100000-00-1----0000101001001101--0000000000-100-001-1--010-1---00--0000-00001--1-1000100001-----------0-000110010000000000101---000000-1---00000000001--1----1--00100-001--0-00-1-1-0110-0---1000111110100110--10011101111000111-1101101000100010001--100001011000001110001100101
>Microdominikia_litorea_MG710517
tgctcttgaacgaggaatccctagtaagcacaagtcatcagcttgtgctgattacgtccctgccctttgtaca-caccgcccgtcgctactaccgattgaatggcttagtgaggccctcgaattgacgttcggaaactggcaa-cagttttcgtttgttgag-aagttggtcaaacttggtcatttagaggaagtaaaagtcgtaacaaggtttccgtaggtgaacctgcggaaggatcattaatat-ttgagt-----cggggttgttcttgtggtcttcgttcggttcttttttgt-------------gtctttaaagcccgggaataactctgacacaaatatgaacacttttattctctctatattttttaatataag--ga-gcaaga---tgatatatttaaaa-cccaactc---tt--taaat----gt-ttttataactattgtgtat--------tttaaataaaaaagatcactttcaacaacggatctcttggctctcgcatcgatgaagaacgtagcgaagtgcgatatgtaatgtgaattgcagaa-ttccgtgaatcatcgaatttttgaacgcaaattgcactctccggtattcc-ggagagtatgcctgtttgagggtcagtaa-aataaaaa-tcga-tg---ttgttgtcac---ctt------cg------tggtaacg-cgtcggaattgagtcatctt-----------accttcgg----tt----aagtgactt-aaaatttttac-gcg--------------------------------aatt-cgaaac---gtatttaac-gtttattga-tggtac----gtttgcgat-----------attccaata-------atatattagat--------gcagtc---at------tcc----ta-tga---ttcgcg-tctataa----cttttc---atttcttgacctcaaatcaggtaagagtacccgctgaacttaagcatatcaataagc-ggaggaaaagaaaataacaatgatt-cccctagtaacggcgagtgaa-gagggattagctcaaatttaaaat-ctg-ctggg-ttttacctatcag-agttgtaatttaaagaggcgttttc--cgcgt--cattgttggtccaaatcc-ttt-gggataaggtatcat-gg-agggtgagaat-ccc--gtcc--ggccgacatca-tgatgttttacgatac-gctttcaaagagtcgagttgttt-gggattgcagctcaaaat--ggg-aggtaaatttctcctaaggctaaatattggcgagagaccgatagcgaacaagtaccgt-gagggaaagatgaaaagaactttgaaaagagagttaaaaagtac-gtgaaattgttgaaagggaaacgattgaagtcagtcgtaccgacgagaaatcagctt-ttcga-atgtgcatttgt-gggcgtatgagagc-ttcacgg---ccttgttg-tttgcaatatgtatgtttcttaggtgtactttttcgta-tggtaggtcaatgtcgg-ttttgatagccataaaatgatc-ggaggaatgtagcttcggcctcg-gttgaagtgttatagcctttggtaa-atgtggtgatt--aggaccgaggattgcaacgaatacctttt-aggctatccgtctgacctctga-aagttacttaggtgccgaaagcttgcttacggccatctaag-ttgacggtcaaaaggttagaacgtgattata-ttcgttaaggacgttgacgtaatggctttaaacgacccgtcttgaaacacggaccaaggagtctaacatatatgcgagtgt01010011-1--0--0000000000000000000001-00000000000010100000000-1101--10000001-000-100000-00-1----0000101001001101--0000000000-100-001-1--010-1---00--0000-00001--1-1000100001-----------0-000110010000000000101---000000-1---00000000001--1----1--00100-001--0-00-1-1-0110-0---1000111110100110--10011111111000111-1101101000100010001--100001011000001110001100101
>Dominikia_indica_KJ564166
--------------------------------------------------------------------------------------------------------------gaggccctcggaacggcgctcggagactggcaa-cagtttccgtttgttgag-aagttggtcaaacttggtcatttagaggaagtaaaagtcgtaacaaggtttccgtaggtgaacctgcggaaggatcattaatga-ttttgc-----gaaccgagcgtc-------------------------------------------agcaaggttctgc----------------------------------------------------------ga-tca-------cttgtatttaaaa-cccacact---tt--tga------ac-gtata-aaattttttgtat--------gataaaaattaaagatcactttcaacaacggatctcttggctctcgcatcgatgaagaacgtagcgaagtgcgatatgtaatgtgaattgcagaa-ttccgtgaatcatcgaatctttgaacgcaaattgcactctttggtattcc-gaagagtatgcctgtttgagggtcagtca-aataaaaa-tcgg-ggttgttgctgctgc-c-ttc------gg------tggtgacg-cttcggaactgggtcgtctt----ttc------tttcgg----tt----aagtgacct-aaaatttcgga-tga--------------------------------tttt-tcgaac---gtatttaat-ttttttta---cgtac----gtttgt-at-----------atc--aa-----------atattagat--------gtgatc---at------ttt----ca-tga---ttcgcg-tctataa----tttttc---atcaaatgacctcaaatcaggtaagagtacccgctgaacttaagcatatcaataagc-ggaggaaaagaaaataacaatgatt-cccttagtaacggcgagtgaa-gggggataagctcaaattttaaat-ctgactagg-ttttacctatcag-agttgtattttgaagaagcgttttc--cgcgt--ctcggttggcccaagtcc-ttt-gggataaggcatcat-gg-agggtgagaat-ccc--gttc--ggttaacctta-tgacgttttacgatac-gctttcaaagagtcgagttgttt-gggattgcagctcaaaat--ggg-aggtaaatttctcctaaggctaaatattggcgagagaccgatagcgaacaagtaccgt-gagggaaagatgaaaagaactttgaaaagagagtaaaacagtac-gtgaaattgttgaaagggaaacgattgaagtcagtcgtaccgacgagaaatcagctt-ttcga-gtgcgaatttgt-gggcgtgcgtgagc-tgtcaaagg-cctcgctg-tttgc-atgtttgtgctttttgggtgtactttttcgta-tggtaggccaacgtcag-tttcgatcaccataaaatgatc-ggaggaatgtagcttcgatctcgtattgaagtgttatagcctttggtag-atgtggtgatc--gaaactgaggattgcaacgaatacccttt-gggctatccgtctgacctctgg-aagttgcttgggtgccgaaagcttgcttatggt-atttaag-acgacggtcaaaaggttagaacgtgattaca-ttcgttaaggacgttggcgtaatggctttaaacgacccgtcttgaaacacggaccaaggagtctaacatatatgcgagtgt--010011-1--0--00000000--1000---------001-0-0------0100001-0---101--1001-00--000-110000-00-1----000010100100110000000000000010001001-1--010100--1----000-00001--1-1000100001-----------0-000110010000001000--1---000010-1----100001------1----1--00100-001--0-00-1-1-0110-0---1000111100100110--10011111111000111-110110100010001000001110001011000000110001110101
>Dominikia_indica_KJ564169
tgttcttcaacgaggaatccctagtaagcacaagtcatcagcttgtgctgattacgtccctgccctttgtaca-caccgcccgtcgctactaccgattgaatggcttagtgaggccctcggatcggcgctcggagactggcaa-cagtttccgtttgttgag-aagttggtcaaacttggtcatttagaggaagtaaaagtcgtaacaaggtttccgtaggtgaacctgcggaaggatcattaatga-ttttgc-----gaaccgagcgtc-------------------------------------------agcaaggttctgc----------------------------------------------------------ga-tca-------cttgtatttaaaa-cccacact---tt--tga------ac-gtata-aaattttttgtat--------gataaaaattaaagatcactttcaacaacggatctcttggctctcgcatcgatgaagaacgtagcgaagtgcgatatgtaatgtgaattgcagaa-ttccgtgaatcatcgaatctttgaacgcaaattgcactctttggtattcc-gaagagtatgcctgtttgagggtcagtca-aataaaaa-tcgg-ggttgttgctgctgc-c-ttc------gg------tggtgacg-cttcggaactgggtcgtctt----ttc------tttcgg----tt----aagtgacct-aaaatttcgga-tga--------------------------------tttt-tcgaac---gtatttaat-ttttttta---cgtac----gtttgt-at-----------atc--aa-----------atattagat--------gtgatc---at------ttt----ca-tga---ttcgcg-tctataa----tttttc---atcaaatgacctcaaatcaggtaagagtacccgctgaacttaagcatatcaataagc-ggaggaaaagaaaataacaatgatt-cccttagtaacggcgagtgaa-gggggataagctcaaattttaaat-ctgactagg-ttttacctatcag-agttgtattttgaagaagcgttttc--cgcgt--ctcggttggcccaagtcc-ttt-gggataaggcatcatggg-agggtgagaat-ccc--gttc--ggttaacctta-tgacgttttacgatac-gctttcaaagagtcgagttgttt-gggattgcagctcaaaat-gggg-aggtaaatttctcctaaggctaaatattggcgagagaccgatagcgaacaagtaccgt-gagggaaagatgaaaagaactttgaaaagagagtaaaacagtac-gtgaaattgttgaaagggaaacgattgaagtcagtcgtaccgacgagaaatcagctt-ttcga-gtgcgaatttgt-gggcgtgcgtgagc-tgtcaaagg-cctcgctg-tttgc-atgtttgtgctttttgggtgtactttttcgta-tggtaggccaacgtcag-tttcgatcaccataaaatgatc-ggaggaatgtagcttcgatctcgtattgaagtgttatagcctttggtag-atgtggtgatc--gaaactgaggattgcaacgaatacccttt-gggctatccgtctgacctctgg-aagttgcttgggtgccgaaagcttgcttatggt-atttaag-acgacggtcaaaaggttagaacgtgattaca-ttcgttaaggacgttggcgtaatggctttaaacgacccgtcttgaaacacggaccaaggagtctaacatatatgcgagtgt01010011-1--0--00000000--1000---------001-0-0------0100001-0---101--1001-00--000-110000-00-1----000010100100110000000000000010001001-1--010100--1----000-00001--1-1000100001-----------0-000110010000001000--1---000010-1----100001------1----1--00100-001--0-00-1-1-0110-0---1000111100100110--100110111110001101110110100010001000001110001011000000110001110101
>Orientoglomus_emiratium_KY555052
cgctcttcaacgaggaatccctagtaagcacaagtcatcagcttgtgctgattacgtccctgccctttgtaca-caccgcccgtcgctactaccgattgaatggcttagtgaggccttcggattgacggttaaaaactggcaa-cagt-tttgattgttgag-aagttggtcaaacttggtcatttagaggaagtaaaagtcgtaacaaggtttccgtaggtgaacctgcggaaggatcattattat-ttgggt----cgagatttaattcttaagg----------------------------------ggaattaaacttttac-------------caaataaaagtttattcttttatcctatattttata----tag--ga-gcaagatgtacctatatttaaaa-ccccactc---tt--taaa-----tt-gtata-cattattatatga-------atcatataaaaaaagatcactttcaacaacggatctcttggctctcgcatcgatgaagaacgtagcgaagtgcgataagtaatgtgacttgcagaa-taccgtgaatcatcgaatctttgaacgcatattgcacactctggtattcc-ggagagtatgcctgtttgagggtcagcta-aaaaaaa--tcaagcgtt-ttattgct---t-ttt------tg------tgatgatg--tttggaattgagtcgtctt----aacc-----tcacgg----tc----aagtgactt-aaaatttttaatatg-------------------------------atttt-cgaaac---gtatttaat---atttta---cgtac----gtttgcgat-----------atc------------aatctattagat--------gtgatc---at------tttc---ca-tga---ttcgcg-tctatag----tttttc---attaaatgacctcaaatcaggtaagagtacccgctgaacttaagcatatcaataagc-ggaggaaaagaaaataacaatgatt-ccctcagtaacggcgagcgaa-gagggaaaagctcaaatttaaaat-ctg-ctggg-tcatacctatcag-aattgtagtttgaagaaacgttttc--cgcgt--ctcggttggcctaaatcc-ttt-gggatatggtatcat-ga-agggttagaat-ccc--gtct--ggccgaccttg-tgatgctttacgatac-gttttcaaagagtcgagttgttt-gggattgcagctcaaaat--ggg-aggtaaatttctcctaaggctaaataacggcgagagaccgatagcgaacaagtaccgt-gagggaaagatgaaaagaactttgaaaagagagttaaaaagtac-gtgaaattgttgaaagggaaacgattgaagtcagtcgtaccgacggaaaatcaacta-ctcga-gtgggtacttgc-gggcttatgtgagc-ttcacgg---ccacgttg-tttgc--aactcgtgctcttgtggtgtactttttcgta-tggtaggtcagcgtcgg-ttttggacgtcataaaataatc-ggaggaatgtagcttcgacctcg-gttgaagtgttatagcctttggtag-atgtgatgtct--gagaccgaggattgcaacgaatacccttttgggctatccacctgacctctga-aagttacttgggtgctgaaagtttacttacggtcattcaag-ttgactgtcaacaggttagaacgtgattaca-ttcgttaaggacgttgacgtaatggctttaaacgacccgtcttgaaacacggaccaaggagtctaacatatatgcgagtgt0101101110--0-0000000000000000001-----0001000000011010000000000101--1000100--000-110000-0010----000010100101-000010000000001-0001001-1--0-1100--0---1000-00001--1-10000000001-0-----000000001101--000001000--1---000000-1------10-000-0001----1--00100-0001-0-00-1-1-0110-0---1000111110100110--10011111111000111-1101101000100010001--1-1001011000001110000100101
>Orientoglomus_emiratium_KY555053
cgctcttcaacgaggaatccctagtaagcacaagtcatcagcttgtgctgattacgtccctgccctttgtaca-caccgcccgtcgctactaccgattgaatggcttagtgaggccttcggattgacggttaaaaactggcaa-cagt-tttgattgttgag-aagttggtcaaacttggtcatttagaggaagtaaaagtcgtaacaaggtttccgtaggtgaacctgcggaaggatcattattat-ttgggt----cgagatttaattcttaagg----------------------------------ggaattaaacttttac-------------caaataaaagtttattcttttatcctatattttata----tag--ga-gcaagatgtacctatatttaaaa-ccccactc---tt--taaa-----tt-gtata-cattattatatga-------atcatataaaaaaagatcactttcaacaacggatctcttggctctcgcatcgatgaagaacgtagcgaagtgcgataagtaatgtgacttgcagaa-taccgtgaatcatcgaatctttgaacgcatattgcacactctggtattcc-ggagagtatgcctgtttgagggtcagcta-aaaaaaa--tcaagcgtt-ttattgct---t-ttt------tg------tgatgatg--tttggaattgagtcgtctt----aacc-----tcacgg----tc----aagtgactt-aaaatttttaatatg-------------------------------atttt-cgaaac---gtatttaat---atttta---cgtac----gtttgcgat-----------atc------------aatctattagat--------gtgatc---at------tttc---ca-tga---ttcgcg-tctatag----tttttc---attaaatgacctcaaatcaggtaagagtacccgctgaacttaagcatatcaataagc-ggaggaaaagaaaataacaatgatt-ccctcagtaacggcgagcgaa-gagggaaaagctcaaatttaaaat-ctg-ctggg-tcatacctatcag-aattgtagtttgaagaaacgttttc--cgcgt--ctcggttggcctaaatcc-ttt-gggatatggtatcat-ga-agggttagaat-ccc--gtct--ggccgaccttg-tgatgctttacgatac-gttttcaaagagtcgagttgttt-gggattgcagctcaaaat--ggg-aggtaaatttctcctaaggctaaataacggcgagagaccgatagcgaacaagtaccgt-gagggaaagatgaaaagaactttgaaaagagagttaaaaagtac-gtgaaattgttgaaagggaaacgattgaagtcagtcgtaccgacggaaaatcaacta-ctcga-gtgggtacttgc-gggcttatgtgagc-ttcacgg---ccacgttg-tttgc--aactcgtgctcttgtggtgtactttttcgta-tggtaggtcagcgtcgg-ttttggacgtcataaaataatc-ggaggaatgtagcttcgacctcg-gttgaagtgttatagcctttggtag-atgtgatgtct--gagaccgaggattgcaacgaatacccttttgggctatccacctgacctctga-aagttacttgggtgctgaaagtttacttacggtcattcaag-ttgactgtcaacaggttagaacgtgattaca-ttcgttaaggacgttgacgtaatggctttaaacgacccgtcttgaaacacggaccaaggagtctaacatatatgcgagtgt0101101110--0-0000000000000000001-----0001000000011010000000000101--1000100--000-110000-0010----000010100101-000010000000001-0001001-1--0-1100--0---1000-00001--1-10000000001-0-----000000001101--000001000--1---000000-1------10-000-0001----1--00100-0001-0-00-1-1-0110-0---1000111110100110--10011111111000111-1101101000100010001--1-1001011000001110000100101
>Orientoglomus_emiratium_KY555051
tgttcttcaacgaggaatccctagtaagcacaagtcatcagcttgtgctgattacgtccctgccctttgtaca-caccgcccgtcgctactaccgattgaatggcttagtgaggccttcggattgacggttaaaaactggcaa-cagt-tttgattgttgag-aagttggtcaaacttggtcatttagaggaagtaaaagtcgtaacaaggtttccgtaggtgaacctgcggaaggatcattaatat-ttggat-----gaagtttgatttttgagatcttat----------------------------gaaatcaaacttttat-------------caaatattga---aatttcctatatattaatttatg----tag--ga-gcaagatgtacctatatttaaaa-ccccactc---tt--caaa-----tt-gtata-tattattatatga-------atcatataaaaaaagatcactttcaacaacggatctcttggctctcgcatcgatgaagaacgtagcgaagtgcgataagtaatgtgacttgcagaa-taccgtgaatcatcgaatctttgaacgcatattgcactctctggtattcc-ggagagtatgcctgtttgagggtcagcta-aaaaaa---tcgagcg---tttttgc----t-ttt------tg------tgatgacg--tttggaattgagtcgtctt----aacc-----ttacgg----tc----aagtgactt-aaaatttttta-atg-------------------------------atttt-cgaaac---gtatttaat----attta---cgtac----gtttgcgat-----------atc--------------aatattagat--------gtgatc---at------tttc---ca-tga---ttcgcg-tctatag----tctttc---attaaatgacctcaaatcaggtaagagtacccgctgaacttaagcatatcaataagc-ggaggaaaagaaaataacaatgatt-ccctcagtaacggcgagcgaa-gagggaaaagctcaaatttaaaat-ctg-ctggg-ttatacctatcag-aattgtagtttgaagaaacgttttc--cgcgt--ctcggttggcctaaatcc-ttt-gggatgaggtatcat-gg-agggttagaat-ccc--gtct--ggccgaccttg-tgatgctctacgatac-gttttcaaagagtcgagttgttt-gggattgcagctcaaaat--ggg-aggtaaatttctcctaaggctaaataacggcgagagaccgatagcgaacaagtaccgt-gagggaaagatgaaaagaactttgaaaagagagttaaaaagtac-gtgaaattgttgaaagggaaacgattgaagtcagtcgtaccgacggaaaatcaacta-ctcga-gtgggtacttgc-gggcgtatgtgagc-ttcacgg---ccacgttg-tttgc--aactcgtgctcctgtggtgtactttttcgta-tggtaggtcagcgtcgg-ttttggacgtcataaaatgatc-ggaggaacgtagcttcgacctcg-gttgaagtgttatagcctttggtag-atgtgatgtct--gggaccgaggattgcaacgaataccctcttgggctatccgtctgacctctga-aagttacttgggtgccgaaagtttacttacggtcattcaag-ttgactgtcaacaggttagaacgtgattaca-ttcgttaaggacgttgacgtaatggctttaaacgacccgtcttgaaacacggaccaaggagtctaacatatgtgcgagtgt01011011-1--0--00000000000000000001---0001000001011010000000000101--1000100--000-110000-0010----00001010011--001--000010-00--0001001-1--0-1100--0---1000-00001--1-10001000001-0-----00000000110---100001000--1---000000-1-------1-0------1----1--00100-0001-0-00-1-1-0110-0---1000111110100110--10011111111000111-1101101000100010001--1-1001011000001110000100101
>Kamienskia_bistrata_KJ564135
tgttcttcaacgaggaatccctagtaagcacaagtcattagcttgtgctgattacgtccctgccctttgtaca-caccgcccgtcgctactaccgattgaatggcttagtgaggcgttcggattggtctttggaagctgtaaa-aggcatccgctgatcgaa-aagttcgtcaaacttggtcatttagaggaagtaaaagtcgtaacaaggtttccgtaggtgaacctgcggaaggatcattatcga-atctttg--gcgaaccttag---------------------------------------------------ggtttcgc-----------------------------------------------------------------------cttgtatttaaaa-ccttccactc-tt--taaa-----aa-aaaatcaattataaattat----------tataaaaaaaagatcactttcaacaacggatctcttggctctcgcatcgatgaagaacgtagcgaagtgcgataagtagtgtgaattgcagaa-ttccgtgaatcatcgaatctttgaacgcaaattgcactctctggtattcc-ggagagtatgcctgtttgagggtcggtttaaataattaatcgg-ta----tgtcgc----c-tta------tc------acgcggcg-tgtcggaattgggtctttct----tagcc-ttttttatg----cc----aagtgacct-aaaatttat-------------------------acttcg-------gtat-gataac---gtacttagt-aatttttg-----------tcgtttgaat-----------gtc--gaaggta----acctattagac--------gtggcc---at------cttga-----tggtgtttcgcg-cctataa----cttttc---gaatttcgacctcaaatcaggtaagagtacccgctgaacttaagcatatcaataagc-ggaggaaaagaaaataacaatgatt-cccctagtaacggcgagtgaa-gagggacaagctcaaattttaaat-ctg-ttggg--ccatcccaccag-agttgtaatttgaagaagcgttttc---gcgc-tcacgccaggcctaaatct-ttt-gggataaggtgtcat-gg-agggtgagaac-ccc--gtaa--ggcctggtcat---tgcgattacgatac-gctttcaaagagtcaagttgttt-gggaatgcagcttaaaat-gggg-aggtaaatttctcctaaggctaaatattggcgagagaccgatagcgaacaagtaccgt-gagggaaagatgaaaagcactttgaaaagagagtaaaatagtac-gtgaaattgttgaaagggaaacgattgaagtcagtcgtactgacgggaaatcaacct-tttgg-gtatgatcttgt-ggatgctagagagc-ttaacgg---cctctgtg-ttttc-aagtttgtgc-tcttgggcgtactttctcgta-tagtaagttaacatcaa-tttcggtcgttataaaatgatc-ggaggaaagtagcttcgattt---atcgaagtgttatagactctggtag-atgtaacgatt--gggattgaggattgcaacgaatacccatcagggctatccgtctggcctctga-tcgttaccttggtgccgaaagcttgcttacggttattgagg-ttgatggtcaaaaggttagaacgtgattaaatttcgttaaggatgttgacgtaatggctttaaacgacccgtcttgaaacacggaccaaggagtctaacatgtatgcgagtgt0101001100010-00010-------0------------0--1-----------0----0---100011000100--000-100000-1--------00010100000011---000010-00--0001001-1--010100--00000000100001--1-11-0--0--00-0-----01-0-00011001000000--1---0--0000000-1----1000000000011----1--00100-000000-1---0000110-0---1000111110-101-1-10001111111-1--11011101101000100010001--1101010110010--110000100100
>Kamienskia_bistrata_KJ564137
tgttcttcaacgaggaatccctagtaagcacaagtcactagcttgtgctgattacgtccctgccctttgtaca-caccgcccgtcgctactaccgattgaatggcttagtgaggcgttcggattggtctttggaagctgtaaa-aggcatccgctgatcgaa-aagttcgtcaaacttggtcatttagaggaagtaaaagtcgtaacaaggtttccgtaggtgaacctgcggaaggatcattatcga-atctttg--gcgaaccttag---------------------------------------------------ggtttcgc-----------------------------------------------------------------------cttgtatttaaaa-ccttccactc-tt--taaa-----aa-aaaatcaattataaattat----------tataaaaaaaagatcactttcaacaacggatctcttggctctcgcatcgatgaagaacgtagcgaagtgcgataagtagtgtgaattgcagaa-ttccgtgaatcatcgaatctttgaacgcaaattgcactctctggtattcc-ggagagtatgcctgtttgagggtcggtttaaataattaatcgg-ta----tgtcgc----c-tta------tc------acgcggcg-tgtcggaattgggtctctct----tagcc-ttttttatg----cc----aagtgacct-aaaatttatta-ttttg-------------atatacctcg-------gtat-gattac---gtacttagt-aatttttg-----------tcgtttgaat-----------gtc--gaaggta----acctattagac--------gtggcc---at------ctcga-----tggtatttcgcg-cctataa----cttttc---gaatttcgacctcaaatcaggtaagagtacccgctgaacttaagcatatcaataagc-ggaggaaaagaaaataacaatgatt-cccctagtaacggcgagtgaa-gagggacaagctcaaattttaaat-ctg-ttggg--ttaacccaccag-agttgtaatttgaagaagcgttttc---gcgc-tcacgtcaggcctaaatct-ttt-gggataaggtgtcak-gg-agggtgagaac-ccc--gtaa--ggcctggtcat---tgcgattacgatac-gctttcaaagagtcaagttgttt-gggaatgcagcttaaaat-gggg-aggtaaatttctcctaaggctaaatattggcgagagaccgatagcgaacaagtaccgt-gagggaaagatgaaaagcactttgaaaagagagtaaaatagtac-gtgaaattgttgaaagggaaacgattgaagtcagtcgtactgacgggaaatcaacct-tttga-gtatgatcttgt-ggatgcttgagagc-ttaacgg---cctctgcg-ttttc-aagtttgtgc-tcttgggcgtactttctcgta-tggtaagttaacatcaa-tttcggtcgttataaaatgatc-ggaggaaagtagcttcgattt---atcgaagtgttatagactctggtaa-atgtaacgatt--gggattgaggattgcaacgaatacccatcagggctatccgtctgacctctga-tcgttaccttggtgccgaaagcttgcttacggttattgagg-ttgatggtcaaaagattagaacgtgattaaa-ttcgttaaggatgttgacgtaatggctttaaacgacccgtcttgaaacacggaccaaggagtctaacatatatgcgagtgt0101001100010-00010-------0------------0--1-----------0----0---100011000100--000-100000-1--------00010100000011---000010-00--0001001-1--010100--00000000100001--1-100010000000010--001-0-00011001000000--1---0--0000000-1----1000000000011----1--00100-000000-1---0000110-0---1000111110-101-1-10001111111-1--11011101101000100010001--1101010110010--110000100101
>Kamienskia_bistrata_KJ564133
tgttcttcaacgaggaatccctagtaagcacaagtcactagcttgtgctgattacgtccctgccctttgtaca-caccgcccgtcgctactaccgattgaatggcttagtgaggcgttcggattggtctttggaagctgtaaa-aggcatccgctgatcgaa-aagttcgtcaaacttggtcatttagaggaagtaaaagtcgtaacaaggtttccgtaggtgaacctgcggaaggatcattatcga-atctttg--gcgaaccttag---------------------------------------------------ggtttcgc-----------------------------------------------------------------------cttgtatttaaaa-ccttccactc-tt--taaa-----aa-aaaatcaattataaattat----------tataaaaaaaagatcactttcaacaacggatctcttggctctcgcatcgatgaagaacgtagcgaagtgcgataagtagtgtgaattgcagaa-ttccgtgaatcatcgaatctttgaacgcaaattgcactctctggtattcc-ggagagtatgcctgtttgagggtcggtttaaataattaatcgg-ta----tgtcgc----c-tta------tc------acgcggcg-tgtcggaattgggtctttct----tagcc-ttttttatg----cc----aagtgacct-aaaatttat-------------------------acttcg-------gtat-gataac---gtacttagt-aatttttg-----------tcgtttgaat-----------gtc--gaaggta----acctattagac--------gtggcc---at------cttga-----tggtgtttcgcg-cctataa----cttttc---gaatttcgacctcaaatcaggtaagagtacccgctgaacttaagcatatcaataagc-ggaggaaaagaaaataacaatgatt-cccctagtaacggcgagtgaa-gagggacaagctcaaattttaaat-ctg-ttggg--ccatcccaccag-agttgtaatttgaagaagcgttttc---gcgc-tcacgccaggcctaaatct-ttt-gggataaggtgtcat-gg-agggtgagaac-ccc--gtaa--ggcctggtcat---tgcgattacgatac-gctttcaaagagtcaagttgttt-gggaatgcagcttaaaat-gggg-aggtaaatttctcctaaggctaaatattggcgagagaccgatagcgaacaagtaccgt-gagggaaagatgaaaagcactttgaaaagagagtaaaatagtac-gtgaaattgttgaaagggaaacgattgaagtcagtcgtactgacgggaaatcaacct-tttgg-gtatgatcttgt-ggatgccagagagc-ttaacgg---cctcttcg-ttttc-aagtttgtgc-tcttgggcgtactttctcgta-tagtaagttaacatcaa-tttcggtcgttataaaatgatc-ggaggaaagtagcttcgattt---atcgaagtgttatagactctggtag-atgtaacgatt--gggattgaggattgcaacgaatacccgtcagggctatccgtctggcctctga-tcgttaccttggtgccgaaagcttgcttacggttattgagg-ttgatggtcaaaaggttagaacgtgattaaatttcgttaaggatgttgacgtaatggctttaaacgacccgtcttgaaacacggaccaaggagtctaacatgtatgcgagtgt0101001100010-00010-------0------------0--1-----------0----0---100011000100--000-100000-1--------00010100000011---000010-00--0001001-1--010100--00000000100001--1-11-0--0--00-0-----01-0-00011001000000--1---0--0000000-1----1000000000011----1--00100-000000-1---0000110-0---1000111110-101-1-10001111111-1--11011101101000100010001--1101010110010--110000100100
>Epicarpicum_crypticum_10
tgctcttgaacgaggaatccctagtaagcacaagtcatcagcttgtgctgattacgtccctgccctttgtaca-caccgcccgtcgctactaccgattgaatggcttagtgaggccttcggattgagttttggattctgtaaa-aggcatccaatttttgag-aagttggtcaaacttggtcatttagaggaagtaaaagtcgtaacaaggtttccgtatgtgaacctgcggaaggatcattatcga-tttttgt---cgagcctcgc-------------------------------------------------------tcgc--------------------------------------------------------gaaa-aat-------gttgtatttaaaacacccactc---tt--aaaa-----tg-ttttttaataattatttaa------aaaaaaataattaaagatcactttcaacaacggatctcttggctctcgcatcgatgaagaacgtagcgaagtgcgataagtaatgtgaattgcagaa-ttccgtggatcatcgaatctttgaacgcaaattgcactctctggaattcc-ggagagtatgcctatttgagggtcggttt-aatacaaaatcga-tg----tgtcgt----t-ttt------tt----aaaagcgacg-cgttggaattgggttttctt----aatc----ttt-------ttt----aagtgacct-aaaatttattc-g---------------------gtttcg-------gtat-gattgc---gtacttaaa-attttttg----------tcgtttgaaat-----------gcc--gaact------ttttattagatc-------gctacc---atc-----------cga-tgg--tatcgcg-tctataaat-ttttttt---gaattttgacctcaaattaggtaagagtacccgctgaacttaagcatatcaataagc-ggaggaaaagaaaataacaatgatt-cccttagtaactgcgagtgaa-gggggataagctcaaattttaaat-ctg-ttagg--tttacctgaccg-aattgtaatttgaagaggcgttttc--cggat--ttgatttagcctaagttt-ttt-gggataaaacatcat-gg-agggtgagaat-ccc--gtgt--ggctagattgt---ttcctctacgatac-gccttcaaagagtcaagttgttt-gggaatgcagcttaaaat--ggg-aggtaaatttctcctaaggctaaatattggcgagagaccgatagcgaacaagtaccgt-gagggaaagatgaaaagaattttgaaaagaaagttaaatagtac-gtgaaattgttgaaagggaaacgattgaagtcagtcgtactcgcgagtaatcaacct-ttcga-g-gcgatcccgg-gggagtttgggaac-ctaacgg---tccctaca-ttttc-gggttcgttcttatggggcgtactttctcgcg--cgtaggttaacgtcaa-tttcggacgtcataaaatgacc-ggaggaatgtggcttcgatttt---tcgaagtgttatagactctggtag-acacgacgaac--gggattgaggattgcaacgaatgcctttt-aggctatccgcttggtctctaa-tcgttgccttggtgccgaaagcgcgcttacggttattgagg-ttggcggttaaaaggtcagaacg-gattaaa-ttcgttaaggacgttgacgtaatggctttaaacgacccgtcttgaaacacggaccaaggagtctaacatatatgcgagtgt01010011001-0-000-1-------0-------------0-010-----00100001-0---001--1000100--000-100000-00001--0000010100100011---000010-00--0001001-010010100--01--0000-001-0--1-10001001-00-0-----01-0-00011001000000--01--00-0000000-1----10000000001-000-11--0000001000-0000-110-0100000011000111110-10110--1001111111-1--111-1101101100100010001--11000-1110001--110001100111
>Epicarpicum_crypticum_5
cgctcttcaacgaggaatccctagccagcacaagtcatcagcttgtgctgattacgtccctgccctttgtaca-caccgcccgtcgctactaccgattgaatggcttagtgaggccttcggattgagttttggaagctgtaaa-aggcatccaatttttgag-aagttggtcaaacttggtcatttagaggaagtaaaagtcgtaacaaggtttccgtaggtgaacctgcggaaggatcattatcga-tttttgt---cgagcctcgc-------------------------------------------------------tcgc--------------------------------------------------------gaaa-aat-------gttgtatttaaaacacccactc---tt--aaaa-----tg-ttttttaataattatttaa------aaaaaaataattaaagatcactttcaacaacggatctcttggctctcgcatcgatgaagaacgtagcgaagtgcgataagtaatgtgaattgcagaa-ttccgtggatcatcgaatctttgaacgcaaattgcactctctggaattcc-ggagagtatgcctatttgagggtcggttt-aatacaaaatcga-tg----tgtcgt----t-ttt------tt----aaaagcgacg-cgttggaattgggttttctt----aatc----ttt-------ttt----aagtgacct-aaaatttattc-g---------------------gtttcg-------gtat-gattgc---gtacttaaa-attttttg----------tcgtttgaaat-----------gcc--gaact------ttttattagatc-------gcgacc---atc-----------cga-tgg--tatcgcg-tctataaat-ttttttt---gaattttgacctcaaattaggtaagagtacccgctgaacttaagcatatcaataagc-ggaggaaaagaaaataacaatgatt-cccttagtaactgcgagtgaa-gggggataagctcaaattttaaat-ctg-ttagg--tttacctgaccg-aattgtaatttgaagaggcgttttc--cggat--ttgatttagcctaagttt-ttt-gggataaaacatcat-gg-agggtgagaat-ccc--gtgt--ggctagattgt---ttcctctacgatac-gccttcaaagagtcaagttgttt-gggaatgcagcttaaaatggggg-aggtaaatttctcctaaggctaaatattggcgagagaccgatagcgaacaagtaccgt-gagggaaagatgaaaagaattttgaaaagaaagttaaatagtac-gtgaaattgttgaaagggaaacgattgaagtcagtcgtactcgcgagtaatcaacct-ttcga-g-gcgatcccgg-gggagtttgggaac-ctaacgg---tccctaca-ttttc-gggttcgttcttatggggcgtactttctcgcg--cgtaggttaacgtcaa-tttcggacgtcataaaatgacc-ggaggaatgtggcttcgatttt---tcgaagtgttatagactctggtag-acacgacgaac--gggattgaggattgcaacgaatgcctttt-aggctatccgcttggtctctaa-tcgttgccttggtgccgaaagcgtgcttacggttattgagg-ttggcggttaaaaggtcagaacg-gattaaa-ttcgttaaggacgttgacgtaatggctttaaacgacccgtcttgaaacacggaccaaggagtctaacgggtatgcgagtgt01010011001-0-000-1-------0-------------0-010-----00100001-0---001--1000100--000-100000-00001--0000010100100011---000010-00--0001001-010010100--01--0000-001-0--1-10001001-00-0-----01-0-00011001000000--01--00-0000000-1----10000000001-000-11--0000001000-0000-110-0100000011000111110-10110--1001111111-1--11001101101100100010001--11000-1110001--110001100111
>Halonatospora_pansihalos_MH560600
cgctcttcaacgaggaatccctagtaagcacaagtcattagcttgtgctgattacgtccctgccctttgtaca-caccgcccgtcgctactaccgattgaatggcttagtgaggccttcggattgagttacggaaactggcaa-cagattctgtattttgaa-aagttggtcaaacttggtcatttagaggaagtaaaagtcgtaacaaggtttccgtaggtgaacctgcggaaggatcattaatga-attttt----ttagcattacc------------------------------------------tcgttagaggttttgc--------------------------------------------------------gaaa-aaa-------aaagtatttaaaa-ccccactc---at---aaaa----aa-aaaaaaaaatttattgtat-----------gataaattaagatcactttcaacaacggatctcttggttctcgcatcgatgaagaacgtagcgaagtgcgataagtaatgtgaattgcagaa-ttccgtgaatcatcgaatttttgaacgcaaattgcactctctggtattccaagggagtatgcctgtttgagggttaattt-aattaaaa-tcgattg----tgttgc----t-ttt------tg------tggtaacgctttcggaattgaacctttct----taac-----ctccgg----tt----aagtggttt-aaaatttatct-gggcg-----------------a------------tttt-taacgc---gtacttaag-acaagtttt-ttatac----gttttaaaa----------cgtc----ga-------acttattagat--------atgacc---gt------t---------cgg--ttacatg-tctatagca-tcatttc---atttattaacctcaaatcaggtaagattacccgctgaacttaagcatatcaataagc-ggaggaaaagaaaataacaatgatt-cccttagtaactgcgagtgaa-gggggataagctcaaatttaaaat-ctg-ttagg-ttttacctgaccg-aattgtaatttgaagaagcgttttc--tgcgt-gtttgattagcctaaatcc-ttt-gggataaggtatcat-gg-agggtgagaat-ccc--gttc--ggttaatcatt---gcgttttacgatac-gctttcaaagagtcaagttgttt-gggattgcagcttaaaat--ggg-aggtaaatttctcctaaggctaaatattggcgagagaccgatagcgaacaagtaccgt-gagggaaagatgaaaagcactttgaaaagagagttaaacagcgc-gtgaaattgttgaaagggaaacgattgaagtcagtcgtaccgacgagtaatcagcct-ttcgg-gtgtgattttgc-cggacacggagagc-tttaccg---cattcgtg-cttgt-aaatttgtgccctttgggtgtactttctcgta-tggttagttaacatcaa-ttttgatcgttataaaatgact-ggagtaatgtagcttcgatcttgtattgaagtgttatagactttggtag-atgtaacgatt--gggattgaggattgcaacgaatacccttc-gggctatccgtctggcctctga-aagttgtcttggtgccgaaagcgtgcttacggttatcgagg-ctgacggtcaaaaggttagaacgcgattaaa-ttcgttaaggatgttgacgtaatggctttaaacgacccgtcttgaaacacggaccaaggagtctaacatatatgcgagtgt0101001110--0-0000001---00000--0------000-010-----00100001-0---101---1000001-000-100001----------00010000100101---000010-00--0001001-1--000100--0---1000-00001--1-1000100000000-1---1--0-000110010000000000101---00000010------00100001--1----1--00100-01---------10-0100000011000111110100110-10001111111-1--111-1101101000100010001--110001011000000110001100101
>Halonatospora_pansihalos_MH560604
tgctcttcaacgaggaatccctagtaagcacaagtcattagcttgtgctgattacgtccctgccctttgtaca-caccgcccgtcgctactaccgattgaatggcttagtgaggccttcggattgagttacggaaactggcaa-cagattctgtattttgaa-aagttggtcaaacttggtcatttagaggaagtaaaagtcgtaacaaggtttccgtaggtgaacctgcggaaggatcattaatga-attttt----ttagcattacc------------------------------------------tcgttagaggttttgc--------------------------------------------------------gaaa-aaa-------aaagtatttaaaa-ccccactc---at--aaaaa----aa-aaaaaaaaatttattgtat-----------gataaattaagatcactttcaacaacggatctcttggttctcgcatcgatgaagaacgtagcgaagtgcgataagtaatgtgaattgcagaa-ttccgtgaatcatcgaatttttgaacgcaaattgcactctctggtattccaagggagtatgcctgtttgagggttaattt-aattaaaa-tcgattg----tgttgc----t-ttt------tg------tggtaacgctttcggaattgaacctttct----taac-----ctccgg----tt----aagtggttt-aaaatttattt-gggcg-----------------a------------tttt-taacgc---gtacttaag-acacgtttt-ttatac----gttttgaaa----------cgcc----ga-------acttattagac--------atgacc---gt------t---------cgg--ttacatg-tctatagca-tcatttc---atttattaacctcaaatcaggtaagattacccgctgaacttaagcatatcaataagc-ggaggaaaagaaaataacaatgatt-cccttagtaactgcgagtgaa-gggggataagctcaaatttaaaat-ctg-ttagg-ttttacctgaccg-aattgtaatttgaagaagcgttttc--tgcgt-gtttgattagcctaaatcc-ttt-gggataaggtatcat-gg-agggtgagaat-ccc--gttc--ggttaatcatt---gcgttttacgatac-gctttcaaagagtcaagttgttt-gggattgcagcttaaaat--ggg-aggtaaatttctcctaaggctaaatattggcgagagaccgatagcgaacaagtaccgt-gagggaaagatgaaaagcactttgaaaagagagttaaacagcgc-gtgaaattgttgaaagggaaacgattgaagtcagtcgtaccgacgagtaatcagcct-ttcgg-gtgtgattttgc-cggacacggagagc-tttaccg---cattcgtg-cttgt-aaatttgtgccctttgggtgtactttctcgta-tggttagttaacatcaa-ttttgatcgttataaaatgact-ggagtaatgtagcttcgatcttgtattgaagtgttatagactttggtag-atgtaacgatc--aggattgaggattgcaacgaatacccttc-gggctatccgtctggcctctga-aagttgtcttggtgccgaaagcgtgcttacggttatcgagg-ctgacggtcaaaaggttagaacgcgattaaa-ttcgttaaggatgttgacgtaatggctttaaacgacccgtcttgaaacacggaccaaggagtctaacatatatgcgagtgt0101001110--0-0000001---00000--0------000-010-----00100001-0---101--10000001-000-100001----------00010000100101---000010-00--0001001-1--000100--0---1000-00001--1-1000100000000-1---1--0-000110010000000000101---00000010------00100001--1----1--00100-01---------10-0100000011000111110100110-10001111111-1--111-1101101000100010001--110001011000000110001100101
>Halonatospora_pansihalos_MH560601
tgctcttcaacgaggaatccctagtaagcacaagtcattagcttgtgctgattacgtccctgccctttgtaca-caccgcccgtcgctactaccgattgaatggcttagtgaggccttcggattgagttacggaaactggcaa-cagattctgtattttgaa-aagttggtcaaacttggtcatttagaggaagtaaaagtcgtaacaaggtttccgtaggtgaacctgcggaaggatcattaatga-attttt-----tagcattacc------------------------------------------tcgttagaggttttgc--------------------------------------------------------gaaa-aaa-------aaagtatttaaaa-ccccactc---at----aaa----aa-aaaaaaaaatttattgtat-----------gataaattaagatcactttcaacaacggatctcttggttctcgcatcgatgaagaacgtagcgaagtgcgataagtaatgtgaattgcagaa-ttccgtgaatcatcgaatttttgaacgcaaattgcactctctggtattccaagggagtatgcctgtttgagggttaattt-aattaaaa-tcgattg----tgttgc----t-ttt------tg------tggtaacgctttcggaattgaacctttct----taac-----ctccgg----tt----aagtggttt-aaaatttatct-gggcg-----------------a------------tttt-taacgc---gtacttaag-acaagtttt-ttatac----gttttaaaa----------cgcc----ga-------acttattagat--------atgacc---gt------t---------cgg--ttacatg-tctatagca-tcatttc---atttattaacctcaaatcaggtaagattacccgctgaacttaagcatatcaataagc-ggaggaaaagaaaataacaatgatt-cccttagtaactgcgagtgaa-gggggataagctcaaatttaaaat-ctg-ttagg-ttttacctgaccg-aattgtaatttgaagaagcgttttc--tgcgt-gtttgattagcctaaatcc-ttt-gggataaggtatcat-gg-agggtgagaat-ccc--gttc--ggttaatcatt---gcgttttacgatac-gctttcaaagagtcaagttgttt-gggattgcagcttaaaat--ggg-aggtaaatttctcctaaggctaaatattggcgagagaccgatagcgaacaagtaccgt-gagggaaagatgaaaagcactttgaaaagggagttaaacagcgc-gtgaaattgttgaaagggaaacgattgaagtcagtcgtaccgacgagtaatcagcct-ttcgg-gtgtgattttgc-cggacacggagagc-tttaccg---cattcgtg-cttgt-aaatttgtgccctttgggtgtactttctcgta-tggttagttaacatcaa-ttttgatcgttataaaatgact-ggagtaatgtagcttcgatcttgtattgaagtgttatagactttggtag-atgtaacgatc--aggattgaggattgcaacgaatacccttc-gggctatccgtctggcctctga-aagttgtcttggtgccgaaagcgtgcttacggttatcgagg-ctgacggtcaaaaggttagaacgcgattaaa-ttcgttaaggatgttgacgtaatggctttaaacgacccgtcttgaaacacggaccaaggagtctaacatatatgcgagtgt01010011-1--0--000001---00000--0------000-010-----00100001-0---101----100001-000-100001----------00010000100101---000010-00--0001001-1--000100--0---1000-00001--1-1000100000000-1---1--0-000110010000000000101---00000010------00100001--1----1--00100-01---------10-0100000011000111110100110-10001111111-1--111-1101101000100010001--110001011000000110001100101
>Glomus_macrocarpum_FR750530
tgctcttcaacgaggaatccctagtaagcacaagtcatcagcttgtgctgattacgtccctgccctttgtaca-caccgcccgtcgctactaccgattgaatggcttagtgagaccctcggattgacgttcatcggctgtaaa-aggctcttgtttgttgaa-aagttggtcaaacttggtcatttagaggaagtaaaagtcgtaacaaggtttccgtaggtgaacctgcggaaggatcattattga-atctaag---caagcctggcttg-------------------------------------------------------------------------------------------------------------------------------cgcgtatttaaaa-ccccacact--tt--tgaa-----aa-taacatatattttacttga-----atataagtaattaaaagatcactttcaacaacggatctcttggttctcgcatcgatgaagaacgtagcgaagtgcgataagtagtgtgaattgcagaa-ttccgtggatcatcgaatttttgaacgcaaattgcactctctggtattcc-ggagagtatgcctgtttgagggtcatt-a-aatcaaaa-tcga-tt----tgttac---------------tt------tggtaacg-tttcggaattgggtcatctt----aaac----cttcagg--gttc----aagaggctt-aaaattgatca-t---------------------tttttggta----tgaa-ttaagc---gtatttaag-atctcttat--cacgc--gcttgatgagt-----------atc--ggat-------gtttattaggc--------gtgacc---at------gat----ca-tgg--tttcgcg-cccataa------tctt---atgaaatgacctcaaatcaggtaagaatacccgctgaacttaagcatatcaataagc-ggaggaaaagaaaataacaatgatt-cccctagtaacggcgagcgaa-gagggaatagctcaaattttaaat-ctg-ttggg-tattacctaaccg-agttgtaatttgaagaagcgttttc--tgcgtgtttgatttagcccaaatcc-ttt-gggatagggtatcat-gg-agggtgagaat-ccc--gtcc--ggcctaatcaa-atgtgcattacgatac-gttttctaagagtcgagttgttt-gggattgcagctcaaaat--ggg-aggtaaatttctcctaaggctaaatataggcgagagaccgatagcgaacaagtaccgt-gagggaaagatgaaaagaactttgaaaagagagttaaacagtac-gtgaaattgttgaaagggaaacgattaaagtcagtcgtactaacggggaatcaacct-tttga-gggtggacttgt-gggattcagagag------------cctctgtctttcac--aacctgctttttttgggtgcaatttgtcgta-ttgtaggtcagcatcgg-tttcgaccgttataaaatgact-ggaggaatgtagcttcgatctcgtattgaagtgttatagcctttggtag-atgtaacggat--gggatcgaggattgcaatgaatgccctcatgggctatccgcctggcctctgacatgtcactctggtgccgaaagcttgcttatggt-gttatag-tgtacggtcaaaaggttagaacg-gaataaa-ttcgttaaggatgttgacgtaatggctttaaacgacccgtcttgaaacacggaccaaggagtctaacatatatgcgagtgt01010011001-0-000000000---1---------------------------0----0---1001-1000100--000-100000100000--0000010101100111---0010-0----------0--1--010100--01--0000-00000-11-10001001-00-0-----0010-000110010000000000-10010000000-1----1000000001--1----1--00100-001--0-00-110-01---1---1000111110100110-000011111111000111-110110100010-1-------0-1001011000000110000010111
>Glomus_macrocarpum_FR750526
cgctcttcaacgaggaatccctagtaagcacaagtcatcagcttgtgctgattacgtccctgccctttgtaca-caccgcccgtcgctactaccgattgaatggcttagtgagaccctcggattgacgttcatcggctgtaaa-aggctcttgtttgttgaa-aagttggtcaaacttggtcatttagaggaagtaaaagtcgtaacaaggtttccgtaggtgaacctgcggaaggatcattattga-atctaag---caagcctggcttg-------------------------------------------------------------------------------------------------------------------------------cgcgtatttaaaa-ccccacactt-tt--tgaa-----aa-taacgtatattttacttga-----ataaaagtaattaaaagatcactttcaacaacggatctcttggttctcgcatcgatgaagaacgtagcgaagtgcgataagtagtgtgaattgcagaa-ttccgtggatcatcgaatttttgaacgcaaattgcactctctggtattcc-ggagagtatgcctgtttgagggtcattaa-aatcaaaa-tcga-tt----tgttac---------------tt------tggtaacg-tttcggaattgggccatctt----aaac----cttcg-g--gttc----aagaggctt-aaaattgatca-t---------------------tttttggta----tgaatttaagc---gtatttaag-atctcttat--cacgc--gcttgatgagt-----------atc--ggat-------gtttactaggc--------gtgacc---at------gat----ca-tgg--tttcgcg-cccataa-----ttttc---atgaaatgacctcaaatcaggtaggaatacccgctgaacttaagcatatcaataagc-ggaggaaaagaaaataacaatgatt-cccctagtaacggcgagcgaa-gagggaatagctcaaattttaaat-ctg-ttggg-tcttacctaaccg-agttgtaatttgaagaagcgttttc--tgcgtgtttgatttagcccaaatcc-ttt-gggatagggtatcat-gg-agggtgagaat-ccc--gtcc--ggcctaatcaa-atgtgcattacgatac-gttttctaagagtcgagttgttt-gggattgcagctcaaaat--ggg-aggtaaatttctcctaaggctaaatataggcgagagaccgatagcgaacaagtaccgt-gagggaaagatgaaaagaactttgaaaagagagttaaacagtac-gtgaaattgttgaaagggaaacgattaaagtcagtcgtactaacggggaatcaacct-tttga-gggtggacttgt-gggattcagagag------------cctttgtttttcac--aacctgctttttttgggtgcaatttgtcgta-ttgtaggtcagcatcgg-tttcgaccgttataaaatgact-ggaggaatgtagcttcgatctcgtattgaagtgttatagcctttggtag-atgtaacggat--gggatcgaggattgcaatgaataccctcatgggctattcgtctggcctctgacatgtcactctggtgctgaaagcttgcttatggt-attatag-tgtacggtcaaaaggttagaacg-gattaaa-ttcgttaaggatgttgacgtaatggctttaaacgacccgtcttgaaacacggaccaaggagtctaacatatatgcgagtgt01010011001-0-000000000---1---------------------------0----0---100011000100--000-100000100000--0000010100100111---0010-0----------0--1--010100--01--0000-00010-11-10001001-00-0-----0010-000010010000000000-10010000000-1----1000000001--1----1--00100-001--0-00-110-01-1-0---1000111110100110-000011111111000111-110110100010-1-------0-1001011000000110000010111
>Glomus_macrocarpum_FR750532
tgctcttcaacgaggaatccctagtaagcacaggtcatcagcttgtgctgattacgtccctgccctttgtaca-caccgcccgtcgctactaccgattgaatggcttagtgagaccctcggattgacgttcatcggctgtaaa-aggctcttgcctgttgaa-aagttggtcaaacttggtcatttagaggaagtaaaagtcgtaacaaggtttccgtaggtgaacctgcggaaggatcattattga-atctaag---caagcctggcttg-------------------------------------------------------------------------------------------------------------------------------cgcgtatttaaaa-ccccacac---tt--tgaa-----aa-taacatatattttacttaa-----aaataagtaattaaaagatcactttcaacaacggatctcttggttctcgcatcgatgaagaacgtagcgaagtgcgataagtagtgtgaattgcagaa-ttccgtggatcatcgaatttttgaacgcaaattgcactctctggtattcc-ggagagtatgcctgtttgagggtcattaa-aatcaaaa-tcga-tt----tgttac---------------tt------tggtaacg-tttcggaattgggtcatctt----aaac----cttca-g--gttc----aagaggctt-aaaattgatca-t---------------------tttttggta----tgaa-ttaagc---gtatttaag-atctcttat--cacgc--gcttgatgagt-----------atc--ggat-------gtttattaggc--------gtgatc---at------gat----ca-tgg--tttcgcg-cccataa------tctt---atgaaatgacctcaaatcaggtaagaatacccgctgaacttaagcatatcaataagc-ggaggaaaagaaaataacaatgatt-cccctagtaacggcgagcgaa-gagggaatagctcaaattttaaat-ctg-ttggg-tcttacctaaccg-agttgtaatttgaagaagcgttttc--tgcgtgtttgatttagcccaaatcc-ttt-gggatagggtatcat-gg-agggtgagaat-ccc--gtcc--ggcctaatcaa-atgtgcattacgatac-gttttctaagagtcgagttgttt-gggattgcagctcaaaat--ggg-aggtaaatttctcctaaggctaaatataggcgagagaccgatagcgaacaagtaccgt-gagggaaagatgaaaagaactttgaaaagagagttaaacagtac-gtgaaattgttgaaagggaaacgattaaagtcagtcgtactaacggggaatcaacct-tttga-gggtggacttgt-gggattcagagag------------cctttgtctttcac--aacctgctttttttgggtgcaatttgtcgta-ttgtaggtcagcatcgg-tttcgaccgttataaaatgact-ggaggaatgtagcttcgatcttgtattgaagtgttatagcctttggtag-atgtaacggat--gggatcgaggattgcaatgaatgccctcatgggctatccgcctggcctctgacatgtcactctggtgccgaaagcttgcttatggt-gttatag-tgtacggtcaaaaggttagaacg-gaataaa-ttcgttaaggatgttgacgtaatggctttaaacgacccgtcttgaaacacggaccaaggagtctaacatatangcgagtgt01010011001-0-000000000---1---------------------------0----0---101--1000100--000-100000100000--0000010100100111---0010-0----------0--1--010100--01--0000-00010-11-10001001-00-0-----0010-000110010000000000-10010000000-1----1000000001--1----1--00100-001--0-00-110-01---1---1000111110100110-000011111111000111-110110100010-1-------0-1001011000000110000010111
>Glomus_tetrastratosum_KM056651
cgctcttcaacgaggaatccctagtaagcacaagtcatcagcttgtgctgattacgtccctgccctttgtaca-caccgcccgtcgctactaccgattgaatggcttagtgagaccctcggattgacttttatcggctgtaaa-aggcctttgattgatgaa-aagttggtcaaacttggtcatttagaggaagtaaaagtcgtaacaaggtttccgtaggtgaacctgcggaaggatcattatcaa-ttctag----caagtaacccttt---------------------------------------------agggttcttgc----------------------------------------------------------------------gcacgtatttaaaa-ccccacactt-tt--atgaa---att-ttatacatattttactttt------aataagtaattaaaagatcactttcaacaacggatctcttggctctcgcatcgatgaagaacgtagcaaagtgcgataagtagtgtgaattgcagaa-ttccgtggatcatcgaatttttgaacgcaaattgcactttctggtattcc-ggagagtatgcctgtttgagggtcagtaa-aataaaaaatcgattt----tgttac----c---------tta------tcgtaaca-tttcggaattgagctaccctta--aatt---tttttagg--tttt----aagtggcttaaaaattgatcatt---------------------tttttggta----tgat-ttaagc---gtgctaata-------------ttac--gtttaatgagt-----------atc---gat-------gtttattaggt--------atgacc---at------gat----ca-tgg--tttcgtg-cccataat--ttttttc---atgaaatgacctcaaatcaggtaggattacccgctgaacttaagcatatcaataagc-ggaggaaaagaaaataacaatgatt-cccctagtaacggcgagcgaa-gagggaatagctcaaattttaaat-ctg-ttgggtttttacctaaccg-agttgtaatttgaagaaacgttttc--tgcgt-gttgatttagcctaaatcc-ttt-gggataaggtatcaaggg-agggtgagaat-ccc--gtct--ggttagatcaa--gatgctttacgatac-gttttctaagagtcgagttgttt-gggaatgcagctcaaaat--ggg-aggtaaatttctcctaaggctaaataaaggcgagagaccgatagcgaacaagtaccgt-gagggaaagatgaaaagaactttgaaaagagagttaaacagtac-gtgaaattgttgaaagggaaacgattgaagtcagtcgtaccgacgaggaatcaacct-tttga-gggtggatatgt-gggatttaaagtg------------cctttgtttatcgcatcatctgctttttttgggcgtactttttcgta-tggtaggttaacatcgg-ttttgatcgttataaaatgact-ggaggaatgtagctttgatcttgtattgaagtgttatagcctttggtag-atgtaacggtt--aggatcgaggattgcaatggataccctcatgggctatccgtctggcctctgatttgtcactttggtgctgaaagcgtgcttatggt-attaaag-tgtacggtcataaggttagaacg-gaataaa-ttcattaaggatgttgacgtaatggctttaaacgacccgtcttgaaacacggaccaaggagtctaacatgtatgcgagtgt0101001110--0-000000000---010----------0--0-1------0--0-00-0---100011000000010000100000-00001--0000010100100001---000010-00--000-100-1--0100001-00-10000-00000-11-00000001-00-0-----0010-000110----1-----00--0010000000-1-----100000001--1----1--00100-001--0-00-110-01000001-1000111110000110-10001101111-010111-110110100010-1-------000001011000000110000010111
>Glomus_tetrastratosum_KM056654
cgctcttcaacgaggaatccctagtaagcacaagtcatcagcttgtgctgattacgtccctgccctttgtaca-caccgcccgtcgctactaccgattgaatggcttagtgagaccctcggattgacttttatcggctgtaaa-aggcctttgattgatgaa-aagttggtcaaacttggtcatttagaggaagtaaaagtcgtaacaaggtttccgtaggtgaacctgcggaaggatcattatcaa-ttctag----caagtaacccttt---------------------------------------------agggttcttgc----------------------------------------------------------------------gcacgtatttaaaa-ccccacactt-tt--atgaa---att-ttatacatattttactttt------aataagtaattaaaagatcactttcaacaacggatctcttggctctcgcatcgatgaagaacgtagcaaagtgcgataagtagtgtgaattgcagaa-ttccgtggatcatcgaatttttgaacgcaaattgcactttctggtattcc-ggagagtatgcctgtttgagggtcagtaa-aataaaaaatcgattt----tgttac----c---------tta------tcgtaaca-tttcggaattgagctacctt----aaat---tttttagg--tttt----aagtggctt-aaaattgatca-t---------------------tttttggta----tgat-ttaagc---gtgctaata-------------ttac--gtttaatgagt-----------atc---gat-------gtttattaggt--------atgacc---at------gat----ca-tgg--tttcgtg-cccataat--ttttttc---atgaaatgacctcaaatcaggtaggattacccgctgaacttaagcatatcaataagc-ggaggaaaagaaaataacaatgatt-cccctagtaacggcgagcgaa-gagggaatagctcaaattttaaat-ctg-ttgggtttttacctaaccg-agttgtaatttgaagaaacgttttc--tgcgt-gttgatttagcctaaatcc-ttt-gggataaggtatcaa-gg-agggtgagaat-ccc--gtct--ggttagatcaa--gatgctttacgatac-gttttctaagagtcgagttgttt-gggaatgcagctcaaaat--gggaaggtaaatttctcctaaggctaaataaaggcgagagaccgatagcgaacaagtaccgt-gagggaaagatgaaaagaactttgaaaagagagttaaacagtac-gtgaaattgttgaaagggaaacgattgaagtcagtcgtaccgacgaggaatcaacct-tttga-gggtggatatgt-gggatttaaagtg------------cctttgtttatcgcatcatctgctttttttgggcgtactttttcgta-tggtaggttaacatcgg-ttttgatcgttataaaatgact-ggaggaatgtagctttgatcttgtattgaagtgttatagcctttggtag-atgtaacggtt--aggatcgaggattgcaatggataccctcatgggctatccgtctggcctctgatttgtcactttggtgctgaaagcgtgcttatggt-attaaag-tgtacggtcataaggttagaacg-gaataaa-ttcattaaggatgttgacgtaatggctttaaacgacccgtcttgaaacacggaccaaggagtctaacatgtatgcgagtgt0101001110--0-000000000---010----------0--0-1------0--0-00-0---100011000000010000100000-00001--0000010100100001---000010-00--000-100-1--010100--00-10000-00000-11-10001001-00-0-----0010-000110----1-----00--0010000000-1-----100000001--1----1--00100-001--0-00-110-01000001-1000111110000110-10001111111-010111-010110100010-1-------000001011000000110000010111
>Glomus_tetrastratosum_KM056655
cgctcttcaacgaggaatccctagtaagcacaagtcatcagcttgtgctgattacgtccctgccctttgtaca-caccgcccgtcgctactaccgattgaatggcttagtgagaccctcggattgacttttatcggctgtaaa-aggcctttgattgatgaa-aagttggtcaaacttggtcatttagaggaagtaaaagtcgtaacaaggtttccgtaggtgaacctgcggaaggatcattatcaa-ttctag----caagtaacccttt---------------------------------------------agggttcttgc----------------------------------------------------------------------gcacgtatttaaaa-ccccacactt-tt--atgaa---att-ttatacatattttactttt------aataagtaattaaaagatcactttcaacaacggatctcttggctctcgcatcgatgaagaacgtagcaaagtgcgataagtagtgtgaattgcagaa-ttccgtggatcatcgaatttttgaacgcaaattgcactttctggtattcc-ggagagtatgcctgtttgagggtcagtaa-aataaaaaatcgattt----tgttac----c---------tta------tcgtaaca-tttcggaattgagctacctt----aaat---tttttagg--tttt----aagtggctt-aaaattgatca-t---------------------tttttggta----tgat-ttaagc---gtgctaata-------------ttac--gtttaatgagt-----------atc---gat-------gtttattaggt--------atgacc---at------gat----ca-tgg--tttcgtg-cccataat--ttttttc---atgaaatgacctcaaatcaggtaggattacccgctgaacttaagcatatcaataagc-ggaggaaaagaaaataacaatgatt-cccctagtaacggcgagcgaa-gagggaatagctcaaattttaaat-ctg-ttgggtttttacctaaccg-agttgtaatttgaagaaacgttttc--tgcgt-gttgatttagcctaaatcc-ttt-gggataaggtatcaa-gg-agggtgagaat-ccc--gtct--ggttagatcaa--gatgctttacgatac-gttttctaagagtcgagttgttt-gggaatgcagctcaaaat--ggg-aggtaaatttctcctaaggctaaataaaggcgagagaccgatagcgaacaagtaccgt-gagggaaagatgaaaagaactttgaaaagagagttaaacagtac-gtgaaattgttgaaagggaaacgattgaagtcagtcgtaccgacgaggaatcaacct-tttga-gggtggatatgt-gggatttaaagtg------------cctttgtttatcgcatcatctgctttttttgggcgtactttttcgta-tggtaggttaacatcgg-ttttgatcgttataaaatgact-ggaggaatgtagctttgatcttgtattgaagtgttatagcctttggtag-atgtaacggtt--aggatcgaggattgcaatggataccctcatgggctatccgtctggcctctgatttgtcactttggtgctgaaagcgtgcttatggt-attaaag-tgtacggtcataaggttagaacg-gaataaa-ttcattaaggatgttgacgtaatggctttaaacgacccgtcttgaaacacggaccaaggagtctaacatgtatgcgagtgt0101001110--0-000000000---010----------0--0-1------0--0-00-0---100011000000010000100000-00001--0000010100100001---000010-00--000-100-1--010100--00-10000-00000-11-10001001-00-0-----0010-000110----1-----00--0010000000-1-----100000001--1----1--00100-001--0-00-110-01000001-1000111110000110-10001111111-010111-110110100010-1-------000001011000000110000010111
>Microkamienskia_divaricata_KX758121
tgttcttcaacgaggaatccctagtaagcacaagtcatcagcttgtgctgattacgtccctgccctttgtaca-caccgcccgtcgctactaccgattgaatggcttagtgaggccttcggattggatttcggaagctggcaa-cagcatctgatttctaaa-aagttggtcaaacttggtcatttagaggaagtaaaagtcgtaacaaggtttccgtaggtgaacctgcggaaggatcattaataa-atgtgat-----agcaaaaccgt----------------------------------------------aaggttttgc----------------------------------------------------------ga-aa--------cttgtatttaaaaccttcacac---gt--aaaaa------------caattttttattat------aaaaaata--aaaaagatcactttcaacaacggatctcttggctctcgcatcgatgaagaacgtagcgaattgcgataagtaatgtgaattgcagaa-ttccgtgaatcatcgaatctttgaacgcaaattgcactttccggtcttcc-ggagagtatgcctgtttgagggtcggtaa-aatgaaatatcga-tt----tgttgc----t-tat------tt------tagtaaca-tttcggaattgggttaactt----gatt---------------ta----aagtggcct-aaaatttaact-c---------------------atttcggtatg--------ttaac---gttattaat------------gattt---cgttttgagt-----------gcc--gga--------ttttactagat--------gtgact---at------ttgatataa-tag--catcact-tctataa------tttt---gattttcgacctcaaatcaggtaagattacccgctgaacttaagcatatcaataagc-ggaggaaaagaaaataacaatgatt-tccctagtaactgcgagtgaa-gagggataagctcaaattttaaat-ctg-ttagg-ttttacctgaccg-aattgtaatttgaagaaacgttttc-gcgagt-gcttg-tcggcccaagtcc-ttt-gggatgaggcatcat-gg-agggtgacaat-ccc--gtac--ggccgtcatag---ctcgtgtacgatac-gttttcaaagagtcaagttgttt-gggattgcagcttaaaat-gggg-aggtaaatttctcctaaggctaaatattggcgagagaccgatagcgaacaagtaccgtggagggaaagatgaaaagcactttgaaaagagagttaaatagtac-gtgaaattgttgaaagggaaacgattgaagccagtcgtaccgacggagaatcaacct-ctaga-gtgcggaatgcg-ggtattcggggagt-taaaacc---ttcgtgtg-ttcgt-aatttcgtgcttatggggtgcatttcttcgtg-tggtaggttaacatcaa-ttttggacgttacaaaatgatc-gggggaatgtagcttcgatttt--ttcgaagtgttatagcccttggtag-atgtgacgacc--gggattgaggattgcaacgaatgctttc--gggctatccgtctggcctctga-tggtttccttggggtcgaaagcttgcttacggcttcaaggc-tgggctgtcaaaaggttagaacgcgattaaa-ttcgttaaggatgttgacgtaatggctttaaacgacccgtcttgaaacacggaccaaggagtctaacatatatgcgagtgt0101001100--1--00000000---0-1----------01-0-0------010001--0---001--100000---1----00000-00001--0001010100100011---000010-00--0001001-1--010100--0----1----------1-10001001-00-0-----0000001--10----010--000--01-0000000-1----10000001----1----1--00100-0000000000110-01---1---1000111110100100110011111111-1--11011001101000100010001--11000101100001-11001-100101
>Microkamienskia_divaricata_KX758126
cgctcttgaacgaggaatccctagtaagcacaagtcatcagcttgtgctgattacgtccctgccctttgtaca-caccgcccgtcgctactaccgattgaatggcttagtgaggccttcggattggatttcggaagctggcaa-cagcatctgatttctaag-aagttggtcaaacttggtcatttagaggaagtaaaagtcgtaacaaggtttccgtaggtgaacctgcggaaggatcattaataa-atgtgat-----agtaaaaccgt----------------------------------------------aaggttttgc----------------------------------------------------------ga-aa--------cttgtatttaaaaccttcacac---gt--aaaaa---------caataattttttattat------aaaaaataataaaaagatcactttcaacaacggatctcttggctctcgcatcgatgaagaacgtagcgaattgcgataagtaatgtgaattgcagaa-ttccgtgaatcatcgaatctttgaacgcaaattgcactttccggtcttcc-ggagagtatgcctgtttgagggtcgataa-aatgaaatatcga-tt----tgttgc----t-tat------tt------tagtaaca-tttcggaattgggttaactt----gatt---------------ta----aagtggcct-aaaattcaact-c---------------------atttcggtatg-------attaac---gttattaat------------gattt---cgttttgagt-----------gcc--gga--------ttttattagat--------gtgact---at-------taatataa-tag--aatcact-tctataa------tttt---gattttcgacctcaaatcaggtaagatcacccgctgaacttaagcatatcaataagc-ggaggaaaagaaaataacaatgatt-cccctagtaactgcgagtgaa-gagggataagctcaaattttaaat-ctg-ttagg-ttttacctgaccg-aattgtaatttgaagaaacgttttc-gcgagt-gcttg-tcggcccaagtcc-ttt-gggatgaggcatcat-gg-agggtgacaat-ccc--gtac--ggccgtcattg---ctcgtatacgatac-gttttcaaagagtcaagttgttt-gggattgcagcttaaaat--ggg-aggtaaatttctcctaaggctaaatattggcgagagaccgatagcgaacaagtaccgt-gagggaaagatgaaaagcactttgaaaagagagttaaatagtac-gtgaaattgttgaaagggaaacgattgaagccagtcgtaccgtcggagaatcaacct-ctaga-gtgcggaatgcg-ggtattcggggagt-taaaacc---ttcgtgtg-ttcgt-aattttgtgcttatggggtgcatttcttcgta-tggtaggttaacatcaa-ttttggacgttacaaaatgact-gggggaatgtagcttcgattt---ttcgaagtgttatagcccttggtag-atgtggcgact--gggattgaggattgcaacgaatgctttc--gggctatccgtctggcctctga-tggtttccttggggtcgaaagcttgcttacggcttcaaggc-tgggctgtcaaaaggttagaacgtgattaaa-ttcgttaaggatgttgacgtaatggctttaaacgacccgtcttgaaacacggaccaaggagtctaacatatatgcgagtgt0101001100--1--00000000---0-1----------01-0-0------010001--0---001--100000---01---00000-00001--0000010100100011---000010-00--0001001-1--010100--0----1----------1-10001001-00-0-----00000001-10----010--000--01-0000000-1----10000001----1----1--00-01-0000000000110-01---1---1000111110100100110011111111-1--111-1101101000100010001--1100010110010--11001-100101
>Microkamienskia_divaricata_KX758123
tgctctttaacgaggaatccctagtaagcacaagtcatcagcttgtgctgattacgtccctgccctttgtaca-caccgcccgtcgctactaccgattgaatggcttagtgaggccttcggattggatttcggaagctggcaa-cagcatctgatttctaaa-aagttggtcaaacttggtcatttagaggaagtaaaagtcgtaacaaggtttccgtaggtgaacctgcggaaggatcattaataa-atgtgat---atcgcaagaccgt---------------------------------------------aaaggttttgc----------------------------------------------------------ga-aa--------cttgtatttaaaaccttcactc---tt--gtaaa-------aacaataattttttatcat------aaaaaataataaaaagatcactttcaacaacggatctcttggctctcgcatcgatgaagaacgtagcgaattgcgataagtaatgtgaattgcagaa-ttccgtgaatcatcgaatctttgaacgcaaattgcactttccggtcttcc-ggagagtatgcctgtttgagggtcggtaa-aatgaaacatcga-tt----tgttgc----t-tat------tt------tagtaaca-tttcggaattgggttaactt----gatt--------------tta----aagtggcct-aaaattcaact-c---------------------atttcggtatg-------attaac---gttattaat------------gattt---cgttttgagt-----------gcc--gga--------ttttactagat--------gtgact---at------ttgatataattag--catcact-tctataa------tttt---gattttcgacctcaaatcaggtaagattacccgctgaacttaagcatatcaataagc-ggaggaaaagaaaataacaatgatt-cccctagtaactgcgagtgaa-gagggacaagctcaaattttaaat-ctg-ttagg-ttttacctgaccg-aattgtaatttgaagaagcgttttccgcgagt-gcttgatcggcccaagtcc-ttt-gggatgaggcatcat-gg-agggtgacaat-ccc--gtac--ggccgtcattg---ctcgtgtacgatac-gttttcaaagagtcaagttgttt-gggattgcagcttaaaat--ggg-aggtaaatttctcctaaggctaaatattggcgagagaccgatagcgaacaagtaccgt-gagggaaagatgaaaagcactttgaaaagagagttaaatagtac-gtgaaattgttgaaagggaaacgattgaagccagtcgtaccgacggagaatcaacct-ttaga-gtgcggaatgcg-ggtattcggggagt-taaaacc---ttcgtgtg-ttcgt-aatttcgtgctcctggggtgcatttcttcgtg-tggtaggttaacatcaa-ttttggacgttacaaaatgatc-gggggaatgtagcttcgatttt--ttcgaagtgttatagcccttggtag-atgtgacgacc--gggattgaggattgcaacgaatgctttc--gggctatccgtctggcctctga-tggtttccttggggtcgaaagctcgcttacggcttcaaggc-tgggctgtcaaaaggttagaacgcgattaaa-ttcgttaaggatgttgacgtaatggctttaaacgacccgtcttgaaacacggaccaaggagtctaacatgtgtgcgagtgt01010011001-0-000000000---010----------01-0-0------010001--0---001--1000001--00---00000-00001--0000010100100011---000010-00--0001001-1--010100--0----01------0--1-10001001-00-0-----00000001-10----010--000--01-0000000-1----10000001----1----1--00100-0000000000010-01---1---1000111110100100010001111111-1--111-1101101000100010001--11000101100001-11001-100101
>Microkamienskia_perpusilla_KJ564139
tgctcttcaacgaggaatccctagtaagcacaagtcatcagcttgtgctgattacgtccctgccctttgtaca-caccgcccgtcgctactaccgattgaatggcttagtgaggccctcggattggatttcggaagctggaaa-cagcatctgatcttcgag-aagttggtcaaacttggtcatttagaggaagtaaaagtcgtaacaaggtttccgtaggtgaacctgcggaaggatcattaataa-acgtgat---tcggcgaaaccgt---------------------------------------------taaggttttgc----------------------------------------------------------ga-aaaa----ctattgtatttaaaaccttcacac---tt--ataaa-------cgaaataatttttttatta------taaaaaaataaaaaagatcactttcaacaacggatctcttggctctcgcatcgatgaagaacgtagcgaattgcgataagtaatgtgaattgcagaa-ttccgtgaatcatcgaatctttgaacgcaaattgcactctctggtatccc-ggagagtatgcctgtttgagggtcggtaa-aatgaaatatcga-tg----tgttgc-------tt------tt------ttgcaaca-tttcggaattgggttaactt----gatc--------------ctc----aagtgacct-aaaattcatta------------------------cttcggtatg-------attaac---gtatttaat------------tattt---cg-tttgaat-----------gct--gaa--------ttatattagat--------gtgact---at------ttaat---a-tag--catcact-tctataa----tttttt---gaatttcgacctcaaatcaggtaagagtacccgctgaacttaagcatatcaataagc-ggaggaaaagaaaataacaatgatt-cccttagtaactgcgagtgaa-gagggataagctcaaattttaaat-ctg-ttagg-ttttacctgaccg-agttgtaatttgaagaaacgttttc-gcgtgt-gtttgatcggcccaagtcc-ttt-gggatgaggcatcacggg-agggtgataat-ccc--gtac--ggccttcattg---cgcgtatacgatac-gttttcaaagagtcaagttgtttggggattgcagcttaaaat--ggg-aggtaaatttctcctaaggctaaatattggcgagagaccgatagcgaacaagtaccgt-gagggaaagatgaaaagcactttgaaaagagagttaaatagtac-gtgaaattgttgaaagggaaacgattgaagccagtcgtaccgacggagaatcagctt-ttgggtgtgcgtgatgcg-ggtattcggggagt-ttaaaagcc-ctcttgtg-cttgc-agtcgcgtgccactggggcgcacttcttcgtgttggtaggttaacatcaa-ttttggacgttataaaatgatc-ggaggaatgtagcttcgatttt---tcgaagtgttatagcctttggtaa-atgtgacgacc--gggattgaggattgcaacgaatgcttttt-tggctatccgtctggcctctga-tggtttctttgggatcgaaagcgtgcttacgatt-tcaaag-ctggctgtcaaaaggttagaacgcgattaaa-ttcgttaaggatgttgacgtaatggctttaaacgacccgtcttgaaacacggaccaaggagtctaacatatatgcgagtgt01010011001-0-000000000---010----------01-0-0------0100000001-0001--1000001--00---00000-00001--0000010100100011---0000-0--1---00-001-1--010100--0----01------0--1-1001-----00-0-----00000001-10----010--000--01-0100000-1----10000001----1----1--00100-000000-01-110-0110-0---1000111110100100110001101111-1--101-1101100000100010000011100000110001--110001101101
>Microkamienskia_perpusilla_KJ564141
tgctcttgaacgaggaatccctagtaagcacaagtcatcagcttgtgctgattacgtccctgccctttgtaca-caccgcccgtcgctactaccgattgaatggcttagtgaggccctcggattggatttcggaagctggaaa-cagcatctgatcttcgag-aagttggtcaaacttggtcatttagaggaagtaaaagtcgtaacaaggtttccgtaggtgaacctgtggaaggatcattaataa-acgtgat---tcggcgaaaccgt---------------------------------------------taaggttttgc----------------------------------------------------------ga-aaaa----ctattgtatttaaaaccttcacac---tt--ataaa-------cgaaataatttttttatta------taaaaaaataaaaaagatcactttcaacaacggatctcttggctctcgcatcgatgaagaacgtagcgaattgcgataagtaatgtgaattgcagaa-ttccgtgaatcatcaaatctttgaacgcaaattgcactctctggtatccc-agagagtatgcctgtttgagggtcggtaa-aatgaaatatcga-tg----tgttgc-------tt------tt------ttgcaaca-tttcggaattgggttaactt----gatc--------------ctc----aagtgacct-aaaattcatta------------------------cttcggtatg-------attaac---gtatttaat------------tattt---cg-tttgaat-----------gcc--gaa--------ttatattagat--------gtgact---at------ttaat---a-tag--catcact-tctataa----tttttt---gaattttgacctcaaatcaggtaagagtacccgctgaacttaagcatatcaataagc-ggaggaaaagaaaataacaatgatt-cccctagtaactgcgagtgaa-gagggataagctcaaattttaaat-ctg-ttagg-ttttacctgaccg-agttgtaatttgaagaaacgttttc-gcgtgt-gtttgatcggcccaagtcctttt-gggatgaggcatcacggg-agggtgataat-ccc--gtac--ggccgtcattg---cacgtatacgatac-gttttcaaagagtcaagttgtttggggattgcagcttaaaat-gggg-aggtaaatttctcctaaggctaaatattggcgagagaccgatagcgaacaagtaccgt-gagggaaagatgaaaagcactttgaaaagagagttaaatagtac-gtgaaattgttgaaagggaaacgattgaagccagtcgtaccgacggagaatcagctt-ttgggtgtgcgtgatgcg-ggtattcggggagt-ttaaaagcc-ctcttgtg-cttgc-agtcgcgtgccactggggcgcacttcttcgtgttggtaggttaacatcaa-ttttggacgttataaaatgatc-ggaggaatgtagcttcgatttt---tcgaagtgttatagcctttggtaa-atgtgacgacc--gggattgaggattgcaacgaatgcttttt-tggctatccgtctggcctctga-tggtttctttgggatcgaaagcgtgcttacgatt-tcaaag-ctggctgtcaaaaggttagaacgcgattaaa-ttcgttaaggatgttgacgtaatggctttaaacgacccgtcttgaaacacggaccaaggagtctaacatatatgcgagtgt01010011001-0-000000000---010----------01-0-0------0100000001-0001--1000001--00---00000-00001--0000010100100011---0000-0--1---00-001-1--010100--0----01------0--1-1001-----00-0-----00000001-10----010--000--01-0100000-1----10000001----1----1--00100-000000-01-110-0110-0---1000111110100100110000101111-1--10011101100000100010000011100000110001--110001101101
>Microkamienskia_perpusilla_KJ564143
tgctcttcaacgaggaatccctagtaagcacaagtcatcagcttgtgctgattacgtccctgccctttgtaca-caccgcccgtcgctactaccgattgaatggcttagtgaggccctcggattggatttcggaagctggaaa-cagcatctgatcttcgag-aagttggtcaaacttggtcatttagaggaagtaaaagtcgtaacaaggtttccgtaggtgaacctgcggaaggatcattaataa-acgtgat---tcggcgaaaccgt---------------------------------------------taaggttttgc----------------------------------------------------------ga-aaaa----ctattgtatttaaaaccttcacac---tt--ataaa-------cgaaataatttttttatta------taaaaaaataaaaaagatcactttcaacaacggatctcttggctctcgcatcgatgaagaacgtagcgaattgcgataagtaatgtgaattgcagaa-ttccgtgaatcatcgaatctttgaacgcaaattgcactctctggtatccc-ggagagtatgcctgtttgagggtcggtaa-aatgaaatatcga-tg----tgttgc------ttt------tt------ttgcaaca-tttcggaattgggttaactt----gatcc------------tctc----aagtgacct-aaaattcatta------------------------cttcggtatg-------attaac---gtatttaat------------tattt---cgttttgaat-----------gcc--gaa--------aattattagat--------gtgact---at------ttaac--aa-tag--catcacc-ttcataat---tttttt---gaatttcgacctcaaatcaggtaagagtacccgctgaacttaagcatatcaataagc-ggaggaaaagaaaataacaatgatt-cccctagtaactgcgagtgaa-gagggataagctcaaattttaaat-ctg-ttagg-ttttacctgaccg-agttgtaatttgaagaaacgttttc-gcgtgt-gtttgatcggcccaagtcc-ttt-gggatgaggcatcac-gg-agggtgataat-ccc--gtac--ggccgtcattg---cacgtatacgatac-gttttcaaagagtcaagttgttt-gggattgcagcttaaaat--ggg-aggtaaatttctcctaaggctaaatattggcgagagaccgatagcgaacaagtaccgt-gagggaaagatgaaaagcactttgaaaagagagttaaatagtac-gtgaaattgttgaaagggaaacgattgaagccagtcgtaccgacggagaatcagctt-ttgggtgtgcgtgatgcg-ggtattcggggagt-ttaaaagcc-ctcttgtg-cttgc-agtcgcatgctactggggcgcacttcttcgtattggtaggttaacatcaa-ttttggacgttataaaatgact-ggaggaatgtagcttcgatttt---tcgaagtgttatagcctttggtaa-atgtgacgacc--gggattgaggattgcaacgaatgctttt--tggctatccgtctgacctctga-tggtttctttgggatcgaaagcgtgcttacgact-tcaaag-ctggctgtcaaaaggttagaacgcgattaaa-ttcgttaaggatgttgacgtaatggctttaaacgacccgtcttgaaacacggaccaaggagtctaacatatatgcgagtgt01010011001-0-000000000---010----------01-0-0------0100000001-0001--1000001--00---00000-00001--0000010100100011---0000-0-10---00-001-1--010100--00000000-1-0-0--1-1001-----00-0-----00000001-10----010--000--01-0000000-1----10000001----1----1--00100-000000100-110-0100001--1000111110100100110001111111-1--111-1101100000100010000011100000110001--11001-101101
>Sclerocarpum_amazonicum_MK036784
tgctctttaacgaggaatccctagtaagcgcaagtcatcagcttgtgctgattacgtccctgccctttgtaca-caccgcccgtcgctactaccgattgaatggcttagtgagaccttcggatcgtcggtcgaggactgtcaa-aggtctttggttggtgag-aagttggtcaaacttggtcatttagaggaagtaaaagtcgtaacaaggtttccgtaggtgaacctgcggaaggatcattattgt-actata-----agatcgtaatttcaaaattttggttc------ttttaagaaattatcct---gttaaaatgaaattac--------------------------gatcatttag--tacatccttaa----cag--ga----------gcaaatatttaaaa-cccaactc---ta--tgaa-----at-ctaattattttttttacgt---aaagtaaattaaaaaaaagatcactttcaacaacggatctcttggctctcgcatcgatgaagaacgtagcgaagtgcgataagtaatgtgaattgcaa-----ccgtggatcatcgaatctttgaacgcaaattgcactccctggcattcc-ggagagtatgcctgtttgagggtcgttaa-ataaaaga-tcgattt----tgtcgc----c-ttt------cg-----gggttgataatatcggaattgagctcatcttttgaacc----tttcaggtatgtt----aagaggctt-aaaattgatcg-----------------------ttcatgata----cggc-ttatacttaatatattaa-gtccatgt---catac----atttttatt--aggtcg-tggtc--taat-------attaatcaaat--------gagata---gt------ttga---ga-tgg--tcttacgacctataat--tcatttc---acgaaatgacctcaaatcaggtaggaatacccgctgaacttaagcatatcaataagc-ggaggaaaagaaaataacaatgatt-cccttagtaacggcgagtgaa-gtgggaatagctcaaattttaaat-ccg-tcg-----caacccgatgg-agttgtaatttgaagaagcgttttc--gtcgt-ctacgattagcctaaatcc-ttt-gggataaggtatcat-ggaagggtgagaat-ccc--gtat--gggttatcaag---gcgggccccgatac-gctttcaaagagtcgagttgttt-gggattgcagctcaaaat-gggg-aggtaaatttctcctaaggctaaatataggcgagagaccgatagcgaacaagtaccgt-gagggaaagatgaaaagaaccttgaaaagggagttaaacagtac-gtgaaattgttgaaagggaaacgattgaagtcagtcgtacagacgggaaatcaacct-ttcga-gcgtgg-----------------------------------------gtagcgatactcgggttctttgggcgtactttctcgct-ttgtaggttagcgtcgg-tttcgaacgttataaaatgatt-ggaggaatgtagcttcgacctcg-gccgaagtgttatagcctctggtag-acgtaacggac--gggatcgaggattgcaacggatacccttatgggccatccgcctgacctctgatgcgtcactccggcgttgaaagctcgcttacgat-gttggag-cgtaccttcaaaaggttagagcg-gattaaa-ttcgttaaggacgctgacgtaatggctttaaacgacccgtcttgaaacacggaccaaggagtctaacatatatgcgagtgt01010011-1--0--00000000000000000000101000-00010-1110-10-00-0---101--1000100--000-1000000000001000001-0100100101---000010-00--0001001-0-10000000001--0000-00000001-1000-10--00-0-----0010-000100010000001000--1---00000000011-1000000001--1----1--00100-0001-0-00-110-00000001-1000111111--0110-10001110111-1--1101110110101-------------00001011000001110000010111
>Funneliformis_mosseae_FN547474
tgctcttcaacgaggaatccctagtaagcacaagtcatcagcttgtgttgattacgtccctgccctttgtaca-caccgcccgtcgctactaccgattgaatggcttagtgagaccctcggattggtattcagaagctttaac-cggcatctgtttgctgag-aagttggtcaaacttggtcatttagaggaagtaaaagtcgtaacaaggtttccgtaggtgaacctgcggaaggatcattaatga-tttttaa-agcgagtcgagcgtt-------------------------------------------atgcgaggcttgc-----------------------------------------------------------------------gaaatatttaaaa-ccccactct--tt--ttaacttt-aa-aaaataaatcatgatacat------gaatttaaaaaaaaagatcactttcaacaacggatctcttggctctcgcatcgatgaagaacgcagcgaaatgtgataagtagtgtgaattgcataa-ttttgtgaatcatcgaatctttgaacgcaaattgcactccctggtattcc-ggggagtatgcctgtttgagggtcgttag-aataaaaa-tcga-gg----cgtcgctcttt-ttt------tt----aagggtgatcgcgtcggaattgagccgtctttc-aaatgttaattcatgt----ca----aagtggctt-gaaattcatcc------------------------atccggta----cgat-taaagc---gtatttaag-atcaactt---tgattaagaacgcgcgat----------gaac--gta-ccatctcatgtagtacgt--------ttgacttg-ac------gtcgt-----cag--gatcatt-cgtatacg--atactca---aacttttgacctcaaatcaggtaagaatacccgctgaacttaagcatatcaataagc-ggaggaaaagaaaataacaatgatt-ccctcagtaacggcgagcgaa-gagggataagctcaaattttaaat-ctg-ttggg-ttccacttaacag-agttgtattttgaagaaacgttttc--tgcat-ccaggattagcctaaatcc-ttt-gggataaggtatcat-gg-agggtgagaat-ccc--gttcatggttaatcttaaggaagctctacgatac-gttttccaagagtcgagttgttt-gggattgcagctcaaaat--ggg-aggtaaatttctcctaaggctaaatattggcgagagaccgatagcgaacaagtaccgt-gagggaaagatgaaaagaactttgaaaagagagttaaacagtac-gtgaaattgttgaaagggaaacgattgaagtcagtcataccaacgggaaatcaacct-tttga-gctcggtctcgt-gggttttgaagagt-ttcaaag---ccttcgga-ttcgc-gggattgggatctcttggtgtactttttcgta-cggttagtcaacatcgg-ttttgaatgtcataaaatgact-ggaggaatgtagcttcgatctcgtattgaagtgttatagcctttggtag-atgtgatgttt--gagaccgaggattgcaacggatacccttcagggctattcgtctgatctctgatacgttgccttgatgttgaaagcttgcttatgatgttagggt-attacggtcaaaaggttagaacg-gattaga-ttcgttaaggatgttgacgtaatgactttaaacgacccgtcttgaaacacggaccaaggagtctaacatatatgcgagtgt01010011000001000000000--1000---------00--1-----------0----0---1001-1000000000001100000-00001--0000010100100111---000000000000001001-0100000000100000000000001--1-1001-----00-0-----0010-000110010000001000--000000000010----1000000010001----00100100-000000-1---10-01000001-1000111110100110-100011111100000111-1101101000100010001--110001011000000110000000111
>Funneliformis_mosseae_FN547476
tgctcttcaacgaggaatccctagtaagcacaagtcatcagcttgtgttgattacgtccctgccctttgtacaccaccgcccgtcgctactaccgattgaatggcttagtgagaccctcggattggtattcagaagctttaac-cggcatctgtttgctgag-aagttggtcaaacttggtcatttagaggaagtaaaagtcgtaacaaggtagccgtaggtgaacctgcggaaggatcattaatga-tttttaa-agcgagtcgagcgtt-------------------------------------------aagcgaggcttgc----------------------------------------------------------------------gaaaatatttaaaa-ccccactct--tt--ataactttaag-aaaataaatcatgatacat------gaatttaaaaaaaaagatcactttcaacaacggatctcttggctctcgcatcgatgaagaacgcagcgaaatgcgataagtagtgtgaattgcataa-ttttgtgaatcatcgaatctttgaacgcaaattgcactccctggtattcc-ggggagtatgcctgtttgagggtcgttag-aataaaaaatcga-gg----tgtcgctcttt-ttt------tt----aagggtgatcgcgtcggaattgagccgtctttc-aaatgttaattcatgt----ca----aagtggctt-gaaattcatcc------------------------atccggta----cgat-taaagc---gtatttaag-atcaactt---tgattaagaacgcgcgat----------gaac--gaacccatctcatgtagtacgt--------ttgacttg-ac------gtcgt-----cag--gatcact-cgtatact--aaactcg---aacttttgacctcaaatcaggtaagaatacccgctgaacttaagcatatcaataagc-ggaggaaaagaaaataacaatgatt-ccctcagtaacggcgagcgaa-gagggataagctcaaattttaaat-ctg-ttggg-ttccacttaacag-agttgtattttgaagaaacgttttc--tgcat-ccaggattagcttaaatcc-ttt-ggaataagatatcat-gg-agggtgagaat-ccc--gttcatggttaatcttaaggaagctctacgatac-gttttccaagagtcgagttgttt-gggattgcagctcaaaat--ggg-aggtaaatttctcctaaggctaaatattggcgagagaccgatagcgaacaagtaccgt-gagggaaagatgaaaagaactttgaaaagagagttaaatagtac-gtgaaattgttgaaagggaaacgattgaagtcagtcatactaacgggaaatcaacct-tttga-gcttggtctcgt-gggttttgaagagt-ttcaaag---ccttcgga-ttcgc-gggattgggatctcttggtgtactttttcgta-cggttagtcaacatcgg-ttttgaatgtcataaaatgact-ggaggaatgtagcttcgatctcgtattgaagtgttatagcctttggtag-atgtgatgttt--gagaccgaggattgcaacggatacccttcagggctattcgtctgatctctgatacgttgccttgatgttgaaagcttgcttatgatgttagggt-attacggtcaaaaggttagaacg-gattaga-ttcgttaaggatgttgacgtaatgactttaaacgacccgtcttgaaacacggaccaaggagtctaacatatatgcgagtgt00010011000001000000000--1000---------00--0-1------0--0-00-0---1001-1000000000000100000-00001--0000010100100011---000000000000001001-0100000000100000000000001--1-1001-----00-0-----0010-000110010000001000--000000000010----1000000000001----00100100-000000-1---10-01000001-1000111110100110-100011111100000111-1101101000100010001--110001011000000110000000111
>Funneliformis_mosseae_FN547486
cgctcttcaacgaggaatccctagtaagcacaagtcatcagcttgtgttgattacgtccctgccctttgtaca-caccgcccgtcgctactaccgattgaatggcttagtgagaccctcggattggtattcagaagctttaac-cggcatctgtttgctgagaaagttggtcaaacttggtcatttagaggaagtaaaagtcgtaacaaggtagccgtaggtgaacctgcggaaggatcattaatga-tttttaa-agcgagtcgagcgtt-------------------------------------------aagcgaggcttgc-----------------------------------------------------------------------gaaatatttaaaa-ccccactct--tt--ttaacttttaa-aaaataaatcatgatacat------gaatttaaaaaaaaagatcactttcaacaacggatctcttggctctcgcatcgatgaagaacgcagcgaaatgcgataagtagtgtgaattgcataa-ttttgtgaatcatcgaatctttgaacgcaaattgcactccctggtattcc-ggggagtatgcctgtttgagggtcgttag-aataaaaaatcga-gg----tgtcgctcttt-ttt------tt----aagggtgatcgcgtcggaattgagccgtctttc-aaatgttaattcatgt----ca----aagtggctt-gaaattcatcc------------------------atccggta----cggt-taaagc---gtatttaag-atcaattt---tgattaagaacgcgcgat-----------gac--gta-ccatctcatgtagtacgt--------tgacctgg---------gtcgt-----cag--gttcact-cgtatact--aaactcg---aacttttgacctcaaatcaggtaagaatacccgctgaacttaagcatatcaataagc-ggaggaaaagaaaataacaatgatt-ccctcagtaacggcgagcgaa-gagggataagctcaaattttaaat-ctg-ttggg-ttccacttaacag-agttgtattttgaagaaacgttttc--tgcat-ccaggattagcctaaatcc-ttt-gggataaggtatcat-gg-agggtgagaat-ccc--gttcatggttaatcttaaggaagctctacgatac-gttttccaagagtcgagttgttt-gggattgcagctcaaaat--ggg-aggtaaatttctcctaaggctaaatattggcgagagaccgatagcgaacaagtaccgt-gagggaaagatgaaaagaactttgaaaagagagttaaacagtac-gtgaaattgttgaaagggaaacgattgaagtcagtcataccaacgggaaatcaacct-tttga-gctcggtctcgt-gggttttgaagagt-ttcaaag---ccttcgga-ttcgc-gggattgggatctcttggtgtactttttcgta-cggttagtcaacatcgg-ttttgaatgtcataaaatgact-ggaggaatgtagcttcgatctcgtattgaagtgttatagcctttggtag-atgtgatgttt--gagaccgaggattgcaacggataccctttagggctattcgtctgatctctgatacgttgccttgatgttgaaagcttgcttatgatgttagggt-attacggtcaaaaggttagaacg-gattaga-ttcgttaaggatgttgacgtaatgactttaaacgacccgtcttgaaacacggaccaaggagtctaacatatatgcgagtgt01010001000001000000000--1000---------00--1-----------0----0---1001-1000000000000100000-00001--0000010100100011---000000000000001001-0100000000100000000000001--1-1001-----00-0-----0010-000110010000001000--0000000000-1----1000000010001----00-1--00-000000-1---10-01000001-1000111110100110-100011111100000111-1101101000100010001--110001011000000110000000111
>Sclerocystis_sinuosa_AJ133706_AJ437106_FJ461846
----cttgaacgaggaatccctagtaagcacaagtcactagcttgtgctgattacgtccctgccctttgtaca-caccgcccgtcgctactaccgattgaatggcttagtgaggccttcggattgagttttaggaactggcaa-cagatcctgatttttaag-aagttggtcaaacttnnnnnnnnnnnnnnnnnnnnnnnnnnnnnnnnnnnnnnnnnnnnnnnnnnnnnnnnnnnnnattaccaa-tattag-----cgacctggtcgttt--------------------------------------ttgaccaaggtttcgt----------------------------------------------------------ga-aa--------tttgtatttaaaacccacgcttttttt--ttaa-----at-ttatataattatcgtatca------attatgataaaaaaagatcactttcaacaacggatctcttggctctcgcatcgatgaagaacgtagcgaagtgcgataagtaatgtgaattgcagaa-ttccgtgagtcatcgaatctttgaacgcaaattgcactccctggcattcc-aaggagtatgcctgtttgagggtcagttt-aaataaatatcgt-gg----tgttgc---------------tt------ttgtgacg-cttcggaattgggtcatctt----gatc----ctttggg----tt----aagagactt-aaaattgatgt-a----------------------tatctgtg----catc-ttggac---gtacataag-attttttt---tatcc----gtcaggatt-----------gcc--aggt-------cattattaggt--------atgatc---ac------gttgc-tcg-tga---atctgt-cctataa----tatact---catatttgacctcnnnnnnnnnnnnnnnnnnnnnnnnnnnnnnnnnnnnnnnnnnnn-nnnnnnnnnnnnnataacaatgatt-cccctagtaactgcgagtgaa-gagggacaagctcaaattttaaat-ctg-ttagg-tataacctgaccg-agttgtaatttgaagaggtgttttc--cgcgt-ttttggtcagttcaagtcc-ttt-ggaatgaggcatcat-gg-agggtgagaat-ccc--gttc--ggctgatcaga-t-tcgttttacgatac-accttcaaagagtcaagttgttt-gggattgcagcttaaaat--ggg-aggtaaatttctcctaaggctaaatattggcgagagaccgatagcgaacaagtaccgt-gaggggaagatgaaaagaactttgaaaagagagttaaatagtac-gtgaaattgttgaaagggaaacgattgaagccagtcgtactcacgggtaatcaacct-ttctg-gcgcgattatgt-gggcgtgttggagc-ctaatcag--ccctcgcg-ttttt-atattcgttccttttgggtgtacttgcccgtg-cggtaggttaacatcaa-tttcggacgtcataaaatgacg-ggaggaatgtagctttggtctcgtactgaagtgttatagcctctggtag-atgtgacgttt--gggattgaggattgcaacggatacctctcggggctacctgtctggcctctga-tgattgctatggtgccgaaagcttgcttacggtcatcaaag-ttgattgtcaaaaggttagaacg-ggttaaa-ttcgttaaggatgt-------------------------------------------------------------------01010011-1--0--000000000000001-0------001-0-0------010001--0---000001000100--000-100000-00001--0000010100100011---0010-0----------0--1--010100--01--0000-00001--1-1000101--00-0-----0010-000110010000001000--1---000000-1----1000000001--1----1--00100-00000000011-1-0110-0---1----11110100110-100011111111001111-11011010001000100001-110001011000000110000100111
>Rhizoglomus_irregulare_FM865550
--------------------------------------------------attacgtccctgccctttgtaca-caccgcccgtcgctactaccgattgaatggcttagtgaggccttcggattgaaattcggagactggcaa-cagactcttggttttgaa-aagttggacaaacttggtcatttagaggaagtaaaagtcgtaacaaggtttccgtaggtgaacctgcggaaggatcattaccgatttttag----cggacctgatct-----------------------------------------ttgatcatggtctcgc----------------------------------------------------------ga-aaa-------cttgtatttaaaa-ccccactc---tt--ataaa-------ttgaatcatttta---tat-----gtatataataaataaagatcactttcaacaacggatctcttggctctcgcatcgatgaagaacgtagcgaagtgcgataagtaatgtgaattgcagaa-ttccgtgaatcatcgaatctttgaacgcaaattgcactctctggtaaccc-ggggagtatgcctgtttgagggtcagtgttaataaaaa-tcgg-tg----cgttgcaat------------tt------ttgtgatg-ttccggagtttgagttatct----tatc---ttttgagt----tt----aagaggctt-aaaattgacct------------------------tctttgtg----catt-ttagac---gtacataaa-tttttttt---tattcgttta-tcttaat-----------gcc---aaa-------atctattagat--------gcgacc---at------atcg---tg-tgg--ttccgtg-tctataaa---tttttc---atgatttgacctcaaatcaggtaggaacacccgctgaacttaagcatatcaataagc-ggaggaaaagaaaataacaatgatt-cccctagtaactgcgagtgaa-gagggacaagctcaaattttaaat-cca-tcggg-ttttacccgatcg-agttgtaatttgaagaggcgttttc--tgtgt-ttctgatcagtccaagtcc-ttt-gggataaggcatcat-gg-agggtgagaat-ccc--gtcc--ggttgatcaga-t-tcgctttacgatac-gctttctaagagtcaagttgttt-gggattgcagcttaaaat--ggg-aggtaaatttctcctaaggctaaataacggcgagagaccgatagcgaacaagtaccgt-gagggaaagatgaaaagaactttgaaaagagagttaaacagtac-gtgaaattgttgaaagggaaacgattgaagccagtcgtaccttcgggtaatcagcct-ttcgg-gtgcgattatgt-ggagtgtgaggagc-ttaaaca---ccttcatgttttgc-atattcgtac-tcttgggtgtacttgcccgtg-tggttggttaacatcaa-ttttggtggtcataaaatgact-ggaggaatgtagcttcgatctcgtattgaagtgttatagccttcggtag-atgtgatgatc--gagattgaggattgcaacggatacccttcggggctacctgtctggtctctga-tcgttgctctggtgccgaaagcttgcttacggttatcaaag-tcgatggtcaataggttagaacg-ggttaaa-ttcgttaaggatgttgacgtaatggctttaaacgacccgtcttgaaacacggacca--------------------------101001010--0-000000001-00000--0------001-0-0------0100001-0---101--1000001--00---00010100000--0000010100000111---0000000000--1---0--1--010100--00-10000-00001--1-1001-----00-0-----0010-000110010000001000--0000100000-1-----100000001--1----1--00100-0001-0-00-110-0100001--1000111110100110-100011111111001111-1101101000100010001--010101011000000110000100111
>Rhizoglomus_irregulare_FM865555
--------------------------------------------------attacgtccctgccctttgtaca-caccgcccgtcgctactaccgattgaatggcttagtgaggccttcggattgaaattcggagactggcaa-cagactcttggttttgaa-aagttggacaaacttggtcatttagaggaagtaaaagtcgtaacaaggtttccgtaggtgaacctgcggaaggatcattaccgatttttag----cggacctgatct-----------------------------------------ttgatcatggtctcgc----------------------------------------------------------ga-aaa-------cttgtatttaaaa-ccccactc---tt--ataaa-------ttgaatcattttatattat-----gtatgtaataaataaagatcactttcaacaacggatctcttggctctcgcatcgatgaagaacgtagcgaagtgcgataagtaatgtgaattgcagaa-ttccgtgaatcatcgaatctttgaacgcaaattgcactctctggtaaccc-ggggagtatgcctgtttgagggtcagtgttaataaaaa-tcgg-tg----cgttgcaat------------tt------ttgtgatg-ttccggagtttgagttatct----tatc---ttctgggt----tt----aagaggctt-aaaattgacct------------------------tctttgtg----catt-ttagac---gtacataaa-tttttttt---tattcgttta-tcttaat-----------gcc---aaa-------atctattagat--------gcgacc---at------atcg---tg-tgg--ttccgtg-tctataaa---tttttc---atgatttgacctcaaatcaggtaggaacacccgctgaacttaagcatatcaataagc-ggaggaaaagaaaataacaatgatt-cccctagtaactgcgagtgaa-gagggacaagctcaaattttaaat-cca-tcggg-ttttacccgatcg-agttgtaatttgaagaggcgttttc--tgtgt-ttctgatcagtccaagtcc-ttt-gggataaggcatcat-gg-agggtgagaat-ccc--gtcc--ggttgatcaga-t-tcgctttacgatac-gctttctaagagtcaagttgttt-gggattgcagcttaaaat--ggg-aggtaaatttctcctaaggctaaataacggcgagagaccgatagcgaacaagtaccgt-gagggaaagatgaaaagagctttgaaaagagagttaaacagtac-gtgaaattgttgaaagggaaacgattgaagccagtcgtaccttcgggtaatcagcct-ttcgg-gtgcgattatgt-ggagtgtgaggagc-ttaaaca---ccttcatgttttgc-atattcgtac-tcttgggtgtacttgcccgtg-tggttggttaacatcaa-ttttggtggtcataaaatgact-ggaggaatgtagcttcgatctcgtattgaagtgttatagccttcggtag-atgtgatgatc--gagattgaggattgcaacggatacccttcggggctacctgtctggtctctga-tcgttgctctggtgccgaaagcttgcttacggttatcaaag-tcgatggtcaataggttagaacg-ggttaaa-ttcgttaaggatgttgacgtaatggctttaaacgacccgtcttgaaacacggacaa--------------------------101001010--0-000000001-00000--0------001-0-0------0100001-0---101--1000001--00---00000100000--0000010100000111---0000000000--1---0--1--010100--00-10000-00001--1-1001-----00-0-----0010-000110010000001000--0000100000-1-----100000001--1----1--00100-0001-0-00-110-0100001--1000111110100110-100011111111001111-1101101000100010001--010101011000000110000100111
>Septoglomus_turnauae_KF060324
----------cgaggaatccctagtaagcacaagtcatcagcttgtgttgattacgtccctgccctttgtaca-caccgcccgtcgctactaccgattgaatggcttagtgagactttcggatcggcattcagaagttggcaa-caacatctgtttgctgaa-aagttattcaaacttggtcatttagaggaagtaaaagtcgtaacaaggtttccgtaggtgaacctgcggaaggatcattaatga-ttttttcaagcaaaccaagc-------------------------------------------gaaagcgaggttttgc----------------------------------------------------------ga------------atatatttaaaa-ccccccactc-tt--ttaa--------aaaaaattttttcattcat---tatattgaaataaaaaaagatcactttcaacaacggatctcttggctctcgcatcgatgaagaacgcagcgaaatgcgataagtagtgtgaattgcagaagtaacgtgaatcatcgaatctttgaacgcaaattgcactctctggtattcc-ggggagtatgcctgtttgagggtcgctta-acaaacca-tcgattc----cattgcttt-t-ttt------ttaaaaaaaggtaatgtcgtcggatttgagccgtctt----tttt---ttttatat----tt----aagtggctt-aaaattgattt------------------------ttttggta----tgat-cgaagc---gtattttatgatcaattt----------ttggttaaagaaacgcgcgcgtacc-gttatttatatgatgtaatacgt--------ttgact---at------cgaat-----tta--gttcatt-cgtatacgatatttttc---aatttttgacctcaaatcaggtaagaacacccgctgaacttaagcatatcaataagc-ggaggaaaagaaaataacaatgatt-cccctagtaactgcgagtgaa-gagggataagctcaaattttaaat-ctg-acgag-tcctacttttcag-agttgtaatttgaagaaacgttttc--tgcgt---cttgttaacctaaatct-ttt-ggaacaaggtatcat-gg-agggtgacagt-ccc--gttcatggttaacatca-agatgcgttacgatac-gttttctaagagtcgagttgttt-gggattgcagctcaaaat--ggg-aggtaaatttctcctaaggctaaatattggcgagagaccgatagcgaacaagtaccgt-gagggaaagatgaaaagaactttgaaaagagagttaaacagtac-gtgaaattgttgaaagggaaacgattgaagtcagtcgtactaacgggaaatcaacctatttgg-gttgtgaatttt-ggattttgaagagt-gtaaac----ctttgggg-ttcaa-acatttgcgctctttaggcgtaatttctcgtt-cggtaggttaacatcga-ttttgaagattataaaatgacc-ggaggaatgtaacttcgatctcgtattgaagtgttatagcctttggtag-atgcaatgatc--aagatcgaggattgcaacgaatacccttttgggctatccgtctgatctctgatacgttgcctcggtaacgaaagcttgcttacggtattgaggt-attacggtcaataggttagaacgtgattaca-ttcgttaaggatgttgacgtaatggcttcaaacgacccgtcttgaaacacggaccaaggagtctaacatatatgcgagtgt-1010011000000000001----00000--0------001-0-0------0--1--------100011000-1---00---00000000000100000000100100101---000000000010001001-000000100--00-10000-00001--1-1001-----00-0-----0010-00011000000000--01--00-00000000000010000000000001----1--00100-000000-1---10-0100000001000111110100110---1011111101000111-110100100010001001---110001011000000110000000101
>Septoglomus_turnauae_KF060327
-----------gaggaatccctagtaagcacaagtcatcagcttgtgttgattacgtccctgccctttgtaca-caccgcccgtcgctactaccgattgaatggcttagtgagactttcggatcggcattcagaagttggcaa-caacatctgtttgctgaa-aagttattcaaacttggtcatttagaggaagtaaaagtcgtaacaaggtttccgtaggtgaacctgcggaaggatcattaatga-ttttttcaagcaaaccaagc-------------------------------------------gaaagcgaggttttgc----------------------------------------------------------ga------------atatatttaaaa-ccccccactc-tt--ttaa--------aaaaaattttttcattcat---tatattgaaataaaaaaagatcactttcaacaacggatctcttggctctcgcatcgatgaagaacgcagcgaaatgcgataagtagtgtgaattgcagaagtaacgtgaatcatcgaatctttgaacgcaaattgcactctctggtattcc-ggggagtatgcctgtttgagggtcgctta-acaaacca-tcgattc----cattgcttt-t-ttt------ttaaaaaaaggtaatgtcgtcggatttgagccgtctt----tttt---ttttatat----tt----aagtggctt-aaaattgattt------------------------ttttggta----tgat-cgaagc---gtattttatgatcaattt----------ttggttaaagaaacgcgcgcgtacc-gttatttatatgatgtaatacgt--------ttgact---at------cgaat-----tta--gttcatt-cgtatacgatatttttc---aatttttgacctcaaatcaggtaagaacacccgctgaacttaagcatatcaataagc-ggaggaaaagaaaataacaatgatt-cccctagtaactgcgagtgaa-gagggataagctcaaattttaaat-ctg-acgag-tcctacttttcag-agttgtaatttgaagaaacgttttc--tgcgt---cttgttaacctaaatct-ttt-ggaacaaggtatcat-gg-agggtgacagt-ccc--gttcatggttaacatca-agatgcgttacgatac-gttttctaagagtcgagttgttt-gggattgcagctcaaaat--ggg-aggtaaatttctcctaaggctaaatattggcgagagaccgatagcgaacaagtaccgt-gagggaaagatgaaaagaactttgaaaagagagttaaacagtac-gtgaaattgttgaaagggaaacgattgaagtcagtcgtactaacgggaaatcaacctatttgg-gttgtgaatttt-ggattttgaagagt-gtaaac----ctttgggg-ttcaa-acatttgcgctctttaggcgtaatttctcgtt-cggtaggttaacatcga-ttttgaagattataaaatgacc-ggaggaatgtaacttcgatctcgtattgaagtgttatagcctttggtag-atgcaatgatc--aagatcgaggattgcaacgaatacccttttgggctatccgtctgatctctgatacgttgcctcggtaacgaaagcttgcttacggtattgaggt-attacggtcaataggttagaacgtgattaca-ttcgttaaggatgttgacgtaatggcttcaaacgacccgtcttgaaacacggaccaaggagtctaacatatatgcgagtgt-1010011000000000001----00000--0------001-0-0------0--1--------100011000-1---00---00000000000100000000100100101---000000000010001001-000000100--00-10000-00001--1-1001-----00-0-----0010-00011000000000--01--00-00000000000010000000000001----1--00100-000000-1---10-0100000001000111110100110---1011111101000111-110100100010001001---110001011000000110000000101
>Septoglomus_turnauae_KF060325
-----------gaggaatccctagtaagcacaagtcatcagcttgtgttgattacgtccctgccctttgtaca-caccgcccgtcgctactaccgattgaatggcttagtgagactttcggatcggcattcagaagttggcaa-caacatctgtttgctgaa-aagttattcaaacttggtcatttagaggaagtaaaagtcgtaacaaggtttccgtaggtgaacctgcggaaggatcattaatga-ttttttcaagcaaaccaagc-------------------------------------------gaaagcgaggttttgc----------------------------------------------------------ga------------atatatttaaaa-ccccccactc-tt--ttaa--------aaaaaattttttcattcat---tatattgaaataaaaaaagatcactttcaacaacggatctcttggctctcgcatcgatgaagaacgcagcgaaatgcgataagtagtgtgaattgcagaagtaacgtgaatcatcgaatctttgaacgcaaattgcactctctggtattcc-ggggagtatgcctgtttgagggtcgctta-acaaacca-tcgattc----cattgcttt-t-ttt------ttaaaaaaaggtaatgtcgtcggatttgagccgtctt----tttt---ttttatat----tt----aagtggctt-aaaattgattt------------------------ttttggta----tgat-cgaagc---gtattttatgatcaattt----------ttggttaaagaaacgcgcgcgtacc-gttatttatatgatgtaatacgt--------ttgact---at------cgaat-----tta--gttcatt-cgtatacgatatttttc---aatttttgacctcaaatcaggtaagaacacccgctgaacttaagcatatcaataagc-ggaggaaaagaaaataacaatgatt-cccctagtaactgcgagtgaa-gagggataagctcaaattttaaat-ctg-acgag-tcctacttttcag-agttgtaatttgaagaaacgttttc--tgcgt---cttgttaacctaaatct-ttt-ggaacaaggtatcat-gg-agggtgacagt-ccc--gttcatggttaacatca-agatgcgttacgatac-gttttctaagagtcgagttgttt-gggattgcagctcaaaat--ggg-aggtaaatttctcctaaggctaaatattggcgagagaccgatagcgaacaagtaccgt-gagggaaagatgaaaagaactttgaaaagagagttaaacagtac-gtgaaattgttgaaagggaaacgattgaagtcagtcgtactaacgggaaatcaacctatttgg-gttgtgaatttt-ggattttgaagagt-gtaaac----ctttgggg-ttcaa-acatttgcgctctttaggcgtaatttctcgtt-cggtaggttaacatcga-ttttgaagattataaaatgacc-ggaggaatgtaacttcgatctcgtattgaagtgttatagcctttggtag-atgcaatgatc--aagatcgaggattgcaacgaatacccttttgggctatccgtctgatctctgatacgttgcctcggtaacgaaagcttgcttacggtattgaggt-attacggtcaataggttagaacgtgattaca-ttcgttaaggatgttgacgtaatggcttcaaacgacccgtcttgaaacacggaccaaggagtctaacatatatgcgagtgt-1010011000000000001----00000--0------001-0-0------0--1--------100011000-1---00---00000000000100000000100100101---000000000010001001-000000100--00-10000-00001--1-1001-----00-0-----0010-00011000000000--01--00-00000000000010000000000001----1--00100-000000-1---10-0100000001000111110100110---1011111101000111-110100100010001001---110001011000000110000000101
>Claroideoglomus_claroideum_FR750058
cgctcttcaacgaggaatccctagtaagcgtaagtcatcagcttgcgttgattacgtccctgccctttgtaca-caccgcccgtcgctactaccgattgaatggcttagtgaggtcttcggatcggcgatcggtgagtagcaa-tattcgctggttgctgag-aagttgatcaaacttggtcatttagaggaagtaaaagtcgtaacaaggtttccgtaggtgaacctgcggaaggatcattataaa-attttca---tatatt-aatttatt-------------------------------------taatatataaaa-ttat----------------------------------------------------------ac-aaa-------aatgtattcaaaacccacactctt-ta--ttaac---cat-aaaaaaacattatatcttt-----gtatataatataaaaaaacaactttcaacaacggatctcttggctctcgcatcgatgaagaacgcagcgaattgcgataagtaatgtgaattgcagaa-ttacgtgaatcatcgaatctttgaacgcatattgcactctctggtaatcc-ggggagtatgcctgtttgagggtcagtaa-ataataa--ttat-ca----taatc----------------ttga-------------ttatggaattgggcttttattt--catt-----ttaatg----at----ttatggcct-taaatttatgt-ta-cgcttgttt---aa-atgaaattcgaccg--------aatgga---gcaattaaa-cattctct---cgttaggcggat------------------tcatcaagcaattacgattttttggc-cgtcgaggcactttttttttagaagtgct-----tgg----tcgag-attgtaaaagatacatt---taacaatgacctcaaatcaggcaagaatacccgctgaacttaagcatatcaataagc-ggaggaaaagaaactaacaaggatt-cccctagtaacggcgagtgaa-gagggaagagctcaaattttaaat-ctg-ccttg-t--ttcaaggtcg-agttgtaatttgaagaagcgttttc--ttgggctcgcggccggtagaagttc-ttt-ggaacaggacatcat-ag-agggtgacaat-ccc--gtctgcgaccggtcgtg-cgttcatctacgatac-gctttcaaagagtcgagttgttt-gggattgcagctccaaat--ggg-tggtaaacatcacctaaggctaaatattggcgagagaccgatagcgaacaagtaccgt-gagggaaagatgaaaagaactttgaaaagagagttaaacagtac-gtgaaatcgttgaaagggaaacgattgaagtcagtcgtgctggcgcgaaatcaaccc-tctca-tcgggagatcac-atgttgtggcgagc-ctcaaaa---ccgccacagcgtgt-gacctcacgatgagggggagcactttcgtgt--ccgctggttaacatcaa-tttcgaacgtcataaaaaggct-ggagggatgtggctcc-------ttcgggagtgttataacctttagcggaatgtggtggtc--gggattgaggattgcaacgaatacctttagggctgttccacctggcttctct-ttggtatcctggtgacgacagcttgctgacgttgttaggat-tcgcctttgaacaggctagagtgtgagcaaa-ttcgttaaggatgttaacgtaatggctttaaacgacccgtcttgaaacacggaccaaggagtctagcatatatgcgagtgt01010011001-0-0100000000000000100-0-00011-0-0------0100001-0---000011000000010000100000100000--0000010100101-11---1--0-0----------0--0001-00001-0---1000-00001--1-1000100010000001100000-10--10010000001000--000001---------000000000000001000000000000000000-1------1100000001000111110101110-000011111101000111-1101101000100010001--01001-0111-0000010000100101
>Entrophospora_infrequens_MT722034
tgctcttcaacgaggaatccctagtaagcgtaagtcatcagcttgcgttgattacgtccctgccctttgtaca-caccgcccgtcgctactaccgattgaatggcttagtgaggtcttcggatcggcgatcggtgagtagcaa-tattcgctggttgctgag-aagttgatcaaacttggtcatttagaggaagtaaaagtcgtaacaaggtttccgtaggtgaacctgcggaaggatcattataaa-atttttc--atatattaaatttatt-------------------------------------taatgtataaaatttat----------------------------------------------------------acaaaa-------aatgtattcaaaacccacattct--tt--ataac---cat-aaaaaaacattatatcttg------tatataatataaaaaaacaactttcaacaacggatctcttggctctcgcatcgatgaagaacgcagcgaattgcgataagtaatgtgaattgcagaa-ttatgtgaatcatcgaatctttgaacgcatattgcactctctggtaatcc-ggggagtatgcctgtttgagggtcagtaa-ataataa--ttat-ca----caatc--------tt------ttga-------------ttgtggaattgggcctttattt--catt----a---atg----at----ttatggcct-caaatttacgt-taccgcttgttt---aatatgaaatttgaccg--------aatgga---gcaattaaa-cattctct---cgttaggcggatt----------------ctcatcaagcaattacgattttttggc-cgccgaaggactt---tttaacaagtgct-----tgg----ccgag-atcgtga---gtttttt---aacaaatgacctcaaatcaggcaagaatacccgctgaacttaagcatatcaataagc-ggaggaaaagaaactaacaaggatt-cccctagtaacggcgagtgaa-gagggaagagctcaaattttaaat-ctg-ccttg-t--ttcaaggtcg-agttgtaatttgaagaagcgttttc--ttgggcttgcggccggtagaagttc-ttt-ggaacaggacatcat-ag-agggtgacaat-ccc--gtctgcgaccggtcgtg-cgttcatctacgatac-gctttcaaagagtcgagttgttt-gggattgcagctccaaat--ggg-tggtaaacatcacctaaggctaaatattggcgagagaccgatagcgaacaagtaccgt-gagggaaagatgaaaagaactttgaaaagagagttaaacagtac-gtgaaattgttgaaagggaaacgattgaagtcagtcgtgctggcgcgaaatcaaccc-tctcg-tctggaga-gac-atgttgtggcgagc-ctcaaaa---ccgccacagcatgt--ctctcccgacgagggggagcactttcgtgt--ccgctggttaacatcaa-tttcgaacgtcataaaaaggct-ggagggatgtggctcc-------ttcgggagtgttataacctttagcggaatgtggtggtc--gggattgaggattgcaacgaatacctttagggctgttccacctggcctctct-ttggtatcctggtgacgacagcttgctgacttcgttaggat-tcgcctttgaacaggctagagtgtgagcaaa-ttcgttaaggatgttaacgtaatggctttaaacgacccgtcttgaaacacggaccaaggagtctagcatatatgcgagtgt0101001100010-0000000000000000100-0-00001-0-0------0000001-0---0001-1000000010000100000-00001--0000010100101-11---0100-0------00-001-0001-00001-01--0000-01001--1-1000100000000001000000-10--10010000001000--00000001-------0000000000000010001--000000000000-1------1100100--1000111110101110-000011111101000111-1101101001100010001--0-101-0111-0000010000100101
>Entrophospora_infrequens_MT722039
cgctcttcaacgaggaatccctagtaagcgtaagtcatcagcttgcgttgattacgtccctgccctttgtaca-caccgcccgtcgctactaccgattgaatggcttagtgaggtcttcggatcggagatcggtgagtagcaa-tattcgctggttgctgag-aagttgatcaaacttggtcatttagaggaagtaaaagtcgtaacaaggtttccgtaggtgaacctgcggaaggatcattataaa-atttttc----atattaaatttatt-------------------------------------taa--tataaaatttat----------------------------------------------------------ac--aa-------aatgtattcaaaacccacactct--tt--ataac---cat-aaaaaaacattatatcttg------tatataatataaaaaaacaactttcaacaacggatctcttggctctcgcatcgatgaagaacgcagcgaattgcgataagtaatgtgaattgcagaa-ttacgtgaatcatcgaatctttgaacgcatattgcactctctggtaatcc-ggggagtatgcctgtttgagggtcagtaa-ataata---ttat-ca----taatct------ttt------ttga-------------ttgtggaattgggcctttattt--catt----a---atg----at----ttatggcct-caaatttacgt-taccgcttgttt---aatatgaaattcgaccg--------aatgga---gcaattaaa-cattctct---cgttaggcggat------------------tcatcaagcaattacgattttttggc-cgccgaaggactt---tttaacaagtgct-----tgg----ccgag-atcgtga---gtttttt---aacaaatgacctcaaatcaggcaagaatacccgctgaacttaagcatatcaataagt-ggaggaaaagaaactaacaaggatt-cccctagtaacggcgagtgaa-gagggaagagctcaaattttaaat-ctg-ccttg-t--ttcaaggtcg-agttgtaatttgaagaagcgttttc--ttgggctcgcggccggtagaagttc-ttt-ggaacaggacatcat-ag-agggtgacaat-ccc--gtccgtgaccggtcgtg-cgttcatctacgatac-gctttcaaagagtcgagttgttt-gggattgcagctccaaat--ggg-tggtaaacatcacctaaggctaaatattggcgagagaccgatagcgaacaagtaccgt-gagggaaagatgaaaagaactttgaaaagagagttaaacagtac-gtgaaattgttgaaagggaaacgattgaagtcagtcgtgctggcgcgaaatcaaccc-tctcg-tctggaga-gac-atgttgtggcgagc-ctcaaaa---ccgccacagcatgt--ctctcccgacgagggggagcactttcgtgt--ccgctggttaacatcaa-tttcgaacgtcataaaaaggct-ggagggatgtggctcc-------ttcgggagtgttataacctttagcggaatgtggtggtc--gggattgaggattgcaacgaatacctttagggctgttccacctggcctctct-ttggtatcctggtgatgacagcttgctgactttgttaggat-ttgccattgaacaggctagagtgtgagcaaa-ttcgttaaggatgttaacgtaatggctttaaacgacccgtcttgaaacacggaccaaggagtctagcatatatgcgagtgt0101001100--0-1000000000000000100-0-00101-0-0------0-00101-0---0001-1000000010000100000-00001--000001010011--11---0000-0-10---00-001-0001-00001-01--0000-01001--1-1000100000000001000000-10--10010000001000--000001---------0000000000000010001--000000000000-1------1100100--1000111110101110-000011111101000111-1101101001100010001--0-101-0111-0000010000100101
>Claroideoglomus_drummondii_AJ972464
--------------------------------------------------attacgtccctgccctttgtaca-caccgcccgtcgctactaccgattgaatggcttagtgaggtcttcggatcggcgattgatgagtagcta-tattcgtcggttgctgaa-aagttgaacaaacttggtcatttagaggaagtaaaagtcgtaacaaggtttccgtaggtgaacctgcggaaggatcattataaa-attttc-----atatttatttcaat---------------------------------------atgtaaaaaatatat----------------------------------------------------------a------------tatatattcaaaacccacactctt-tt--ataac---cat-tataaaa------------------aaaacataatataaaaacaactttcaacaacggatctcttggctctcgcatcgatgaagaacgcagcgaattgcgataagtaatgtgaattgcagaa-ttacgtgaatcatcgaatctttgaacgcatattgcactctctggtagtcc-ggggagtatgcctgtttgagggtcagtaa-aaataataattat-ca----cgaatcg---t-ttt------cgat-------------gcgtggaattgggcttttattt--cgac---------ag----at----ctatggcct-taaattacgtt-tattggcttgttgtatataaaaaatccgacc---------aaagga---gcaattaaa-cattctct---cgtcagcggatt-----------------ttc-gcgagccgttacgatctttggaagcgcaaaagcgctctc----gcgagcgttt-----cag----ccaaa-gtcgtaag--cttactc---taacaatgacctcaaatcagacaagaatacccgctgaacttaagcatatcaataagc-ggaggaaaagaaactaacaaggatt-cccctagtaacggcgagtgaa-gagggaagagctcaaattttaaat-ctg-cctcg-t--ttcaaggtcg-agttgtaatttgaagaagcgttttc--ttgttctcgcggccggtagaagttc-ctt-ggaacagggcatcat-ag-agggtgacaat-ccc--gtctgtgaccggtcgtg-ggatcatctgcgatac-gctttcaaagagtcgagttgttt-gggattgcagctccaaac--ggg-tggtaaacatcacctaaggctaaatattggcgagagaccgatagcgaacaagtaccgt-gagggaaagatgaaaagaactttgaaaagagag-taaatagtac-gtgaaattgttgaaagggaaacgattgaag-------------------------------------------------------------------------------------------------------------------------------------------------------------------------------------------------------------------------------------------------------------------------------------------------------------------------------------------------------------------------------------------------------------------------------------------------1010011-1--0--00000000000000--1------001-0-0------1--0----0---000011000000010000101--0-0000---0000010100100011---0000000001-0001001-0001-00001-0----001-0-001--1-10001000000000000000-1--0--10010000001000--0000001--------10000000000000000000-01000-000000-1------11000001-1000111110101110-000011111101000111-1111--------------------------------------------
>Claroideoglomus_drummondii_AJ972465
--------------------------------------------------attacgtccctgccctttgtaca-caccgcccgtcgctactaccgattgaatggcttagtgaggtcttcggatcggcgattgatgagtagcaa-tattcgtcggttgctgaa-aagttgaacaaacttggtcatttagaggaagtaaaagtcgtaacaaggtttccgtaggtgaacctgcggaaggatcattataaa-attttc-----atatttatttcaat---------------------------------------atgtaaaaaatatat----------------------------------------------------------a------------tatatattcaaaacccacactctt-tt--ataac---cat-tataaaa------------------aaaacataatataaaaacaactttcaacaacggatctcttggctctcgcatcgatgaagaacgcagcgaattgcgataagtagtgtgaattgcagaa-ttacgtgaatcatcgaatctttgaacgcatattgcactctctggtaatcc-ggggagtatgcctgtttgagggtcagtaa-aaataataattat-ca----cgaatcg---t-ttt------cgat-------------gcgtggaattgggcttttattt--cgac---------ag----at----ctatggcct-taaattacgtt-tattggcttgttgtatataaaaaatccgacc---------aaagga---gcaattaaa-cattctct---cgtcagcggatt-----------------ttc-gcgagccgttacgatctttggaagcgtaaaagcgctctc----gcgagcgttt-----cag----ccaaa-gtcgtaag--cttactc---taacaatgacctcaaatcaggcaagaatacccgctgaacttaagcatatcaataagc-ggaggaaaagaaactaacaaggatt-cccctagtaacggcgagtgaa-gagggaagagctcaaattttaaat-ctg-ccttg-t--ttcaaggtcg-agttgtaatttgaagaagcgtattc--ttgttctcgcggccggtagaagttc-ctt-ggaacagggcatcat-ag-agggtgacaat-ccc--gtctgtgaccggtcgtg-ggatcatctacgatac-gctttcaaagagtcgagttgttt-gggattgcagctccaaac--ggg-tggtaaacatcacctaaggctaaatattggcgagagaccgatagcgaacaagtaccgt-gagggaaagatgaaaagaactttgaaaagagagttagatagtacagtgaaattgttgaaagggaaacgattgaag-------------------------------------------------------------------------------------------------------------------------------------------------------------------------------------------------------------------------------------------------------------------------------------------------------------------------------------------------------------------------------------------------------------------------------------------------1010011-1--0--00000000000000--1------001-0-0------1--0----0---000011000000010000101--0-0000---0000010100100011---0000000001-0001001-0001-00001-0----001-0-001--1-10001000000000000000-1--0--10010000001000--0000001--------10000000000000000000-01000-000000-1------11000001-1000111110101110-000011111101000111-1100--------------------------------------------
>Claroideoglomus_walkeri_KP191489
------------------------------------------------------------------------------------------------------------------------------------------------------------------------------------------------------------------------------------------------------------------------------------------------------------------------------------------------------------------------------------------------------------------------------------------------------------------------------------------------------------------------------cgcatcgatgaagaacgcagcgaattgcgataagtaatgtgaattgcagaa-atacgtgaatcatcgaatctttgaacgcatattgcactctctggtaatcc-ggagagtatgcctgtttgagggtcagtaa-acaaaca--ttat-ca----taaatca---t----------tgat-------------ttatggaattgggcatttattt--caat----atacaag----at----ttattgcct-taaatttacgt-cgt------------tatg-aaattctctcta--------aatgga---gcaattaaa-cattctcgtttggttgggacatttca------------tttac-aaaaactattacgattttcacgc--gcaaagacgcttttaac-aaagtggtct-----cag----ctacg-atcgtaa---gttaatt---taacaaagacctcaaatcaggcaagaatacccgctgaacttaagcatatcaataagc-ggaggaaaagaaactaacaaggatt-cccctagtaacggcgagtgaa-gagggaagagctcaaattttaaat-cta-tcttg-ttcttcaaggtcg-agttgtaatttgaagaagcgttttc--ttggatttgcagccggtagaagttc-ctt-ggaacaggacatcat-tg-agggtgacaat-ccc--gtctgtgaccggttgct-cgttcatctatgatac-gctttcaaagagtcgagttgttt-gggattgcagctccaaat--ggg-tggtaaacatcacctaaggctaaatattggcgagagaccgatagcgaacaagtaccgt-gagggaaagatgaaaagaactttgaaaagagagttaaatagtac-gtgaaattgttgaaagggaaacgattgaagtcagtcgtgctggcgcgtaatcagcct-acgat-ttgtcaaacaag-tagtgtgggtgagc-ctcaaaa---ccgccata-ttatt-tgtctggttaatcgtcggtgcactttcgtgt--cggctggttaacatcaa-tttcaaatgtcataaaaaggct-ggagggatgtggctcc-------ttcgggagtgttataacctttagcggaatgtggtgttt--gggattgaggattgcaacgaatacctttagggctgttccacctggtctctct-ttggcatcttggcggcgacagcttgctgacgttgttaagag-ttgacattgaacaggctagagtgtgggcaaa-ttcgttaaggatgttaacgtaatggctttaaacgacccgtcttgaaacacggaccaaggagtctaacatatatgcgagtgt---------------------------------------------------------------------------------------------------010100101-11---0000000001-001--0--0001-00001-01--0000-00001--1-100010000001000-010000-10--100100000000000000000000-100---10000000000000-100000000001000000-1------1100100--1000111110100110-000011111101000111-1101101000100010001--11001-0111-0000010000100101
>Claroideoglomus_walkeri_KP191490
------------------------------------------------------------------------------------------------------------------------------------------------------------------------------------------------------------------------------------------------------------------------------------------------------------------------------------------------------------------------------------------------------------------------------------------------------------------------------------------------------------------------------cgcatcgatgaagaacgcagcgaattgcgataagtaatgtgaattgcagaa-atacgtgaatcatcgaatctttgaacgcatattgcactctctggtaatcc-ggagagtatgcctgtttgagggtcagtaa-acaaaca--ttat-ca----taaatca---t----------tgat-------------ttatggaattgggcatttattt--caat----atacaag----at----ttattgcct-taaatttacgt-cgt------------tatg-aaattctctcta--------aatgga---gcaattaaa-cattctcgtttggttgggacatttca------------tttac-aaaaactattacgattttcacgc--gcaaagacgcttttaac-aaagtggtct-----cag----ctacg-atcgtaa---gttaatt---taacaaagacctcaaatcaggcaagaatacccgctgaacttaagcatatcaataagc-ggaggaaaagaaactaacaaggatt-cccctagtaacggcgagtgaa-gagggaagagctcaaattttaaat-cta-tcttg-ttcttcaaggtcg-agttgtaatttgaagaagcgttttc--ttggatttgcagccggtagaagttc-ctt-ggaacaggacatcat-tg-agggtgacaat-ccc--gtctgtgaccggttgct-cgttcatctatgatac-gctttcaaagagtcgagttgttt-gggattgcagctccaaat--ggg-tggtaaacatcacctaaggctaaatattggcgagagaccgatagcgaacaagtaccgt-gagggaaagatgaaaagaactttgaaaagagagttaaatagtac-gtgaaattgttgaaagggaaacgattgaagtcagtcgtgctggcgcgtaatcagcct-acgat-ttgtcaaacaag-tagtgt-ggtgagc-ctcaaaa---ccgccata-ttatt-tgtctggttaatcgtcggtgcactttcgtgt--cggctggttaacatcaa-tttcaaatgtcataaaaaggctgggagggatgtggctcc------ttccgggagtgttataacctttagcggaatgtggtggtttgggaattgaggattgcaacgaatacctttagggctgttccacctggtctctct-ttggcatcttggcggcgacagcttgctgacgttgttaagag-ttgacattgaacaggctagagtgtgggcaaa-ttcgttaaggatgttaacgtaatggctttaaacgacccgtcttgaaacacggaccaaggagtctaacatatatgcgagtgt---------------------------------------------------------------------------------------------------010100101-11---0000000001-001--0--0001-00001-01--0000-00001--1-100010000001000-010000-10--100100000000000000000000-100---10000000000000-100000000001000000-1------1100100--1000111110100110-000011111101000111-1101101000110010001--11001-010010000000000100101
